# Supplementary material for: Characterization of Global DNA Methylation in Different Gene Regions Reveals Candidate Biomarkers in Pigs with High and Low Levels of Boar Taint
Source: Vet Sci. 2020 Jun 13;7(2):77. doi: 10.3390/vetsci7020077 (PMC7356388; doi:10.3390/vetsci7020077)
Supplement: Supplementary file 1 [file vetsci-07-00077-s001.zip]

Archive with 3 entries (3 files):
- vetsci-751747-supplementary_proofread_XW0611/Supplementary file 1.txt
- vetsci-751747-supplementary_proofread_XW0611/Supplementary file 2.txt
- vetsci-751747-supplementary_proofread_XW0611/Supplementary information_XW0611.docx
