# Supplementary material for: Characterization of Global DNA Methylation in Different Gene Regions Reveals Candidate Biomarkers in Pigs with High and Low Levels of Boar Taint
Source: Vet Sci. 2020 Jun 13;7(2):77. doi: 10.3390/vetsci7020077 (PMC7356388; doi:10.3390/vetsci7020077)
Supplement: Supplementary file 1 [file vetsci-07-00077-s001.zip › vetsci-751747-supplementary_proofread_XW0611/Supplementary file 1.txt]

Gene Chromosome Start End Feature Methylation_group1 Methylation_group2 Methylation_group3 Read_group1 Read_group2 Read_group3 Pvalue Qvalue Methylation_difference
NM_001244353 chr1 22826 24826 promoters 0.013771186440678 0.0086342229199372 0.0115646258503401 944 1274 1470 0.716195491042405 0.911094710389299 -0.00220656059033783
NM_001244353 chr1 23827 23965 exons_1 0.00578034682080925 0.00573065902578797 0.0074719800747198 519 698 803 0.680520524429719 0.895961236554564 0.00169163325391055
NR_128506 chr1 1339263 1341263 promoters 0.550387596899225 0.584045584045584 0.492307692307692 258 351 325 0.124950574122858 0.437954784923363 -0.0580799045915324
NM_001244864 chr1 2540536 2542536 promoters 0.0116869918699187 0.010465724751439 0.0132072395238872 5904 7644 6133 0.428879696842175 0.767031709999925 0.00152024765396847
NM_001244864 chr1 2541537 2541699 exons_1 0.00915192190359976 0.0167420814479638 0.0103260869565217 1639 2210 1840 0.819585019040896 0.948904661437842 0.00117416505292198
NM_001244864 chr1 2541700 2551154 introns_1 0.587778855480116 0.582479864770806 0.546476120679125 7217 10057 8187 1.35027835608776e-07 9.78224735202659e-06 -0.041302734800991
NM_001244864 chr1 2551157 2551254 exons_3 0.854545454545454 0.844339622641509 0.77124183006536 165 212 153 0.052351368550177 0.271500654738748 -0.083303624480095
NM_001244864 chr1 2551255 2551896 introns_3 0.838187702265372 0.814814814814815 0.742559523809524 927 999 672 3.79204006914232e-06 0.000180370875612032 -0.0956281784558484
NM_001244534 chr1 2575814 2577814 promoters 0.00813008130081301 0.00785498489425982 0.0104294478527607 1353 1655 1630 0.484909479891178 0.802114179380852 0.00229936655194773
NM_001244534 chr1 2590480 2591684 introns_6 0.660736975857687 0.693227091633466 0.665832290362954 787 1004 799 0.834344615321921 0.953855011787066 0.00509531450526624
NM_001007195 chr1 4747057 4775754 introns_4 0.780082987551867 0.751124437781109 0.767045454545455 482 667 704 0.689674011371477 0.900318814990995 -0.0130375330064126
NM_001007195 chr1 4843416 4883099 introns_7 0.0102090422946038 0.00857338820301783 0.00958904109589041 2057 2916 2190 0.842773257488189 0.956315132393816 -0.000620001198713381
NM_001007195 chr1 4882241 4884241 promoters 0.013284294889389 0.00999576450656501 0.0106359649122807 18217 23610 18240 0.0162119711765137 0.131525270275455 -0.00264832997710833
NM_001044603 chr1 5698674 5858869 introns_1 0.745573770491803 0.683518705763397 0.758133561643836 1525 1978 2336 0.120019708745349 0.427979437047908 0.0125597911520323
NM_001044603 chr1 5858870 5859098 exons_2 0.451476793248945 0.465693173821253 0.410817031070196 4503 5684 5214 2.51770844399004e-05 0.000915512668938154 -0.0406597621787495
NM_001044603 chr1 6068716 6138011 introns_4 0.496815286624204 0.408695652173913 0.574132492113565 314 345 317 0.0506776505444246 0.267235225547251 0.0773172054893608
NM_001044603 chr1 6138128 6291152 introns_5 0.667311411992263 0.654639175257732 0.678260869565217 517 582 690 0.642910390072439 0.880585903986195 0.0109494575729543
NM_001044603 chr1 6291290 6511281 introns_6 0.808776425368354 0.742393509127789 0.784867591424968 3122 3451 3965 0.047700178321615 0.25773968986401 -0.0239088339433852
NM_001044603 chr1 6525103 6525252 exons_8 0.705808080808081 0.698736637512148 0.701912260967379 1584 2058 1778 0.816218689023127 0.94816429034431 -0.00389581984070164
NM_001044603 chr1 6525253 6692614 introns_8 0.698275862068966 0.678834878002648 0.681151023561221 7772 10574 10356 0.0214594384783829 0.157771265877759 -0.0171248385077449
NM_001044603 chr1 6692699 6724332 introns_9 0.575456053067993 0.582370419280291 0.587224383916991 2412 3029 3084 0.382454041945261 0.736542908253301 0.0117683308489975
NM_001044603 chr1 6724451 6729733 introns_10 0.191528545119705 0.249271137026239 0.273273273273273 543 686 666 0.00107433766123576 0.0192725944638446 0.0817447281535679
NM_001143697 chr1 6807980 6864826 introns_1 0.664720904779278 0.670522038136918 0.694675284702986 2741 3199 3249 0.0117994331811416 0.10705882630057 0.029954379923708
NM_001143697 chr1 6864827 6864996 exons_2 0.757751937984496 0.818600368324125 0.780510018214936 1032 1086 1098 0.22175550278585 0.582726932264825 0.0227580802304401
NM_001143697 chr1 6864997 6872712 introns_2 0.15929203539823 0.136752136752137 0.0862068965517241 113 117 116 0.0954079811715035 0.378763979164022 -0.0730851388465059
NM_001143697 chr1 6872713 6872874 exons_3 0.407843137254902 0.414556962025316 0.256410256410256 255 316 234 0.000629467276562916 0.0126944813932967 -0.151432880844646
NM_001143697 chr1 6872875 6873187 introns_3 0.427288040426727 0.383363471971067 0.372410308236483 1781 2212 1979 0.000668974926438307 0.0130985568756673 -0.0548777321902435
NM_001143697 chr1 6873342 6876095 introns_4 0.623188405797101 0.571290944123314 0.613196814562002 828 1038 879 0.706491425657936 0.906533314569994 -0.00999159123509918
NM_001143697 chr1 6876199 6878282 introns_5 0.58004158004158 0.624352331606218 0.58173618940248 962 1158 887 0.893541474833092 0.972497075576192 0.00169460936090027
NM_001143697 chr1 6880746 6883018 introns_7 0.801438848920863 0.766370933671314 0.824628653569717 1390 2367 2087 0.0255690797932971 0.176466201690781 0.023189804648854
NM_001044590 chr1 7091771 7093462 introns_11 0.426966292134831 0.480337078651685 0.490853658536585 267 356 328 0.129369833679234 0.443826941571132 0.0638873664017539
NM_001044590 chr1 7100670 7102796 introns_16 0.685534591194969 0.562962962962963 0.668008048289738 318 405 497 0.991182627943055 0.9996294240301 -0.01752654290523
NM_001044590 chr1 7102904 7108363 introns_17 0.817877629063097 0.721480582524272 0.824493316084519 2092 1648 2319 0.439968693066507 0.776681511080388 0.00661568702142168
NM_213902 chr1 7288830 7290830 promoters 0.776 0.748763600395648 0.751960784313725 750 1011 1020 0.276512626006226 0.639537306416168 -0.0240392156862745
NM_213902 chr1 7289831 7290262 exons_1 0.776 0.748763600395648 0.751960784313725 750 1011 1020 0.276512626006226 0.639537306416168 -0.0240392156862745
NM_213902 chr1 7306685 7308293 introns_5 0.871761658031088 0.819057815845824 0.837451235370611 772 934 769 0.0648583082630749 0.309911490218995 -0.0343104226604769
NM_001348975 chr1 7340881 7342539 introns_1 0.501730103806228 0.489749430523918 0.433242506811989 289 439 367 0.0711865896951036 0.326704699412854 -0.0684875969942393
NM_001348975 chr1 7342540 7342639 exons_2 0.920560747663551 0.927272727272727 0.929219600725953 428 660 551 0.616559037421011 0.868840359108593 0.00865885306240133
NM_001348975 chr1 7351340 7354890 introns_5 0.623015873015873 0.65410199556541 0.649532710280374 252 451 428 0.54492708397177 0.830843982005201 0.0265168372645008
NM_001348975 chr1 7364529 7366529 promoters 0.789855072463768 0.781791907514451 0.793076317859953 966 1384 1271 0.807303829536672 0.944612680653047 0.00322124539618474
NM_001348975 chr1 7365014 7365529 exons_11 0.789855072463768 0.781791907514451 0.793076317859953 966 1384 1271 0.807303829536672 0.944612680653047 0.00322124539618474
NM_001244473 chr1 7369892 7371042 introns_1 0.516185476815398 0.478508217446271 0.480854197349043 1143 1582 1358 0.0897760688255954 0.367773386776624 -0.0353312794663553
NM_001244473 chr1 7372068 7372217 exons_3 0.806571605703658 0.797044334975369 0.807961269499731 1613 2030 1859 0.886633428030307 0.969181937194928 0.00138966379607319
NM_001244473 chr1 7376071 7378334 introns_4 0.919005613472334 0.915716856628674 0.920235371036286 2494 3334 3059 0.835804135780481 0.954365100725094 0.00122975756395283
NM_001244473 chr1 7378335 7378522 exons_5 0.677865612648221 0.663703703703704 0.666015625 506 675 512 0.688926868570059 0.900154446197672 -0.0118499876482213
NM_001244473 chr1 7379238 7380001 introns_6 0.880484114977307 0.842799770510614 0.874690440812283 1322 1743 2019 0.955362251101886 0.99328126339577 -0.00579367416502385
NM_001244473 chr1 7381445 7382164 introns_8 0.903815580286168 0.881889763779528 0.867678958785249 1258 1524 1383 0.00385057790465249 0.050113201159773 -0.036136621500919
NM_001244473 chr1 7382165 7382399 exons_9 0.97085201793722 0.908872901678657 0.936599423631124 446 417 347 0.0250708436182549 0.174384937368335 -0.0342525943060958
NM_001244473 chr1 7382400 7383622 introns_9 0.92534174553102 0.931906614785992 0.904995102840353 951 1028 1021 0.0878648200577958 0.362307738749702 -0.0203466426906674
NM_001244473 chr1 7383770 7384053 introns_10 0.913916786226686 0.898384004382361 0.903721931713319 2788 3651 3251 0.205122508612191 0.560930251483629 -0.0101948545133669
NM_001244473 chr1 7384262 7386166 introns_11 0.251968503937008 0.3125 0.269461077844311 127 176 167 0.817645542710324 0.948193038760548 0.0174925739073035
NM_001244473 chr1 7386329 7389021 introns_12 0.790940766550523 0.765486725663717 0.785485592315902 1435 2034 1874 0.828817827124329 0.951862715048229 -0.00545517423462094
NM_001244473 chr1 7391283 7391793 introns_14 0.779179810725552 0.757907542579075 0.749837977965003 951 1644 1543 0.10656301335678 0.400802899278817 -0.0293418327605488
NM_001244473 chr1 7393363 7394693 introns_17 0.899934597776324 0.891022021456804 0.875081327260898 1529 1771 1537 0.0285086359064596 0.189080516173969 -0.0248532705154265
NM_001244473 chr1 7394694 7394884 exons_18 0.764563106796116 0.7911227154047 0.783861671469741 412 383 347 0.501455905200694 0.811312796163799 0.0192985646736241
NM_001244473 chr1 7396043 7400285 introns_19 0.773084479371316 0.755784061696658 0.784283513097072 1018 1167 1298 0.456142064841274 0.785508496375044 0.0111990337257561
NM_001244473 chr1 7400765 7401785 introns_21 0.668941979522184 0.659653465346535 0.687707641196013 586 808 903 0.380648030188028 0.736279143214387 0.018765661673829
NM_001244473 chr1 7402535 7402773 introns_23 0.801813471502591 0.803036876355748 0.807978099335158 1544 2305 2557 0.606485757306696 0.864127513209449 0.00616462783256777
NM_001244473 chr1 7403900 7406083 introns_26 0.828150572831424 0.810779816513762 0.834016393442623 611 872 976 0.632798893105506 0.876146437883089 0.005865820611199
NM_001244473 chr1 7408192 7409168 introns_28 0.949838187702265 0.911764705882353 0.950323974082073 618 578 463 0.820020446392532 0.948904661437842 0.000485786379808117
NM_001244473 chr1 7409271 7411507 introns_29 0.871035940803383 0.854673998428908 0.847844952270755 2838 3819 3457 0.00981076689755436 0.095550985151155 -0.0231909885326277
NM_001244473 chr1 7411508 7411687 exons_30 0.780201342281879 0.751262626262626 0.743243243243243 596 792 666 0.130613414495869 0.445694615116701 -0.036958099038636
NM_001244473 chr1 7413257 7413685 introns_31 0.831118060985145 0.80790273556231 0.823170731707317 1279 1645 1312 0.607622997699877 0.864701328549024 -0.0079473292778276
NM_001244473 chr1 7414592 7415039 introns_33 0.728965517241379 0.70040668775418 0.703272323904603 1450 2213 1803 0.128262157774193 0.442318931496649 -0.0256931933367758
NM_001244473 chr1 7415917 7420395 introns_35 0.567567567567568 0.602078693392725 0.564291564291564 888 1347 1221 0.718967340000741 0.912514759909578 -0.0032760032760033
NM_001244473 chr1 7422005 7424285 introns_37 0.105769230769231 0.0948905109489051 0.146341463414634 104 137 82 0.419871865095071 0.761770993154572 0.0405722326454034
NM_001244473 chr1 7424451 7429735 introns_38 0.8075 0.747176368375326 0.769368562472011 2000 2302 2233 0.00455176223905208 0.0570818865078462 -0.0381314375279892
NM_001244473 chr1 7429840 7430656 introns_39 0.899653979238754 0.933031674208145 0.953542392566783 867 1105 861 1.14519612818882e-05 0.000468600055772885 0.0538884133280285
NM_001244473 chr1 7430657 7430822 exons_40 0.935483870967742 0.980769230769231 0.983739837398374 124 156 123 0.0280500870022764 0.187621646408361 0.0482559664306321
NM_001244473 chr1 7435906 7437106 introns_43 0.771561771561772 0.678185745140389 0.723809523809524 858 1389 1470 0.0787560228596374 0.346702310799883 -0.0477522477522477
NM_001244473 chr1 7437240 7441990 introns_44 0.6915 0.685304659498208 0.678494623655914 2000 2790 2790 0.33549012123423 0.698264300946736 -0.0130053763440861
NM_001244473 chr1 7442090 7443938 introns_45 0.558823529411765 0.580011897679952 0.554578754578755 1088 1681 1365 0.749978257861542 0.925772435433839 -0.00424477483301011
NM_001244473 chr1 7444064 7452879 introns_46 0.273777809777522 0.277169905919132 0.274057857701329 27778 33907 31975 0.97511837209404 0.996752350345393 0.000280047923807425
NM_001244473 chr1 7453020 7472243 introns_47 0.386676590993673 0.394409937888199 0.373766686012768 2687 3864 3446 0.252835090212201 0.613553434583485 -0.0129099049809048
NM_001244473 chr1 7471480 7473480 promoters 0.0176044183638246 0.0135388739946381 0.0122389251030996 5794 7460 7517 0.0113128286901489 0.104779753592883 -0.00536549326072501
NM_001244473 chr1 7472244 7472480 exons_48 0.0175941080196399 0.0121861152141802 0.00694444444444444 2444 2708 2448 0.000642383628009008 0.0127636476974448 -0.0106496635751955
NM_001243427 chr1 7589139 7591139 promoters 0.0151843817787419 0.0130039011703511 0.0141022942538413 3688 4614 4751 0.716591929986994 0.91126961877093 -0.00108208752490057
NM_001243427 chr1 7590140 7590388 exons_1 0.0306569343065693 0.0139771283354511 0.0238379022646007 685 787 839 0.439667745053879 0.77659242740387 -0.00681903204196863
NM_001243427 chr1 7590389 7591546 introns_1 0.013934045517882 0.0140252454417952 0.0125086865879083 2153 2852 2878 0.644475847561518 0.880585903986195 -0.00142535892997375
NM_001243427 chr1 7598382 7598842 introns_8 0.24390243902439 0.319018404907975 0.279569892473118 123 163 186 0.598278684159963 0.859658555132133 0.035667453448728
NM_001244241 chr1 7623256 7623838 exons_1 0.847487001733102 0.858974358974359 0.834001603849238 1154 1794 1247 0.335871256217599 0.698500207926702 -0.013485397883864
NM_001244242 chr1 7642880 7651106 introns_1 0.0309976556394894 0.0348334054521852 0.0351476690261167 3839 4622 4097 0.311003612074956 0.672777000152517 0.00415001338662722
NM_001244241 chr1 7642880 7651409 introns_5 0.0189762211549725 0.018907379977346 0.0192158385093168 8537 11477 10304 0.899109194747914 0.974565108409487 0.000239617354344298
NM_001244242 chr1 7650272 7652272 promoters 0.0189762211549725 0.018907379977346 0.0192158385093168 8537 11477 10304 0.899109194747914 0.974565108409487 0.000239617354344298
NM_001244241 chr1 7650591 7652591 promoters 0.0189762211549725 0.018907379977346 0.0192158385093168 8537 11477 10304 0.899109194747914 0.974565108409487 0.000239617354344298
NM_001244242 chr1 7651107 7651272 exons_1 0.00915283099191145 0.00816921954777535 0.00869985500241663 4698 6855 6207 0.834941562587766 0.954080281978569 -0.000452975989494824
NM_214127 chr1 7678351 7680351 promoters 0.00875331564986737 0.00812827079389823 0.0105705964836587 7540 8981 9271 0.190801940622535 0.541709531290629 0.00181728083379135
NM_214127 chr1 7679352 7679693 exons_1 0.00928270042194093 0.00549450549450549 0.017921146953405 1185 910 1116 0.0517616662313444 0.270078322751691 0.00863844653146409
NM_214127 chr1 7679694 7680047 introns_1 0.00865460267505901 0.00842522611820097 0.00956468424279583 6355 8071 8155 0.534921255602062 0.828736368688965 0.000910081567736821
NM_214127 chr1 7680251 7684075 introns_2 0.478641840087623 0.464013547840813 0.413001912045889 913 1181 1046 0.00310572148278262 0.0423806714617661 -0.0656399280417341
NM_001243543 chr1 8210608 8212222 introns_4 0.0449826989619377 0.0415335463258786 0.0578778135048231 289 313 311 0.451772543851461 0.783412899661384 0.0128951145428854
NM_001243543 chr1 8215400 8215952 introns_8 0.807649667405765 0.755693581780538 0.749181094992981 1804 2415 2137 2.25320876612467e-05 0.000835461423596936 -0.0584685724127841
NM_001243543 chr1 8216705 8217993 exons_10 0.558679706601467 0.581455805892548 0.473589973142346 818 1154 1117 4.82053198283521e-05 0.00153897526150312 -0.0850897334591215
NM_001145385 chr1 8555082 8557082 promoters 0.00823421774931381 0.0164628410159925 0.012372634643377 1093 2126 1374 0.450412328293379 0.782817645839482 0.00413841689406319
NM_001145385 chr1 8556141 8558748 introns_1 0.00823421774931381 0.0164628410159925 0.012372634643377 1093 2126 1374 0.450412328293379 0.782817645839482 0.00413841689406319
NM_001145385 chr1 8562119 8562196 exons_4 0.718905472636816 0.625615763546798 0.717948717948718 402 609 507 0.803727646434967 0.944052594670652 -0.000956754688097972
NM_001145385 chr1 8562197 8562475 introns_4 0.960526315789474 0.944717444717445 0.961367013372957 532 814 673 0.843375717417981 0.956315132393816 0.000840697583483263
NM_001185165 chr1 9666903 9668903 promoters 0.0245210727969349 0.0178861788617886 0.0110831234256927 1305 1845 1985 0.00339818228864459 0.0452674410105442 -0.0134379493712422
NM_001128475 chr1 11565304 11567304 promoters 0.0246587406428886 0.0202702702702703 0.0205209155485399 2271 2812 2534 0.336320718401645 0.698748915183709 -0.00413782509434874
NM_001128475 chr1 11569233 11584816 introns_2 0.74424898511502 0.72216441207076 0.730994152046784 739 961 1026 0.590361922298575 0.85613964789835 -0.0132548330682366
NM_001001538 chr1 12654821 12701776 introns_3 0.556224899598394 0.482490272373541 0.57979797979798 498 514 495 0.459576604526631 0.789012144398484 0.0235730801995861
NM_001244934 chr1 13445506 13447506 promoters 0.0122925629993854 0.00828025477707006 0.00746268656716418 1627 1570 1474 0.15757655168619 0.491563167160881 -0.00482987643222119
NM_214220 chr1 14296078 14373972 introns_4 0.816425120772947 0.791459781529295 0.8023352793995 828 1007 1199 0.506819803089377 0.814214625076904 -0.0140898413734473
NM_214220 chr1 14457144 14490713 introns_7 0.0131246845027764 0.0127610208816705 0.012625250501002 5943 6896 4990 0.814225984424395 0.947857359120247 -0.000499434001774371
NM_214220 chr1 14490165 14492165 promoters 0.0129253926701571 0.0123734533183352 0.0123886953155246 6112 7112 5166 0.791629015608484 0.942072538413028 -0.000536697354632484
NM_214220 chr1 14490714 14491165 exons_8 0.00591715976331361 0 0.00568181818181818 169 216 176 0.982013897744899 0.997261903058169 -0.000235341581495427
NM_001243637 chr1 14792428 14795227 introns_4 0.0336134453781513 0.0161290322580645 0.0275 357 434 400 0.628779066733225 0.873976282264109 -0.00611344537815126
NM_001243637 chr1 14794323 14796323 promoters 0.0127659574468085 0.00845503458877786 0.0121673003802281 1175 1301 1315 0.915904980274392 0.980972058520513 -0.000598657066580374
NM_214416 chr1 15758542 15758988 exons_1 0.57566765578635 0.577777777777778 0.630208333333333 337 360 384 0.128512557371403 0.442772112221067 0.0545406775469832
NM_001004035 chr1 16116975 16119102 introns_4 0.370967741935484 0.533980582524272 0.5 62 103 180 0.178385238287298 0.525502713227956 0.129032258064516
NM_001195780 chr1 16234652 16249291 introns_6 0.00665188470066519 0.0109140518417462 0.0103270223752151 451 733 581 0.574248095284433 0.846629392828553 0.00367513767454996
NM_001195780 chr1 16248367 16250367 promoters 0.0113895216400911 0.0137378928642024 0.00947814451382694 7024 10118 8968 0.192178901333183 0.543893300964715 -0.00191137712626418
NM_001195780 chr1 16249292 16249367 exons_7 0.0137875101378751 0.0189873417721519 0.0127307447485678 1233 1896 1571 0.730215086921789 0.918626407875142 -0.00105676538930731
NM_001123176 chr1 19096647 19098647 promoters 0.0104522184300341 0.00987841945288754 0.0102417042195821 4688 5264 4882 0.920915891946538 0.982797265762322 -0.000210514210451991
NM_001044545 chr1 21350341 21364566 introns_1 0.63923182441701 0.622273249138921 0.663953488372093 729 871 860 0.272815210376135 0.636456193044945 0.0247216639550834
NM_001244185 chr1 21782729 21787424 introns_9 0.0851063829787234 0.151315789473684 0.0916030534351145 94 152 131 0.96287844832016 0.995777071314604 0.0064966704563911
NM_001244185 chr1 21793240 21801302 introns_11 0.428571428571429 0.454140694568121 0.494908350305499 805 1123 982 0.00464579442384088 0.0577230763637644 0.0663369217340704
NM_001244185 chr1 21800615 21802615 promoters 0.0109736166238618 0.0112075198843095 0.0106532663316583 4283 5532 4975 0.874464577164076 0.965461848314059 -0.000320350292203488
NM_001244185 chr1 21801303 21801615 exons_12 0.0102783725910064 0.0101119537739256 0.0130019120458891 2335 2769 2615 0.350185127010033 0.710096006276256 0.00272353945488268
NM_001244669 chr1 25662277 25664277 promoters 0.0153846153846154 0.0079628400796284 0.0172966047405509 1040 1507 1561 0.484987237533964 0.802114179380852 0.00191198935593554
NM_001244669 chr1 25663132 25663277 exons_6 0.0153846153846154 0.0079628400796284 0.0172966047405509 1040 1507 1561 0.484987237533964 0.802114179380852 0.00191198935593554
NM_001244825 chr1 26300253 26302253 promoters 0.00513478818998716 0.00941619585687382 0.0223820943245404 779 1062 1251 0.000324202333654665 0.00748367053519519 0.0172473061345532
NM_001244825 chr1 26301254 26301645 exons_1 0.00513478818998716 0.00941619585687382 0.0223820943245404 779 1062 1251 0.000324202333654665 0.00748367053519519 0.0172473061345532
NM_001267890 chr1 26475879 26476163 exons_1 0.910714285714286 0.890985324947589 0.905445180279617 2184 2385 2718 0.635055069699783 0.877394532229353 -0.0052691054346683
NM_001267890 chr1 26477695 26478599 exons_3 0.761698440207972 0.752521856086079 0.733763767565515 2308 2974 2633 0.0225181550461897 0.163009980188328 -0.0279346726424576
NM_001177907 chr1 27036214 27038214 promoters 0.0172413793103448 0.0113468179575728 0.0119760479041916 1798 2027 2004 0.168143574069354 0.508861240547936 -0.00526533140615321
NM_001177907 chr1 27037215 27037698 exons_1 0.0213618157543391 0.00743889479277365 0.011866235167206 749 941 927 0.113780857412918 0.415827751305728 -0.00949558058713308
NM_001177907 chr1 27037699 27046255 introns_1 0.0142993326978074 0.0147329650092081 0.0120705663881151 1049 1086 1077 0.656460387686672 0.884610664076846 -0.0022287663096923
NM_001190176 chr1 27907788 27909788 promoters 0.012609649122807 0.0108958837772397 0.0182049110922947 1824 2478 2362 0.0960858139753493 0.379110262262187 0.00559526196948765
NM_001190176 chr1 27908789 27909113 exons_1 0.0120567375886525 0.00802407221664995 0.0169029443838604 1410 1994 1834 0.154004463906625 0.488026258772745 0.00484620679520793
NM_001244459 chr1 29746894 29748894 promoters 0.0283797729618163 0.0131578947368421 0.0247547874824848 1938 2280 2141 0.491055298241169 0.806171061142878 -0.00362498547933148
NM_214133 chr1 31005455 31015432 introns_2 0.720861172976986 0.736154649947753 0.770616113744076 1347 1914 2110 0.000664371702097987 0.0130355264382476 0.0497549407670899
NM_213833 chr1 31673397 31675397 promoters 0.0176579925650558 0.0214211076280042 0.0150932228469962 3228 3828 3379 0.420721202947659 0.762408243156671 -0.00256476971805961
NM_213833 chr1 31674680 31674804 introns_1 0.0170838299562972 0.0208262205530898 0.0132583366813982 2517 2929 2489 0.301525611605198 0.66379748211923 -0.00382549327489903
NM_213833 chr1 31674805 31675027 exons_2 0.019690576652602 0.0233592880978865 0.0202247191011236 711 899 890 0.971482950137913 0.996560987299735 0.000534142448521624
NM_213833 chr1 31675327 31675578 exons_3 0.0612745098039216 0.103383458646617 0.0627218934911243 816 1064 845 0.946559283532368 0.991054532357428 0.0014473836872027
NM_001315656 chr1 36034091 36066335 introns_4 0.0145772594752187 0.0143847932185975 0.0158884565499351 3087 3893 3084 0.670872376424217 0.890650696527104 0.00131119707471649
NM_001315656 chr1 36065432 36067432 promoters 0.017364657814096 0.0128811777076761 0.0173032974208293 2937 3804 3063 0.997202277020347 1 -6.13603932667628e-05
NM_001315656 chr1 36066336 36066432 exons_5 0.018018018018018 0.0150659133709981 0.0326340326340326 444 531 429 0.137683428817556 0.459548258485585 0.0146160146160146
NM_001243329 chr1 37230321 37232321 promoters 0.0135964912280702 0.0165726375176305 0.013840830449827 2280 2836 2023 0.918005199872339 0.981605763417451 0.000244339221756814
NM_001244212 chr1 40991733 41001964 introns_1 0.00938967136150235 0.0174741858617951 0.0120147874306839 852 1259 1082 0.705821306865123 0.906218865095925 0.00262511606918157
NM_213885 chr1 42729168 42731168 promoters 0.0210574502174411 0.0131269592476489 0.0125233146815881 4369 5104 3753 0.00138966744055393 0.023371228491316 -0.008534135535853
NM_213885 chr1 42730168 42730168 TSSes 0.0144927536231884 0.0294117647058824 0 138 170 123 0.384839159136445 0.738621398155093 -0.0144927536231884
NM_213885 chr1 42730169 42731093 exons_1 0.022719679251587 0.0137346580946815 0.0141757796678817 2993 3422 2469 0.0104944091265334 0.100219107423949 -0.0085438995837053
NM_213885 chr1 42731094 42772139 introns_1 0.0142857142857143 0.0122699386503067 0.0118343195266272 140 163 169 0.851234049659783 0.959159184013926 -0.00245139475908707
NM_001160273 chr1 52986584 52988584 promoters 0.134751773049645 0.164102564102564 0.303448275862069 141 195 145 0.000289211434717729 0.00682654960444002 0.168696502812424
NM_001160273 chr1 52987411 52987584 exons_3 0.134751773049645 0.164102564102564 0.303448275862069 141 195 145 0.000289211434717729 0.00682654960444002 0.168696502812424
NM_001278752 chr1 56068582 56070582 promoters 0.0117285674392628 0.0107470511140236 0.0147434079954636 3581 3815 3527 0.251898926946685 0.612834252388263 0.00301484055620079
NM_001190247 chr1 56377299 56379299 promoters 0.468421052631579 0.476758045292014 0.478463329452852 760 839 859 0.690254684478359 0.900717449476135 0.0100422768212732
NM_001195598 chr1 57156753 57165607 introns_4 0.0202391904323827 0.012982576016399 0.0157450076804916 2174 2927 2604 0.254164481555303 0.614720361399036 -0.00449418275189115
NM_001195598 chr1 57164689 57166689 promoters 0.0202391904323827 0.012982576016399 0.0157450076804916 2174 2927 2604 0.254164481555303 0.614720361399036 -0.00449418275189115
NM_001077219 chr1 57363263 57365263 promoters 0.0147679324894515 0.0146329365079365 0.0114240170031881 3318 4032 3764 0.21545635069953 0.576795881434956 -0.00334391548626338
NM_001243623 chr1 57423058 57425058 promoters 0.0121212121212121 0.00944386149003148 0.0192147034252297 825 953 1197 0.13469698598124 0.454656961766876 0.00709349130401762
NM_001243623 chr1 57423646 57424058 exons_7 0.0121212121212121 0.00944386149003148 0.0192147034252297 825 953 1197 0.13469698598124 0.454656961766876 0.00709349130401762
NM_001114280 chr1 58546675 58548675 promoters 0.0140091696383087 0.0116971065052329 0.014351954073747 3926 4873 4529 0.849630880271426 0.95887640867541 0.000342784435438252
NM_001114280 chr1 58547556 58547675 exons_17 0.0210896309314587 0.0183727034120735 0.0246113989637306 569 762 772 0.612720675771109 0.867513985469627 0.00352176803227187
NM_001243440 chr1 63637588 63639588 promoters 0.0233766233766234 0.0107066381156317 0.0142538975501114 1925 2335 2245 0.0244791208959503 0.171663708561474 -0.00912272582651202
NM_001113439 chr1 66356193 66358762 introns_4 0.798932384341637 0.775956284153005 0.789628180039139 562 1098 1022 0.823348091545948 0.948972786999343 -0.00930420430249812
NM_001190160 chr1 66492996 66498886 introns_11 0.0392156862745098 0.0165745856353591 0.0342857142857143 102 181 175 0.978758280755055 0.996887742474182 -0.00492997198879552
NM_001190160 chr1 66498044 66500044 promoters 0.0392156862745098 0.0165745856353591 0.0342857142857143 102 181 175 0.978758280755055 0.996887742474182 -0.00492997198879552
NM_001172585 chr1 67283494 67292784 introns_10 0.0693610049153468 0.0717908700741319 0.0521675238795004 1831 2563 2722 0.0105935723505301 0.100574863303723 -0.0171934810358464
NM_001172585 chr1 67292136 67294136 promoters 0.0377777777777778 0.0434380776340111 0.0431034482758621 900 1082 928 0.570869238970288 0.845220325832758 0.00532567049808429
NM_001195340 chr1 71047242 71053396 introns_14 0.774137931034483 0.743295019157088 0.730042016806723 580 783 952 0.0599933556237342 0.294433258605695 -0.0440959142277602
NM_001195340 chr1 71059340 71074055 introns_18 0.668435013262599 0.694444444444444 0.709039548022599 377 576 354 0.233066187639193 0.593826171523373 0.0406045347599994
NM_001348416 chr1 71318173 71339695 introns_1 0.779840848806366 0.750822368421053 0.787343635025754 754 1216 1359 0.432150622519203 0.770248781772494 0.00750278621938816
NM_001348416 chr1 71356238 71360070 introns_7 0.0233739837398374 0.0277324632952692 0.0137429264349232 984 1226 1237 0.0934666606503552 0.375221231886209 -0.0096310573049142
NM_001348416 chr1 71359255 71361255 promoters 0.018581721653394 0.0204988042364195 0.0108196721311475 2637 2927 3050 0.0173856324268322 0.138627209135436 -0.00776204952224647
NM_001144111 chr1 71384472 71399990 introns_3 0.0189003436426117 0.0175182481751825 0.0136986301369863 1164 1370 1387 0.298423810526343 0.662571207738597 -0.00520171350562538
NM_001144111 chr1 71399134 71401134 promoters 0.0110779718789945 0.00840941854877463 0.0126836619364561 7041 8324 7963 0.294753324877257 0.659676870049385 0.00160569005746165
NM_001144111 chr1 71399991 71400134 exons_4 0.0113471050334594 0.00958751393534002 0.0144395496818404 3437 4485 4086 0.183076035311325 0.530857691197296 0.00309244464838102
NM_001004050 chr1 71556620 71571574 introns_8 0.659621802002225 0.717818181818182 0.687140115163148 899 1375 1042 0.237418285078153 0.59796917021035 0.0275183131609231
NM_001004050 chr1 71597006 71601693 introns_10 0.931077694235589 0.87778768956289 0.904713114754098 798 1121 976 0.100964598722793 0.390268533781698 -0.0263645794814906
NM_001004050 chr1 71635145 71637145 promoters 0.0115082824760244 0.00760755508919203 0.0101933743067006 5735 7624 6671 0.520061825495573 0.818431897981259 -0.00131490816932377
NM_001004050 chr1 71635909 71636145 exons_15 0.0098314606741573 0.00704697986577181 0.0128495842781557 2136 2980 2646 0.236300385474887 0.597337210617254 0.0030181236039984
NM_001037152 chr1 72519393 72521393 promoters 0.0092497430626927 0.0111876075731497 0.0136911281489595 2919 3486 3652 0.0899400398767439 0.368082409778578 0.00444138508626677
NM_001037152 chr1 72520110 72520393 exons_9 0.0092497430626927 0.0111876075731497 0.0136911281489595 2919 3486 3652 0.0899400398767439 0.368082409778578 0.00444138508626677
NM_001167653 chr1 73253464 73280842 introns_1 0.654800431499461 0.704966641957005 0.676938369781312 927 1349 1006 0.325812267726533 0.689705537749717 0.0221379382818515
NM_001167653 chr1 73403311 73509966 introns_7 0.766101694915254 0.722310126582278 0.742059672762271 885 1264 1039 0.271152908240457 0.633362621480314 -0.0240420221529829
NM_001135959 chr1 74628694 74630694 promoters 0.0177598385469223 0.016664399401442 0.0202175961620834 9910 14702 11673 0.150560138165702 0.481485698215477 0.00245775761516114
NM_001135959 chr1 74629695 74630312 exons_1 0.0192389910218042 0.0167079207920792 0.0179275726066691 2339 3232 2789 0.74940497025768 0.925772435433839 -0.00131141841513513
NM_001135959 chr1 74630313 74737036 introns_1 0.137276063026117 0.150088381809417 0.179032258064516 4633 6223 4340 5.21706581096929e-08 4.16392591590752e-06 0.0417561950383992
NM_001135959 chr1 74737037 74738437 exons_2 0.848623853211009 0.798387096774194 0.757188498402556 2398 3348 3130 3.96655642356149e-17 1.51387567359846e-14 -0.0914353548084533
NM_001243664 chr1 75507244 75509244 promoters 0.0102647217720151 0.0072193758733116 0.0108362779740872 3702 4294 4245 0.735562411840134 0.920824140434585 0.000571556202072035
NM_001243250 chr1 75787435 75789677 introns_19 0.784982935153584 0.752941176470588 0.778783958602846 586 595 773 0.87012227183565 0.963740977160536 -0.00619897655073753
NM_001243250 chr1 75792002 75846685 introns_22 0.740359897172236 0.707979626485569 0.75 389 589 516 0.641694922917064 0.880585903986195 0.00964010282776351
NM_001080206 chr1 77585914 77586122 exons_1 0.130252100840336 0.154545454545455 0.189274447949527 238 330 317 0.0562994754857496 0.284152443796779 0.0590223471091907
NM_001080206 chr1 77586123 77596691 introns_1 0.382669789227166 0.410814870446864 0.376084496416447 2135 2663 2651 0.523714692687072 0.820201594624645 -0.00658529281071962
NM_001080206 chr1 77596824 77616792 introns_2 0.615384615384615 0.574525745257453 0.571621621621622 403 738 740 0.191545869324595 0.543040035309763 -0.0437629937629938
NM_001005153 chr1 81766829 81768699 exons_1 0.789473684210526 0.901234567901235 0.763546798029557 76 81 203 0.275391602607903 0.638793897019481 -0.0259268861809697
NM_001123219 chr1 86004934 86017371 introns_9 0.023778071334214 0.0138445154419595 0.00762527233115468 757 939 918 0.00611167897071119 0.0702805769794358 -0.0161527990030593
NM_001123219 chr1 86016579 86018579 promoters 0.0136729222520107 0.00904079382579934 0.0102963335007534 3730 4535 3982 0.161505923004764 0.498055921040886 -0.00337658875125733
NM_001123219 chr1 86017372 86017579 exons_10 0.00949913644214162 0.0018348623853211 0.0143755615453729 1158 1090 1113 0.220369065715197 0.582544787673277 0.00487642510323124
NM_001244502 chr1 86953467 86955467 promoters 0.0211062590975255 0.0155979202772964 0.0141975308641975 1374 1731 1620 0.148953376857292 0.478296250679161 -0.00690872823332794
NM_001244502 chr1 86954671 86974022 introns_1 0.0211062590975255 0.0155979202772964 0.0141975308641975 1374 1731 1620 0.148953376857292 0.478296250679161 -0.00690872823332794
NM_214298 chr1 88596509 88598509 promoters 0.0113713895838071 0.0133277800916285 0.00948577134298552 4397 4802 4006 0.442448704830675 0.777994909859875 -0.00188561824082162
NM_214298 chr1 88597510 88598682 exons_1 0.0068369917236416 0.0114251352976548 0.00601051840721262 2779 3326 2662 0.762398263720281 0.931426728815827 -0.000826473316428975
NM_001097484 chr1 90695745 90697745 promoters 0.0565371024734982 0.0402684563758389 0.0640569395017794 283 298 281 0.693026273384085 0.901694633670131 0.00751983702828113
NM_001097484 chr1 90696746 90696842 exons_1 0.047244094488189 0.0447761194029851 0.0962962962962963 127 134 135 0.0960337472136656 0.379110262262187 0.0490522018081073
NM_001097484 chr1 90696843 90698468 introns_1 0.0641025641025641 0.0365853658536585 0.0342465753424658 156 164 146 0.203992260464168 0.559890702479532 -0.0298559887600983
NM_001097418 chr1 92420950 92422950 promoters 0.0170017374038223 0.0107474352711285 0.0151408803770179 8058 10235 9973 0.411194678489804 0.75489892436978 -0.00186085702680434
NM_001097418 chr1 92421984 92422666 introns_1 0.0170017374038223 0.0107474352711285 0.0151408803770179 8058 10235 9973 0.411194678489804 0.75489892436978 -0.00186085702680434
NM_001185166 chr1 95755296 95757296 promoters 0.0147694524495677 0.0115490836053226 0.0111392405063291 2776 3983 3950 0.20447694699907 0.560289503653875 -0.00363021194323861
NM_001185166 chr1 95756297 95756341 exons_1 0.003125 0.0153172866520788 0.0164102564102564 640 914 975 0.0237840193705882 0.168584235799174 0.0132852564102564
NM_001185166 chr1 95756342 95757218 introns_1 0.0265486725663717 0.0175913396481732 0.0173410404624277 452 739 692 0.310681571607305 0.672488862651711 -0.00920763210394394
NM_001244175 chr1 98514821 98534625 introns_1 0.733678343949045 0.662308129619102 0.695679398872887 2512 3518 3194 0.00677864858477756 0.0747556350953572 -0.037998945076158
NM_001244175 chr1 98541315 98543315 promoters 0.0189071038251366 0.0139794168096055 0.0183153588694682 9150 11660 10756 0.863559547645525 0.961575291998765 -0.000591744955668411
NM_001244175 chr1 98541703 98542315 exons_4 0.0226613965744401 0.0170562223626027 0.0219457013574661 3795 4749 4420 0.892469604445931 0.971655394195757 -0.00071569521697399
NM_001243029 chr1 99080939 99082939 promoters 0.0174603174603175 0.0231809401159047 0.0120788302606484 1260 1553 1573 0.223242583911862 0.584254567982923 -0.00538148719966902
NM_001243029 chr1 99081940 99082358 exons_1 0.0181043663471778 0.0263388937664618 0.0162116040955631 939 1139 1172 0.672442398955079 0.890824409411998 -0.00189276225161471
NM_001167638 chr1 99286181 99288972 introns_2 0.668845315904139 0.659476117103236 0.664586583463339 459 649 641 0.907071808825163 0.977925520748465 -0.00425873244080088
NM_001167638 chr1 99307750 99310743 introns_9 0.0294117647058824 0.0238095238095238 0.0117994100294985 374 420 339 0.108915770670493 0.40512193055873 -0.0176123546763838
NM_001167638 chr1 99309759 99311759 promoters 0.0215827338129496 0.0161420500403551 0.015 1112 1239 1000 0.243162740140944 0.604230190042981 -0.00658273381294964
NM_001167638 chr1 99310744 99310759 exons_10 0.010752688172043 0 0.00602409638554217 186 205 166 0.510041444884635 0.814431840608797 -0.00472859178650084
NM_001190174 chr1 100352035 100352181 exons_5 0.56989247311828 0.579277864992151 0.5948406676783 465 637 659 0.393621201123587 0.744552012890528 0.0249481945600208
NM_214072 chr1 100573124 100575124 promoters 0.00832428519724937 0.00840576941446174 0.00674373795761079 8289 10469 9342 0.223261274349108 0.584254567982923 -0.00158054723963858
NM_214072 chr1 100574125 100574507 exons_1 0.00524828421477594 0.00546541417591802 0.00518518518518519 4954 5855 5400 0.960452832522027 0.99532843053394 -6.30990295907539e-05
NM_214072 chr1 100574508 100589849 introns_1 0.0143312101910828 0.0113173381620643 0.0087994971715902 1256 2209 1591 0.166430045645001 0.506605743336982 -0.00553171301949261
NM_001244276 chr1 106000229 106013051 introns_7 0.0712401055408971 0.0890635232481991 0.12033462033462 1137 1527 1554 1.09865774244411e-05 0.000458715010504935 0.0490945147937232
NM_001244276 chr1 106012347 106014347 promoters 0.0129708156647543 0.00930593253198914 0.00940438871473354 4009 5158 5423 0.110050549644728 0.407411979777534 -0.00356642695002076
NM_001244276 chr1 106013052 106013347 exons_8 0.0112244897959184 0.0106241699867198 0.00841375897055184 2940 3765 4041 0.227250509557753 0.587979477751352 -0.00281073082536652
NM_001170523 chr1 106891612 106898168 introns_10 0.0198675496688742 0.0194805194805195 0.0416666666666667 151 154 168 0.220882080779494 0.582544787673277 0.0217991169977925
NM_001170523 chr1 106897235 106899235 promoters 0.0256410256410256 0.0146198830409357 0.040133779264214 273 342 299 0.256260724066727 0.616938522305838 0.0144927536231884
NM_001244826 chr1 106969637 106971637 promoters 0.0719030871434154 0.0829480554800109 0.0513285024154589 2559 3677 3312 0.000654613902979389 0.0129520036518065 -0.0205745847279565
NM_001244826 chr1 106970638 106970883 exons_1 0.0142032845095428 0.0130678282514001 0.0117292225201072 2253 3214 2984 0.429047285842955 0.767185748636596 -0.00247406198943559
NM_001244929 chr1 107010823 107012823 promoters 0.00650095602294455 0.00389711613406079 0.00395979287237283 2615 2566 3283 0.173253482981867 0.516688189589367 -0.00254116315057172
NM_001244929 chr1 107011824 107012066 exons_1 0.0044404973357016 0.00556586270871985 0.00429184549356223 1126 1078 1398 0.934088191598936 0.988415340706099 -0.000148651842139367
NM_001122995 chr1 107324224 107326224 promoters 0.00593471810089021 0.00650759219088937 0.0101626016260163 337 461 492 0.466199240820863 0.791538570407588 0.00422788352512605
NM_001122995 chr1 107325420 107335531 introns_1 0.00593471810089021 0.00650759219088937 0.0101626016260163 337 461 492 0.466199240820863 0.791538570407588 0.00422788352512605
NM_001301326 chr1 107325420 107335534 introns_1 0.00593471810089021 0.00650759219088937 0.0101626016260163 337 461 492 0.466199240820863 0.791538570407588 0.00422788352512605
NM_001243563 chr1 107996304 107998304 promoters 0.0160427807486631 0.0205680705190989 0.0187018701870187 748 1021 909 0.716357648166571 0.911094710389299 0.0026590894383556
NM_001243563 chr1 108115614 108127648 introns_9 0.790987535953979 0.7502691065662 0.772087788407428 1043 1858 1777 0.453758786653746 0.784081049102779 -0.0188997475465507
NM_001243362 chr1 108923485 108925485 promoters 0.0132288094071534 0.0122318026869862 0.0129896083133493 4082 4987 5004 0.940806963067061 0.989449467131835 -0.000239201093804035
NM_001243362 chr1 108923665 108924095 introns_5 0.0171673819742489 0.0162059103908484 0.0184534270650264 932 1049 1138 0.808376052449031 0.945097761790028 0.00128604509077743
NM_001243362 chr1 108924096 108924485 exons_6 0.0120634920634921 0.0111731843575419 0.0113812726332126 3150 3938 3866 0.801758002560056 0.944052594670652 -0.000682219430279442
NM_001097483 chr1 109001834 109014558 introns_8 0.00994575045207957 0.00759676835885687 0.00773096250483185 6636 8293 7761 0.158244441053282 0.492085910164459 -0.00221478794724771
NM_001097483 chr1 109014685 109015757 introns_9 0.0263157894736842 0.0569948186528497 0.0227272727272727 152 193 176 0.79632979186659 0.943116502348698 -0.00358851674641148
NM_001097483 chr1 109014950 109016950 promoters 0.0263157894736842 0.0569948186528497 0.0227272727272727 152 193 176 0.79632979186659 0.943116502348698 -0.00358851674641148
NM_001005726 chr1 111588223 111590223 promoters 0.0153780435711235 0.0157384987893462 0.0136530719411868 4682 5782 5713 0.447496376060826 0.781624790382207 -0.00172497162993668
NM_001005726 chr1 111589267 111600796 introns_1 0.592057761732852 0.604368932038835 0.58961038961039 277 412 385 0.91366383924782 0.980771053778391 -0.00244737212246238
NM_001005726 chr1 111604592 111618720 introns_3 0.824561403508772 0.80593325092707 0.829207920792079 798 809 808 0.805040227328902 0.944052594670652 0.00464651728330723
NM_001114282 chr1 112928034 112938659 introns_6 0.727040816326531 0.725304465493911 0.744818652849741 392 739 772 0.441306984143899 0.777446535104235 0.0177778365232103
NM_001114282 chr1 112939008 112942048 introns_8 0.0351837372947615 0.0358637178720861 0.036281179138322 1279 1673 1764 0.873399979311954 0.964877536435658 0.00109744184356046
NM_001114282 chr1 112941072 112943072 promoters 0.0212682158330051 0.0188732394366197 0.0202020202020202 2539 3550 3762 0.822961698303705 0.948904661437842 -0.00106619563098492
NM_001114282 chr1 112942049 112942072 exons_9 0.00857142857142857 0.00383386581469649 0.00540540540540541 1050 1565 1665 0.370306784009276 0.728089622505086 -0.00316602316602317
NM_001130531 chr1 113288479 113290479 promoters 0.00913750835747716 0.00796999531176746 0.0125094768764215 4487 6399 5276 0.0739002967535195 0.334612016742618 0.00337196851894437
NM_001130531 chr1 113289535 113320666 introns_1 0.00893582453290008 0.0082972582972583 0.0130378096479791 3693 5544 4602 0.04724578861791 0.256713210775122 0.00410198511507906
NM_001130531 chr1 113343846 113362646 introns_4 0.631111111111111 0.649214659685864 0.65359477124183 225 382 306 0.605331995665826 0.863528739045857 0.022483660130719
NM_001143714 chr1 113453010 113453255 exons_4 0.819109461966605 0.796238244514107 0.815915627996165 1078 1276 1043 0.83933397129529 0.956138256225817 -0.00319383397043993
NM_001143714 chr1 113464698 113583586 introns_8 0.744809688581315 0.692766592095451 0.722554890219561 1156 1341 1002 0.206548681263965 0.56368457842481 -0.022254798361754
NM_001112684 chr1 113798567 113810913 introns_1 0.622311827956989 0.598796389167503 0.615228426395939 744 997 985 0.831446457291767 0.952971003380049 -0.00708340156105014
NM_001112684 chr1 113820475 113848337 introns_5 0.831050228310502 0.816082802547771 0.82536231884058 876 1256 1380 0.821220514365079 0.948904661437842 -0.00568790946992248
NM_001243301 chr1 116448090 116450090 promoters 0.0229142185663925 0.0231578947368421 0.0175438596491228 1702 2375 2280 0.215212285245048 0.576306312891062 -0.00537035891726967
NM_001243301 chr1 116449183 116466530 introns_1 0.0315457413249211 0.0408719346049046 0.0357142857142857 317 367 336 0.783687086747131 0.938193082875871 0.00416854438936458
NM_214175 chr1 119133860 119135860 promoters 0.0186915887850467 0.0159151193633952 0.0104417670682731 2675 4147 3735 0.00557544668340615 0.0654732629230912 -0.00824982171677363
NM_214294 chr1 119909322 119948694 introns_9 0.856823266219239 0.80608052588332 0.842936802973978 894 1217 1076 0.522447296492739 0.81973394755707 -0.0138864632452617
NM_214430 chr1 120600578 120657966 introns_1 0.779710144927536 0.778894472361809 0.772133526850508 1035 1592 1378 0.64248831971952 0.880585903986195 -0.00757661807702825
NM_214430 chr1 120674070 120677079 introns_3 0.792978208232445 0.74901185770751 0.792760180995475 826 1012 1105 0.8255342100232 0.950180081475036 -0.000218027236970397
NM_214430 chr1 120680049 120691190 introns_5 0.791530944625407 0.744371822803195 0.761484098939929 921 1377 1132 0.145868070235403 0.473066627230382 -0.0300468456854779
NM_001278777 chr1 121577994 121579994 promoters 0.0357833655705996 0.0362756952841596 0.0431947840260799 2068 2481 2454 0.184358070604436 0.532258719884906 0.00741141845548025
NM_001278777 chr1 121578433 121578994 exons_10 0.0423786739576213 0.0421865715983363 0.0477686989314896 1463 1683 1591 0.461253006820577 0.790407718019687 0.0053900249738683
NM_001206341 chr1 122632627 122634627 promoters 0.0158041524635885 0.0123636363636364 0.0176211453744493 3227 4125 3859 0.469325102628511 0.792133300457942 0.00181699291086087
NM_001206341 chr1 122633628 122633931 exons_1 0.0235798499464094 0.0118764845605701 0.0177619893428064 933 1263 1126 0.366631685357988 0.72461891413436 -0.00581786060360304
NM_001206341 chr1 122633932 122641983 introns_1 0.0126416739319965 0.0125786163522013 0.017563117453348 2294 2862 2733 0.129031070761854 0.443826941571132 0.00492144352135146
NM_001206341 chr1 122644455 122647082 introns_3 0.839954597048808 0.833657587548638 0.837370242214533 881 1028 867 0.882443130207251 0.967859447353884 -0.00258435483427533
NM_001001771 chr1 123101010 123103010 promoters 0.0169719827586207 0.00966075039317007 0.0101247939722157 3712 4451 4247 0.00645521085162316 0.0722032966752814 -0.00684718878640501
NM_001001771 chr1 123102011 123103002 exons_1 0.0169719827586207 0.00966075039317007 0.0101247939722157 3712 4451 4247 0.00645521085162316 0.0722032966752814 -0.00684718878640501
NM_001244238 chr1 126136027 126138027 promoters 0.0139720558882236 0.0154816513761468 0.0140466228332337 3006 3488 3346 0.995064540473203 0.999908691524836 7.45669450101585e-05
NM_001098592 chr1 126183813 126185813 promoters 0.00364520048602673 0.00999000999000999 0.00304568527918782 823 1001 985 0.77270138879531 0.933794318048632 -0.000599515206838914
NM_001098592 chr1 126184692 126184813 exons_5 0.00210084033613445 0.00874125874125874 0.00177619893428064 476 572 563 0.85828188935288 0.960027282590301 -0.000324641401853814
NM_001130972 chr1 126236357 126238357 promoters 0.0152284263959391 0.0121439611393244 0.012408143597157 7486 9058 8301 0.129020277500273 0.443826941571132 -0.00282028279878212
NM_001130972 chr1 126237357 126237357 TSSes 0 0 0 149 201 149 1 1 0
NM_001130972 chr1 126237358 126237795 exons_1 0.0150891632373114 0.0149333333333333 0.0102629890955741 1458 1875 1559 0.244964550805921 0.605214097452823 -0.0048261741417373
NM_001177911 chr1 126334087 126335193 exons_8 0.0126963973972385 0.0130381303813038 0.0122893703281389 6301 8130 7893 0.81063977780876 0.946758013579762 -0.000407027069099676
NM_001177911 chr1 126334193 126336193 promoters 0.0126963973972385 0.0130381303813038 0.0122893703281389 6301 8130 7893 0.81063977780876 0.946758013579762 -0.000407027069099676
NM_001128442 chr1 126360967 126362967 promoters 0.0115651503469545 0.0116731517509728 0.00397350993377483 1297 1799 1510 0.0291972944333919 0.192159412280702 -0.00759164041317968
NM_001128442 chr1 126362104 126363609 introns_1 0.0115651503469545 0.0116731517509728 0.00397350993377483 1297 1799 1510 0.0291972944333919 0.192159412280702 -0.00759164041317968
NM_214096 chr1 126595381 126595471 exons_25 0.917391304347826 0.884057971014493 0.867647058823529 230 345 272 0.0803972439662343 0.348435133308253 -0.0497442455242967
NM_214096 chr1 126595472 126597813 introns_25 0.087719298245614 0.0517241379310345 0.110294117647059 114 174 136 0.448918696394481 0.782334911996164 0.0225748194014448
NM_001243551 chr1 126604141 126606141 promoters 0.173076923076923 0.165909090909091 0.196642685851319 260 440 417 0.363964542908245 0.722406336166459 0.0235657627743959
NM_001243551 chr1 126605290 126605923 introns_1 0.173076923076923 0.165909090909091 0.196642685851319 260 440 417 0.363964542908245 0.722406336166459 0.0235657627743959
NM_001243550 chr1 126616632 126617038 exons_1 0.0378590078328982 0.0354679802955665 0.0531286894923259 766 1015 847 0.115729278901621 0.41903811165943 0.0152696816594277
NM_001243550 chr1 126617927 126618140 exons_3 0.0247074122236671 0.0239923224568138 0.0224839400428266 769 1042 934 0.760628276278862 0.930578995322722 -0.00222347218084055
NM_001190206 chr1 127766518 127768518 promoters 0.0076 0.00636205899363794 0.00635287323130234 2500 3458 3463 0.582233527129551 0.851327762093743 -0.00124712676869766
NM_001190206 chr1 127767450 127767518 exons_3 0.0141935483870968 0.0106382978723404 0.0104712041884817 775 940 955 0.487158779495117 0.803372681716865 -0.0037223441986151
NM_001195112 chr1 127813096 127815096 promoters 0.0203334688897926 0.012396694214876 0.0142508143322476 2459 2420 2456 0.0854896582277956 0.357840711639724 -0.00608265455754504
NM_001244270 chr1 127813561 127815561 promoters 0.0203334688897926 0.012396694214876 0.0142508143322476 2459 2420 2456 0.0854896582277956 0.357840711639724 -0.00608265455754504
NM_001315638 chr1 127856953 127858953 promoters 0.597894736842105 0.52972972972973 0.587828492392808 475 740 723 0.994889058900336 0.999895054408445 -0.0100662444492975
NM_001315638 chr1 127856993 127857191 exons_8 0.597894736842105 0.52972972972973 0.587828492392808 475 740 723 0.994889058900336 0.999895054408445 -0.0100662444492975
NR_128525 chr1 128304320 128306320 promoters 0.0234548335974643 0.0194561650257853 0.0215720307463427 3155 4266 4033 0.639904301215342 0.880441009327405 -0.00188280285112167
NM_001243905 chr1 128838027 128840027 promoters 0.0110410094637224 0.00976253298153034 0.00736842105263158 2536 3790 3800 0.123182986181042 0.434020712253293 -0.00367258841109082
NM_001244811 chr1 128838136 128840136 promoters 0.0110410094637224 0.00976253298153034 0.00736842105263158 2536 3790 3800 0.123182986181042 0.434020712253293 -0.00367258841109082
NM_001243905 chr1 128838921 128839027 exons_6 0.0116175156389634 0.0117211597779149 0.0102719033232628 1119 1621 1655 0.71812200019828 0.912514759909578 -0.00134561231570052
NM_001244811 chr1 128839137 128839319 exons_1 0.0569105691056911 0.0473372781065089 0.0352941176470588 123 169 170 0.37670946891876 0.733026813693571 -0.0216164514586322
NM_001244719 chr1 128866435 128888863 introns_1 0.282051282051282 0.28675799086758 0.313934426229508 663 1095 1220 0.111015357168911 0.409364364458986 0.0318831441782261
NM_001244718 chr1 128866435 128887819 introns_7 0.67680608365019 0.693002257336343 0.68952380952381 263 443 525 0.766238142101651 0.931426728815827 0.0127177258736194
NM_001244718 chr1 128887877 128888863 introns_1 0.0225 0.0107361963190184 0.0302158273381295 400 652 695 0.210827633233515 0.570895528980231 0.0077158273381295
NM_001244718 chr1 128887937 128889937 promoters 0.0225 0.0107361963190184 0.0302158273381295 400 652 695 0.210827633233515 0.570895528980231 0.0077158273381295
NM_001244719 chr1 128887955 128889955 promoters 0.0225 0.0107361963190184 0.0302158273381295 400 652 695 0.210827633233515 0.570895528980231 0.0077158273381295
NM_214171 chr1 128983398 129012892 introns_23 0.76362843436546 0.768646408839779 0.752805168310099 2293 2896 2941 0.320729377159372 0.684329241977109 -0.0108232660553615
NM_001204244 chr1 129525843 129525932 introns_1 0.5 0.495348837209302 0.547400611620795 316 430 327 0.22539004029706 0.585621850583006 0.0474006116207951
NM_001204244 chr1 129525933 129526092 exons_2 0.96198347107438 0.890445859872611 0.954873646209386 605 785 554 0.522341420379759 0.81973394755707 -0.0071098248649939
NM_001244418 chr1 130385411 130387411 promoters 0.0121402877697842 0.0103356301400311 0.0107110594915473 6672 8998 7749 0.431988824982613 0.770106143041122 -0.00142922827823688
NM_001244418 chr1 130385655 130385924 exons_10 0.0164051355206847 0.00650054171180932 0.00804289544235925 1402 1846 1865 0.0253455671446784 0.175663943211024 -0.00836224007832549
NM_001244418 chr1 130386036 130386411 exons_11 0.00949288033974519 0.00925051916178969 0.0109016579604815 4003 5297 4403 0.502823751979926 0.81249445757672 0.0014087776207363
NM_001244417 chr1 130442601 130444601 promoters 0.0368852459016393 0.0258732212160414 0.0376974019358125 1464 1546 1963 0.764528685045328 0.931426728815827 0.000812156034173186
NM_001244417 chr1 130443602 130443891 exons_1 0.0268456375838926 0.0163352272727273 0.0207631874298541 1341 1408 1782 0.297664824623772 0.661961586377021 -0.00608245015403852
NM_001244417 chr1 130444345 130445664 exons_3 0.286231884057971 0.321981424148607 0.323684210526316 276 323 380 0.328419632940307 0.692113695017188 0.0374523264683448
NM_001244422 chr1 130472544 130474544 promoters 0.0208172706245181 0.0197585071350165 0.0135644310474755 1297 1822 1327 0.163033729640399 0.500473163544093 -0.00725283957704261
NM_001244422 chr1 130472769 130473544 exons_10 0.043010752688172 0.0660377358490566 0.0337078651685393 93 106 89 0.781113356151701 0.936785578058021 -0.00930288751963272
NM_001243710 chr1 130484530 130486530 promoters 0.509090909090909 0.548850574712644 0.52183908045977 275 348 435 0.841513440520015 0.956315132393816 0.0127481713688611
NM_001243710 chr1 130485874 130508791 introns_1 0.432203389830508 0.343511450381679 0.372093023255814 118 262 258 0.43558779535018 0.772573607647457 -0.0601103665746945
NM_001243443 chr1 130561261 130563452 introns_2 0.0179372197309417 0.0168539325842697 0.0154761904761905 1338 1958 1680 0.597422609041571 0.859364380214282 -0.00246102925475123
NM_001243443 chr1 130562598 130564598 promoters 0.0182648401826484 0.0164988215127491 0.0143226109415356 3504 4667 4259 0.169709137314714 0.510676054359348 -0.00394222924111283
NM_001243443 chr1 130563453 130563598 exons_3 0.016403785488959 0.0179910044977511 0.0123192287091591 1585 2001 1867 0.308982305141939 0.670814972297553 -0.00408455677979991
NM_001123181 chr1 130628239 130639877 introns_9 0.0305555555555556 0.0175438596491228 0.0323974082073434 360 399 463 0.791967475056355 0.942237200616568 0.00184185265178786
NM_001123181 chr1 130639108 130641108 promoters 0.0126874279123414 0.00741132874536792 0.0122352941176471 1734 1889 2125 0.972873520272925 0.996572983586171 -0.000452133794694347
NM_001123181 chr1 130639878 130640108 exons_10 0.00800582241630277 0.00469798657718121 0.00661853188929001 1374 1490 1662 0.674094465086564 0.891426783340924 -0.00138729052701275
NM_001167635 chr1 130897548 130897648 introns_2 0.665876777251185 0.651572327044025 0.663276836158192 422 795 885 0.965540964540446 0.995777071314604 -0.00259994109299277
NM_001170517 chr1 136280118 136282118 promoters 0.0303514376996805 0.0392857142857143 0.035426731078905 626 560 621 0.624038221705167 0.872375237051991 0.00507529337922448
NM_001170517 chr1 136281345 136281890 introns_1 0.0303514376996805 0.0392857142857143 0.035426731078905 626 560 621 0.624038221705167 0.872375237051991 0.00507529337922448
NM_214172 chr1 137409601 137409830 exons_6 0.9584 0.8835904628331 0.934294871794872 625 713 624 0.108062411344636 0.403861821445945 -0.0241051282051282
NM_214172 chr1 137409831 137414147 introns_6 0.105691056910569 0.048951048951049 0.0555555555555556 123 143 126 0.118702128663453 0.425232654146978 -0.0501355013550136
NM_214172 chr1 137452743 137638040 introns_19 0.491655969191271 0.673118279569892 0.579329102447869 779 1395 1103 0.00322470486173387 0.0436354459594966 0.0876731332565985
NM_214172 chr1 137638587 137690311 introns_20 0.0159256801592568 0.00919651500484027 0.0118384401114206 1507 2066 1436 0.296604620243227 0.661702395035793 -0.00408724004783619
NM_214172 chr1 137689430 137691430 promoters 0.0184359805510535 0.0127111265888908 0.0162547316855934 4936 5743 4491 0.35818503056978 0.716431299647664 -0.00218124886546008
NM_001097421 chr1 138507227 138508639 exons_1 0.967647058823529 0.956848030018762 0.961864406779661 340 533 472 0.727443045312913 0.917203016695685 -0.00578265204386841
NM_001099698 chr1 138507227 138507608 exons_1 0.967647058823529 0.956848030018762 0.961864406779661 340 533 472 0.727443045312913 0.917203016695685 -0.00578265204386841
NM_001244442 chr1 139791489 139791984 exons_2 0.822622107969152 0.823529411764706 0.81974069427018 1556 2448 2391 0.791008791015804 0.942048658799551 -0.00288141369897188
NM_001244442 chr1 139803458 139805458 promoters 0.0102105485529188 0.00891753961858716 0.0103125395419461 14201 18615 15806 0.889921762007909 0.9703030705816 0.000101990989027289
NM_001244442 chr1 139804136 139804458 exons_3 0.05 0.0352112676056338 0.0467289719626168 160 142 107 0.839804379430601 0.956266188547625 -0.00327102803738318
NM_001164113 chr1 139835923 139837923 promoters 0.00879396984924623 0.00743946976870012 0.00838142346798571 5572 7393 7278 0.850919382734387 0.959159184013926 -0.000412546381260521
NM_001164113 chr1 139836171 139836807 introns_5 0.00760992108229989 0.00471311475409836 0.00719729043183743 3548 4880 4724 0.943429920752375 0.989899477686082 -0.000412630650462461
NM_001164113 chr1 139836808 139836923 exons_6 0.0108695652173913 0.0127337843215281 0.0105716523101018 2024 2513 2554 0.882973919267846 0.967859447353884 -0.000297912907289503
NM_001243181 chr1 141886224 141888224 promoters 0.0201829076001261 0.0146917148362235 0.0118778280542986 3171 4152 3536 0.00606959325828208 0.0699334235449553 -0.0083050795458275
NM_001258279 chr1 141886226 141888226 promoters 0.0201829076001261 0.0146917148362235 0.0118778280542986 3171 4152 3536 0.00606959325828208 0.0699334235449553 -0.0083050795458275
NM_001243181 chr1 141887225 141887772 exons_1 0.0135841170323929 0.0095389507154213 0.00862998921251348 957 1258 927 0.288517059748627 0.650995129063865 -0.00495412781987941
NM_001258279 chr1 141887227 141887772 exons_1 0.0135841170323929 0.0095389507154213 0.00862998921251348 957 1258 927 0.288517059748627 0.650995129063865 -0.00495412781987941
NM_001243181 chr1 141960821 141971368 introns_5 0.868374558303887 0.873623188405797 0.878598247809762 1132 1725 1598 0.426149365187936 0.765054273987796 0.0102236895058754
NM_001123144 chr1 142411687 142413687 promoters 0.063893653516295 0.0644374782305817 0.0573221757322176 2332 2871 2390 0.346660470951128 0.708154378302173 -0.00657147778407745
NM_001011505 chr1 143499136 143499425 exons_1 0.369649805447471 0.313928417421302 0.337038908539667 1799 2319 1979 0.0429226405301981 0.24263042359426 -0.0326108969078043
NM_001011505 chr1 143499426 143539644 introns_1 0.0168650793650794 0.0149111068629325 0.017668102504198 12096 15693 13697 0.563645550639624 0.842337955557597 0.000803023139118637
NM_001011505 chr1 143539233 143541233 promoters 0.0105920344456405 0.0104701952723535 0.0105722562925618 23225 31136 26579 0.987844904380572 0.998446373626983 -1.9778153078678e-05
NM_001011505 chr1 143539645 143540233 exons_2 0.00996784565916399 0.00880533079485959 0.00937972768532526 3110 4202 3305 0.813240140100712 0.947857359120247 -0.000588117973838722
NM_001097471 chr1 143992713 143994713 promoters 0.115289349245665 0.101477832512315 0.125299145299145 4441 6090 5850 0.057489563100755 0.288766242817552 0.0100097960534799
NM_001097471 chr1 143993764 144002899 introns_1 0.492569002123142 0.422121896162528 0.502967359050445 942 1329 1348 0.331778979308772 0.694376539362226 0.0103983569273028
NM_214161 chr1 145950395 145954271 introns_3 0.936721991701245 0.904477611940299 0.930313588850174 964 1340 861 0.536556128717735 0.829359202406636 -0.00640840285107058
NM_214161 chr1 145954328 145960693 introns_4 0.528 0.573065902578797 0.490338164251208 875 698 828 0.130026546818484 0.44449728418747 -0.0376618357487923
NM_214161 chr1 145976791 145992491 introns_8 0.641237113402062 0.651824817518248 0.677871148459384 970 1370 1071 0.0790022583112785 0.347067754819201 0.0366340350573219
NM_214161 chr1 145993590 146002701 introns_10 0.392344497607655 0.293914246196404 0.377568493150685 1045 1446 1168 0.595423593597419 0.859154190976022 -0.0147760044569706
NM_214161 chr1 146001897 146003897 promoters 0.0444938820912125 0.0271045087307793 0.0365303668069753 5394 7674 6652 0.0413245247167259 0.237458434278294 -0.00796351528423712
NM_001001546 chr1 147649731 147672472 introns_2 0.623268698060942 0.613894455577822 0.631537861046058 1083 1497 1281 0.647063215140887 0.881151150982776 0.00826916298511593
NM_001290324 chr1 149547919 149551992 introns_11 0.555649957519116 0.572684246112238 0.614487415592388 1177 1479 1629 0.00133404374165225 0.0225565959764469 0.0588374580732716
NM_001243707 chr1 149581687 149584278 introns_11 0.0104765123352484 0.0118052139695032 0.010958904109589 2959 4066 3650 0.878776990199464 0.966591915890523 0.000482391774340646
NM_001243707 chr1 149583319 149585319 promoters 0.01 0.0106500183621006 0.013307770384572 8100 10892 8867 0.0392476005165766 0.230158095681892 0.00330777038457201
NM_001001770 chr1 149737889 149763615 introns_1 0.482551799345692 0.576502732240437 0.5 1834 2928 2050 0.404496835782512 0.750946422117032 0.0174482006543075
NM_001244702 chr1 150972606 150974606 promoters 0.00615700359158543 0.0072208228379513 0.00630399252860145 3898 5955 4283 0.952252653468885 0.9924362628519 0.000146988937016019
NM_001244702 chr1 150973797 150974227 introns_1 0.00615700359158543 0.0072208228379513 0.00630399252860145 3898 5955 4283 0.952252653468885 0.9924362628519 0.000146988937016019
NM_001244702 chr1 150975415 150975935 exons_3 0.0320232896652111 0.03125 0.0404929577464789 687 640 568 0.429772865533995 0.767830818464656 0.00846966808126781
NM_001170518 chr1 152597097 152599532 exons_1 0.414201183431953 0.401550387596899 0.426771653543307 507 645 635 0.629595310081172 0.874023848906467 0.0125704701113544
NM_001170518 chr1 152599533 152636439 introns_1 0.0158484731349053 0.011772758384668 0.0130068859984698 5174 7305 6535 0.221624230651532 0.582726932264825 -0.00284158713643552
NM_001170518 chr1 152635474 152637474 promoters 0.0132316662928908 0.0110849056603774 0.0111582043075858 8918 12720 11561 0.194206894526009 0.546145276991924 -0.00207346198530493
NM_001170518 chr1 152636440 152636474 exons_2 0.0188679245283019 0.0111731843575419 0.0306122448979592 159 179 196 0.396949837180978 0.74769471331409 0.0117443203696573
NM_001244578 chr1 159529622 159531622 promoters 0.00951916036123993 0.00714285714285714 0.0133479212253829 4097 5600 4570 0.0575758248924553 0.288891379241952 0.003828760864143
NM_001244578 chr1 159530773 159601186 introns_1 0.00951916036123993 0.00714285714285714 0.0133479212253829 4097 5600 4570 0.0575758248924553 0.288891379241952 0.003828760864143
NM_001244578 chr1 159601187 159601981 exons_2 0.355857832382624 0.399650959860384 0.360765046499386 4558 5730 5699 0.868773877772876 0.96355911636261 0.00490721411676187
NM_001031788 chr1 163857253 163859253 promoters 0.0431654676258993 0.0263157894736842 0.00854700854700855 139 190 117 0.0816808707554101 0.350464893291322 -0.0346184590788907
NM_001143716 chr1 164380891 164382891 promoters 0.0155887929218454 0.0144881388313963 0.0134979423868313 4747 6281 6075 0.365973208218297 0.72453012699092 -0.0020908505350141
NM_001143716 chr1 164381892 164382370 exons_1 0.00824906865353912 0.00974025974025974 0.00857317819963258 3758 4928 4899 0.923258194890562 0.983719449901585 0.000324109546093462
NM_001143716 chr1 164382371 164420444 introns_1 0.0434782608695652 0.0317812269031781 0.0340136054421769 989 1353 1176 0.261392327671281 0.6224508070817 -0.00946465542738834
NM_001143716 chr1 164420656 164422472 introns_2 0.77470775770457 0.793423271500843 0.837488457987073 941 1186 1083 0.000343123141229119 0.00779863603744071 0.0627807002825034
NM_001143716 chr1 164422621 164460272 introns_3 0.888986784140969 0.858309037900875 0.861518825781749 1135 1715 1567 0.0536436439478521 0.276225171514965 -0.0274679583592207
NM_001243678 chr1 164473698 164474887 introns_2 0.00371057513914657 0.00407331975560081 0.00758293838862559 1078 982 1055 0.209683468050307 0.570256685561013 0.00387236324947902
NM_001243678 chr1 164474012 164476012 promoters 0.0115122972265829 0.0106282475200756 0.013814095059705 3822 4234 4271 0.325613209089521 0.689455245961287 0.00230179783312205
NM_001243678 chr1 164474888 164475012 exons_3 0.0130780009341429 0.0127265715387582 0.0151878497202238 2141 2593 2502 0.521273945228526 0.818908759993705 0.0021098487860809
NM_001243678 chr1 164475012 164475012 TSSes 0.00934579439252336 0 0 107 118 122 0.124523506128331 0.43722303359177 -0.00934579439252336
NM_214137 chr1 164997456 164999456 promoters 0.0196837944664032 0.0177295918367347 0.0214095840218406 12650 15680 13919 0.282340187224239 0.644781736973299 0.00172578955543749
NM_214137 chr1 164998457 164998844 exons_1 0.0127504553734062 0.011943539630836 0.0180327868852459 2196 2763 2440 0.118164180746639 0.424483676865268 0.00528233151183971
NM_214137 chr1 164998845 165096908 introns_1 0.408387278356319 0.399616858237548 0.376934186094491 3553 5220 4847 0.00265323468686221 0.0375197661874899 -0.0314530922618272
NM_214137 chr1 165098775 165102167 introns_4 0.666666666666667 0.599348534201954 0.631236442516269 144 307 461 0.746807210711526 0.924235257619074 -0.0354302241503976
NM_214137 chr1 165102219 165111742 introns_5 0.141891891891892 0.0674157303370786 0.0188679245283019 148 178 106 0.000173208975133572 0.00448408740554253 -0.12302396736359
NM_001244619 chr1 166098794 166100794 promoters 0.375 0.39247311827957 0.352140077821012 328 558 514 0.40647655043823 0.752329922466563 -0.0228599221789883
NM_001244619 chr1 166099555 166099794 exons_5 0.275641025641026 0.34703196347032 0.297413793103448 156 219 232 0.78430327481232 0.938334380358541 0.0217727674624226
NM_001243614 chr1 166111038 166111160 exons_2 0.840677966101695 0.838874680306905 0.835078534031414 295 391 382 0.841429727088912 0.956315132393816 -0.00559943207028124
NM_001243614 chr1 166111161 166112682 introns_2 0.0593220338983051 0.0571428571428571 0.0654761904761905 118 175 168 0.809495017200662 0.946001249782335 0.00615415657788539
NM_001243614 chr1 166114590 166118812 introns_5 0.662280701754386 0.654794520547945 0.659851301115242 228 365 538 0.987114939486468 0.998153358090654 -0.00242940063914432
NM_001243614 chr1 166125046 166127046 promoters 0.0199619771863118 0.0163083765752409 0.0195020746887967 2104 2698 2410 0.943205701479385 0.989899477686082 -0.000459902497515107
NM_001243614 chr1 166125857 166126046 exons_7 0.0204081632653061 0.0178443968593862 0.0201643017176998 1225 1401 1339 0.975567615132995 0.996752350345393 -0.000243861547606344
NM_001177931 chr1 166817173 166819173 promoters 0.411642411642412 0.427354976051091 0.371588089330025 1443 1879 1612 0.0193782520002456 0.148136669917462 -0.0400543223123869
NM_001177931 chr1 166818286 166838539 introns_1 0.411642411642412 0.427354976051091 0.371588089330025 1443 1879 1612 0.0193782520002456 0.148136669917462 -0.0400543223123869
NM_001129964 chr1 167295095 167297095 promoters 0.0167330677290837 0.0127431254191818 0.018361581920904 1255 1491 1416 0.704179718684567 0.905539410281603 0.00162851419182029
NM_001129964 chr1 167296298 167297024 introns_1 0.0167330677290837 0.0127431254191818 0.018361581920904 1255 1491 1416 0.704179718684567 0.905539410281603 0.00162851419182029
NM_001244231 chr1 169724648 169726648 promoters 0.0195052331113225 0.0101964685401641 0.0133507853403141 2102 4021 3820 0.134001667201445 0.453151777990381 -0.00615444777100841
NM_001244231 chr1 169725649 169725838 exons_1 0.00833333333333333 0.0188442211055276 0.0253164556962025 360 796 869 0.0462940645973209 0.253782014189504 0.0169831223628692
NM_001244231 chr1 169725839 169726478 introns_1 0.0218140068886338 0.00806201550387597 0.00982717722805829 1742 3225 2951 0.00146754919226715 0.0244193962769824 -0.0119868296605755
NM_001244157 chr1 175330172 175332572 introns_6 0.166156982670744 0.162487462387161 0.16369710467706 981 997 898 0.882157081366332 0.967859447353884 -0.002459877993684
NM_001244157 chr1 175331705 175333705 promoters 0.166156982670744 0.162487462387161 0.16369710467706 981 997 898 0.882157081366332 0.967859447353884 -0.002459877993684
NM_213917 chr1 179476820 179478820 promoters 0.0125318606627018 0.0126849894291755 0.00952380952380952 4708 5676 4830 0.168367984613747 0.509049656209397 -0.00300805113889226
NM_213917 chr1 179477087 179477789 introns_1 0.0208643815201192 0.00967351874244256 0.0172413793103448 671 827 754 0.62362877539882 0.872191239487094 -0.0036230022097744
NM_001128482 chr1 179477463 179479463 promoters 0.0125318606627018 0.0126849894291755 0.00952380952380952 4708 5676 4830 0.168367984613747 0.509049656209397 -0.00300805113889226
NM_001128482 chr1 179478464 179479804 exons_1 0.00823970037453184 0.0092899800928998 0.00546021840873635 1335 1507 1282 0.423143594371967 0.76313339753254 -0.00277948196579549
NM_001078677 chr1 179713036 179715036 promoters 0.0145099904852521 0.0137404580152672 0.0112520458265139 4204 5895 4888 0.167050841065943 0.50762677521356 -0.00325794465873823
NM_001123172 chr1 180703124 180705124 promoters 0.00943396226415094 0.009958071278826 0.021011673151751 1484 1908 1285 0.00837823311247741 0.0867101092893541 0.0115777108876
NM_001243494 chr1 181680367 181682367 promoters 0.0137917637917638 0.00861228469288268 0.0090023883887562 5148 6154 5443 0.015949858663392 0.130169643753749 -0.00478937540300759
NM_001243494 chr1 181681368 181681522 exons_1 0.0203125 0.0176565008025682 0.00590841949778434 640 623 677 0.0262323712261137 0.17915625250728 -0.0144040805022157
NM_001243494 chr1 181681523 181683661 introns_1 0.0127442650807137 0.00612494895875868 0.00873362445414847 2354 2449 1832 0.131709672578029 0.447958739529355 -0.00401064062656521
NM_001243494 chr1 181686737 181691682 introns_3 0.873806998939555 0.861275476660092 0.881987577639752 943 1521 1610 0.392157417463769 0.743796857618996 0.00818057870019695
NM_001137627 chr1 182282355 182287142 introns_10 0.721936903888481 0.732734418865806 0.730960854092527 1363 1781 1405 0.596402168581486 0.859364380214282 0.00902395020404534
NM_001137627 chr1 182306397 182318025 introns_15 0.830142063001853 0.809280742459397 0.822153574580759 1619 2155 2266 0.632651606148603 0.876093637216225 -0.00798848842109401
NM_001137627 chr1 182317147 182319147 promoters 0.0125854009349155 0.0146938775510204 0.00929962220284801 2781 3675 3441 0.200678490189184 0.554574536561542 -0.00328577873206749
NM_001243376 chr1 182417576 182423248 introns_5 0.727112676056338 0.718626155878468 0.726726726726727 568 757 666 0.996344443398827 0.999908691524836 -0.000385949329611224
NM_001243376 chr1 182422449 182424449 promoters 0.0437710437710438 0.054421768707483 0.0319488817891374 297 294 313 0.461887284513508 0.790664366833122 -0.0118221619819064
NM_001243525 chr1 183823871 183828990 introns_4 0.012886109531931 0.00964682799215173 0.00952976097484768 5277 6116 6401 0.0870521500256824 0.360852618372305 -0.00335634855708334
NM_001243525 chr1 183828106 183830106 promoters 0.012886109531931 0.00964682799215173 0.00952976097484768 5277 6116 6401 0.0870521500256824 0.360852618372305 -0.00335634855708334
NM_001244461 chr1 183852016 183855179 introns_2 0.652439024390244 0.695108495770504 0.725667189952904 1968 2719 2548 1.38485699587091e-07 9.95617037184138e-06 0.0732281655626603
NM_001244461 chr1 183858518 183863254 introns_6 0.0442622950819672 0.0124309392265193 0.0233196159122085 610 724 729 0.0236704989987329 0.16812123647818 -0.0209426791697587
NM_001244461 chr1 183862334 183864334 promoters 0.0442622950819672 0.0124309392265193 0.0233196159122085 610 724 729 0.0236704989987329 0.16812123647818 -0.0209426791697587
NM_001258439 chr1 184686740 184689940 exons_1 0.5 0.5078125 0.5 170 256 336 0.967932210122065 0.996239166540004 0
NM_001258303 chr1 184880869 184882869 promoters 0.0182302062541583 0.0168254611798094 0.0161093211865348 7515 9866 9001 0.298388396068346 0.662571207738597 -0.00212088506762352
NM_001258303 chr1 184881870 184881942 exons_1 0.0093071354705274 0.020108275328693 0.0219683655536028 967 1293 1138 0.0299199322156775 0.194957913071809 0.0126612300830754
NM_001258303 chr1 184881943 184914187 introns_1 0.0248756218905473 0.0198720107780397 0.0193997071742313 4422 5938 5464 0.0683455617848846 0.319162672260155 -0.00547591471631593
NM_001244542 chr1 187202515 187235544 introns_4 0.533333333333333 0.470149253731343 0.471337579617834 120 268 314 0.334369651518456 0.697319171390793 -0.0619957537154989
NM_001244542 chr1 187248175 187258913 introns_7 0.0114594594594595 0.0160893431762256 0.0102613746369797 4625 5283 5165 0.536129166269218 0.829181070995394 -0.00119808482247979
NM_001244542 chr1 187258014 187260014 promoters 0.0114594594594595 0.0160893431762256 0.0102613746369797 4625 5283 5165 0.536129166269218 0.829181070995394 -0.00119808482247979
NM_001244179 chr1 187384353 187386353 promoters 0.0165800817950702 0.013130489903106 0.0135424785658613 9047 11043 10264 0.0849360359981363 0.356951176720414 -0.00303760322920893
NM_001244179 chr1 187385354 187385534 exons_1 0.023019634394042 0.019931939718036 0.016249153689912 1477 2057 1477 0.185706424028664 0.533778310636112 -0.00677048070412999
NM_001244179 chr1 187385535 187386620 introns_1 0.0158424637251999 0.0117356392835083 0.0140541909344138 6754 8095 7898 0.404371242397118 0.750883149482891 -0.00178827279078611
NM_001244640 chr1 188715232 188812476 introns_6 0.0145468108914584 0.0108974358974359 0.0219130434782609 2681 3120 2875 0.0230528683729385 0.165355608786241 0.00736623258680246
NM_001244641 chr1 188728714 188730714 promoters 0.0145468108914584 0.0108974358974359 0.0219130434782609 2681 3120 2875 0.0230528683729385 0.165355608786241 0.00736623258680246
NM_001244640 chr1 188924855 188926855 promoters 0.0134861766689144 0.00891300135632629 0.0109640049648324 4449 5161 4834 0.263461374429443 0.624402029742926 -0.00252217170408192
NM_001244640 chr1 188925615 188925855 exons_3 0.01373867290266 0.0101686507936508 0.0105849582172702 3421 4032 3590 0.218930032455769 0.58109106382482 -0.00315371468538985
NM_001244160 chr1 189169745 189171745 promoters 0.0198019801980198 0.00740740740740741 0.0336134453781513 101 135 119 0.419504154901895 0.7614271421273 0.0138114651801315
NM_001244160 chr1 189170275 189170745 exons_7 0.0198019801980198 0.00740740740740741 0.0336134453781513 101 135 119 0.419504154901895 0.7614271421273 0.0138114651801315
NM_001199718 chr1 189621751 189623796 introns_1 0.029110936270653 0.014930217461863 0.0233499377334994 2542 3081 3212 0.214664042367813 0.575262374500256 -0.00576099853715365
NM_001244614 chr1 189678767 189681506 introns_2 0.030267753201397 0.0187406296851574 0.0291909924937448 859 1334 1199 0.957172683496172 0.993569087751234 -0.00107676070765219
NM_001166316 chr1 189690571 189746193 introns_1 0.979057591623037 0.969014084507042 0.97239263803681 191 355 326 0.723600717358679 0.91460627239027 -0.00666495358622676
NM_001166316 chr1 189769063 189808956 introns_6 0.892225201072386 0.875091575091575 0.896156991005724 1865 2730 2446 0.539739192364557 0.830319450253618 0.00393178993333765
NM_001166316 chr1 189809079 189907687 introns_7 0.762938230383973 0.622093023255814 0.823446327683616 599 1032 708 0.00332175465459023 0.0444652492932493 0.0605080972996426
NM_001267849 chr1 189922384 189924384 promoters 0.0167235494880546 0.0147379912663755 0.0154255319148936 2930 3664 3760 0.698262598054606 0.904283111002245 -0.00129801757316099
NM_001267849 chr1 189923385 189923541 exons_1 0.00620017714791851 0.00670640834575261 0.0027681660899654 1129 1342 1445 0.200665466399165 0.554574536561542 -0.00343201105795311
NM_001267849 chr1 189923542 189924645 introns_1 0.0161290322580645 0.0254237288135593 0.0190735694822888 248 354 367 0.875779820409659 0.965819010376835 0.00294453722422431
NM_001123124 chr1 190624435 190626435 promoters 0.0151843817787419 0.0109274306528439 0.0113699389905713 2766 3569 3606 0.196609578945046 0.549293685702889 -0.00381444278817059
NM_001123124 chr1 190625618 190648252 introns_1 0.0151843817787419 0.0109274306528439 0.0113699389905713 2766 3569 3606 0.196609578945046 0.549293685702889 -0.00381444278817059
NM_001244528 chr1 191313337 191316348 introns_3 0.732394366197183 0.736842105263158 0.738482384823848 426 551 738 0.825682075471617 0.950180081475036 0.00608801862666508
NM_214271 chr1 191534265 191536265 promoters 0.015676028739386 0.0160206718346253 0.0174890693316677 1531 1935 1601 0.687797032987868 0.899789765317752 0.00181304059228168
NM_214271 chr1 191536152 191606213 introns_2 0.281578947368421 0.245526127415891 0.283805031446541 2280 2794 2544 0.77097722808794 0.933778746673382 0.00222608407811986
NM_214271 chr1 191766279 191856686 introns_13 0.652132701421801 0.654732364409784 0.686746987951807 2110 2821 2822 0.00749675261905506 0.080141221528105 0.0346142865300063
NM_001001533 chr1 193846899 193856013 introns_2 0.854194407456724 0.833630686886708 0.82551076753175 1502 2242 1811 0.0283421753758089 0.188845345150371 -0.0286836399249739
NM_001244062 chr1 194504534 194506534 promoters 0.0157602663706992 0.0143928954218343 0.0151152073732719 4505 6531 5425 0.816485732950691 0.94816429034431 -0.000645058997427334
NM_001244062 chr1 194505579 194507713 introns_1 0.0169934640522876 0.0194624652455978 0.0183823529411765 765 1079 816 0.842691821208839 0.956315132393816 0.00138888888888889
NM_001244062 chr1 194507878 194586329 introns_2 0.89977728285078 0.851119894598156 0.932896890343699 449 759 611 0.0317064794447517 0.201220770492367 0.0331196074929193
NM_214124 chr1 200763905 200764192 exons_2 0.0545829042224511 0.0424481737413623 0.0803295571575695 1942 2026 1942 0.000638288955615222 0.0127613934802131 0.0257466529351184
NM_213735 chr1 200796035 200796188 exons_2 0.0345125107851596 0.0315013404825737 0.0445082555635319 1159 1492 1393 0.157568115527568 0.491563167160881 0.00999574477837233
NM_213735 chr1 200796189 200796340 exons_3 0.0285884455032758 0.0247978436657682 0.0393939393939394 1679 1855 1650 0.0718624253403901 0.327907132682071 0.0108054938906636
NM_213735 chr1 200796341 200798805 introns_3 0.0719482619240097 0.050685748360167 0.0724815724815725 1237 1677 1628 0.767133611261652 0.931840641498162 0.000533310557562783
NR_128414 chr1 201197731 201199731 promoters 0.82567726737338 0.788480635551142 0.799283154121864 849 1007 1116 0.180260289520854 0.527578481763295 -0.0263941132515166
NM_214200 chr1 203683046 203685046 promoters 0.0119047619047619 0.019047619047619 0.0176282051282051 672 1155 1248 0.434712772507825 0.772432803818696 0.00572344322344322
NM_214200 chr1 203684047 203684099 exons_1 0.0111111111111111 0.0103305785123967 0.0186219739292365 270 484 537 0.299146763796533 0.662902421801801 0.00751086281812539
NM_214200 chr1 203684100 203685645 introns_1 0.0124378109452736 0.0253353204172876 0.0168776371308017 402 671 711 0.802439333480876 0.944052594670652 0.00443982618552805
NM_001243670 chr1 207172513 207174513 promoters 0.0566037735849057 0.051948051948052 0.0419161676646707 159 154 167 0.541708581074029 0.830319450253618 -0.014687605920235
NM_001243670 chr1 207173514 207173694 exons_1 0.0566037735849057 0.051948051948052 0.0419161676646707 159 154 167 0.541708581074029 0.830319450253618 -0.014687605920235
NM_001243670 chr1 207201654 207205653 introns_8 0.637037037037037 0.675373134328358 0.653846153846154 135 268 312 0.882888143317089 0.967859447353884 0.0168091168091168
NM_214113 chr1 216933621 216950751 introns_22 0.830225711481845 0.83078231292517 0.85513608428446 1019 1176 1139 0.109269860004133 0.406118208965639 0.0249103728026151
NM_214113 chr1 216951003 217001150 introns_23 0.677227722772277 0.695995145631068 0.654796094198736 1010 1648 1741 0.115992881148857 0.419516495645138 -0.0224316285735409
NM_214113 chr1 217000828 217002828 promoters 0.0151515151515152 0.0403587443946188 0.0303030303030303 132 223 165 0.5015356869044 0.811312796163799 0.0151515151515152
NM_001164649 chr1 217406335 217441315 introns_11 0.316758747697974 0.299065420560748 0.322202948829141 1629 2461 2306 0.582320985070949 0.851327762093743 0.00544420113116711
NM_001164649 chr1 217440643 217442643 promoters 0.0257466529351184 0.0359848484848485 0.0243553008595989 971 1584 1396 0.669275440125178 0.890287858664151 -0.00139135207551958
NM_001199890 chr1 219208706 219210706 promoters 0.0219611848825332 0.00455486542443064 0.0188953488372093 1958 2415 2064 0.464734375062904 0.79107829538306 -0.0030658360453239
NM_214111 chr1 220842620 220888066 introns_4 0.712519319938176 0.689542483660131 0.712895377128954 647 918 822 0.916222031320748 0.980972058520513 0.000376057190777601
NM_214111 chr1 220948669 220952996 introns_7 0.0275689223057644 0.0230769230769231 0.0242478670857656 1995 2340 2227 0.503404458603083 0.812702339320819 -0.00332105521999881
NM_214111 chr1 220952442 220954442 promoters 0.0259012016021362 0.0213999108337049 0.0201177625122669 3745 4486 4076 0.0865144630366923 0.360077491636341 -0.00578343908986925
NM_214111 chr1 220952997 220953442 exons_8 0.024 0.0195712954333644 0.0151433207138994 1750 2146 1849 0.0544808794178424 0.278138624725618 -0.0088566792861006
NM_001206404 chr1 222473649 222475649 promoters 0.0175310445580716 0.0126686863123107 0.0113943028485757 2738 3631 3335 0.0443458140537246 0.246837397611098 -0.00613674170949587
NM_001206404 chr1 222474650 222475081 exons_1 0.0175310445580716 0.0126686863123107 0.0113943028485757 2738 3631 3335 0.0443458140537246 0.246837397611098 -0.00613674170949587
NM_001206404 chr1 222506258 222570262 introns_2 0.00849315068493151 0.00624164065983058 0.00629664179104478 3650 4486 4288 0.254038877987714 0.614720361399036 -0.00219650889388673
NM_001206404 chr1 222577761 222578340 exons_6 0.400759734093067 0.346488294314381 0.396408839779006 1053 1495 1448 0.922459353560945 0.983719449901585 -0.00435089431406188
NM_001011504 chr1 223746661 223748661 promoters 0.0151429112246829 0.0113178294573643 0.0111512486257264 5283 6450 6367 0.0599311625633227 0.294281381137317 -0.00399166259895654
NM_001011504 chr1 223747158 223747635 exons_2 0.0143253234750462 0.00883977900552486 0.00987202925045704 2164 2715 2735 0.159061651410301 0.493589005924947 -0.00445329422458917
NM_001243558 chr1 225159216 225192719 introns_3 0.0295566502463054 0.0152542372881356 0.0275800711743772 812 1180 1124 0.962626934451246 0.995777071314604 -0.00197657907192819
NM_001243558 chr1 225192286 225194286 promoters 0.0250338294993234 0.0181360201511335 0.0256130790190736 1478 1985 1835 0.822447382150857 0.948904661437842 0.00057924951975016
NM_214005 chr1 228141158 228143158 promoters 0.0702341137123746 0.0233236151603499 0.0266666666666667 299 343 300 0.00550329086787354 0.065046050815127 -0.0435674470457079
NM_214005 chr1 228142159 228142389 exons_1 0.0702341137123746 0.0233236151603499 0.0266666666666667 299 343 300 0.00550329086787354 0.065046050815127 -0.0435674470457079
NM_214005 chr1 228169330 228175003 introns_2 0.803308823529412 0.784591194968553 0.80593325092707 544 636 809 0.814059307403079 0.947857359120247 0.00262442739765867
NM_001097518 chr1 230351187 230431569 introns_5 0.836180904522613 0.807017543859649 0.828035859820701 995 1311 1227 0.703600473190863 0.905384513801277 -0.00814504470191213
NM_001097518 chr1 230431755 230544867 introns_6 0.404589371980676 0.439363817097416 0.466786355475763 828 1006 1114 0.00640159384070163 0.0717740604663427 0.0621969834950867
NM_001097518 chr1 230544123 230546123 promoters 0.0126490784242862 0.0168236877523553 0.0112127471230451 2767 2972 3389 0.550914714991284 0.834828577062106 -0.00143633130124108
NM_001097518 chr1 230544868 230545123 exons_7 0.0131752305665349 0.0173913043478261 0.0092790863668808 2277 2415 2802 0.178756594551684 0.525787497483769 -0.00389614419965412
NM_001038623 chr1 230613464 230672891 introns_2 0.627692307692308 0.618779342723005 0.59743824336688 650 1065 1093 0.185728076535681 0.533778310636112 -0.0302540643254275
NM_001038623 chr1 230905988 230907988 promoters 0.0116614837849845 0.00852639738179313 0.0105048772644442 9004 11611 9329 0.447409957509385 0.781624790382207 -0.00115660652054025
NM_214280 chr1 235865530 235869418 introns_16 0.0200910795606751 0.0120481927710843 0.0130662020905923 3733 4897 4592 0.0117087749519953 0.106441353762444 -0.00702487747008273
NM_214280 chr1 235868606 235870606 promoters 0.0193386192225875 0.0125888625592417 0.0135396518375242 5171 6752 6204 0.0149774487183851 0.125283366619913 -0.00579896738506333
NM_214280 chr1 235869419 235869606 exons_17 0.0173852573018081 0.0140161725067385 0.0148883374689826 1438 1855 1612 0.588855499766503 0.855678494241611 -0.00249691983282544
NM_001195686 chr1 236386642 236388642 promoters 0.0154109589041096 0.0224948875255624 0.00880626223091976 584 978 1022 0.163868500171035 0.502053849905923 -0.00660469667318982
NM_001195686 chr1 236387261 236387466 introns_8 0.0300429184549356 0.048469387755102 0.0220588235294118 233 392 408 0.382480246319294 0.736542908253301 -0.00798409492552386
NM_001195686 chr1 236387467 236387642 exons_9 0.0056980056980057 0.00511945392491468 0 351 586 614 0.0995336744448018 0.386656307313902 -0.0056980056980057
NM_001123220 chr1 236450267 236452267 promoters 0.00925373134328358 0.012514220705347 0.0121553513193003 3350 3516 3373 0.261364965070309 0.6224508070817 0.00290161997601674
NM_001258385 chr1 236466887 236468887 promoters 0.0217640320733104 0.0271667267700445 0.0254961610893814 6111 8319 6903 0.193745777908912 0.545455614001322 0.00373212901607101
NM_001244322 chr1 236508809 236510809 promoters 0.0117314794699109 0.00539859636494511 0.0116060761222052 4603 5557 5859 0.832840008291306 0.953410271046157 -0.000125403347705774
NM_001244322 chr1 236525071 236525239 exons_15 0.854974704890388 0.853423336547734 0.8748370273794 593 1037 767 0.262791332394603 0.624069815190277 0.0198623224890124
NM_001244322 chr1 236525240 236525398 introns_15 0.104166666666667 0.0538461538461538 0.0697674418604651 48 130 86 0.578930136487592 0.850087798438229 -0.0343992248062016
NM_001244325 chr1 236533116 236534340 introns_2 0.0163360560093349 0.0125814423725006 0.0154675415983126 3428 4451 4267 0.827018889747 0.950803736660312 -0.000868514411022257
NM_001244325 chr1 236533445 236535445 promoters 0.0157203190990145 0.0114963503649635 0.0149776308111262 4262 5480 5141 0.844236588271083 0.956456175669079 -0.000742688287888307
NM_001244325 chr1 236534341 236534445 exons_2 0.013189448441247 0.00680272108843537 0.0125858123569794 834 1029 874 0.920209030059159 0.98248822640258 -0.000603636084267598
NM_001167630 chr1 237006783 237012075 introns_3 0.805896805896806 0.773121387283237 0.792906178489702 814 692 874 0.529110848325904 0.824072427572906 -0.0129906274071034
NM_001258408 chr1 238666428 238668428 promoters 0.0122403560830861 0.0093431483578709 0.0108874958759485 2696 3532 3031 0.645138372926359 0.880585903986195 -0.00135286020713752
NM_001258408 chr1 238667336 238667428 exons_3 0.0207715133531157 0.021689497716895 0.0184940554821664 674 876 757 0.751523287165396 0.926349771964636 -0.00227745787094928
NM_001185139 chr1 239905199 239910078 introns_4 0.766990291262136 0.704654895666132 0.765395894428152 515 623 682 0.863509899842985 0.961575291998765 -0.00159439683398344
NM_001038639 chr1 240859177 240861177 promoters 0.0103543979504697 0.00740941537905485 0.00928661882650908 9368 11067 9476 0.440241955689358 0.776732622458295 -0.00106777912396061
NM_001038639 chr1 240860178 240860260 exons_1 0.0330788804071247 0.0260869565217391 0.0256410256410256 786 920 780 0.372714124272462 0.729407636283712 -0.00743785476609904
NM_001038639 chr1 240860261 240860323 exons_2 0.0111111111111111 0.00398724082934609 0.00566037735849057 900 1254 1060 0.15595832751513 0.490093352310187 -0.00545073375262055
NM_001038639 chr1 240860324 240889405 introns_2 0.0705572040883614 0.063578698923145 0.0952380952380952 6066 6779 5901 4.11009474985799e-07 2.54663633908964e-05 0.0246808911497339
NM_001101029 chr1 240983816 240985816 promoters 0.0138522427440633 0.0113777777777778 0.00948905109489051 4548 5625 5480 0.0416357441338891 0.238229306350527 -0.00436319164917281
NM_001243825 chr1 240984172 240986172 promoters 0.0138522427440633 0.0113777777777778 0.00948905109489051 4548 5625 5480 0.0416357441338891 0.238229306350527 -0.00436319164917281
NM_001101029 chr1 240984453 240984816 exons_2 0.0100700525394046 0.00639819345126082 0.00607671857197114 2284 2657 2633 0.110232615025074 0.407925645699863 -0.00399333396743342
NM_001243825 chr1 240985173 240985264 exons_1 0.00547445255474453 0.00146627565982405 0.003690036900369 548 682 542 0.608503694654514 0.865298669406405 -0.00178441565437552
NM_001243825 chr1 240985265 240985455 introns_1 0.0215982721382289 0.0248640248640249 0.0167224080267559 926 1287 1196 0.387670747143952 0.74032722570407 -0.00487586411147309
NM_001243825 chr1 240985456 240985553 exons_2 0.0215189873417722 0.014014014014014 0.0126239855725879 790 999 1109 0.137902653185911 0.45957791496989 -0.00889500176918424
NM_214247 chr1 241572716 241574716 promoters 0.0129332643559234 0.0112219451371571 0.0131914893617021 1933 2406 2350 0.908963989180383 0.978558818872627 0.000258225005778693
NM_214247 chr1 241576112 241577115 exons_2 0.0303289192652713 0.0247443088089739 0.0334267413931145 4682 6062 4996 0.338164929606464 0.700709750207002 0.00309782212784324
NM_001137629 chr1 241824282 241850244 introns_8 0.80829756795422 0.802870813397129 0.804004214963119 699 1045 949 0.842745598334643 0.956315132393816 -0.00429335299110134
NM_001137629 chr1 241896432 241898432 promoters 0.014336917562724 0.00720720720720721 0.00099403578528827 837 1110 1006 0.000529847963938871 0.0111885832385118 -0.0133428817774357
NM_001137629 chr1 241897293 241897432 exons_12 0.00298953662182362 0.00562429696287964 0.00124223602484472 669 889 805 0.511762550497619 0.814977967633848 -0.0017473005969789
NM_001317080 chr1 246191744 246191966 exons_36 0.901639344262295 0.917874396135266 0.925480769230769 244 414 416 0.29732226271541 0.661702395035793 0.0238414249684742
NM_001317080 chr1 246191967 246193492 introns_36 0.647360703812317 0.599426934097421 0.622747047855811 1364 1745 1609 0.208282237720671 0.567140428527795 -0.0246136559565057
NM_001317080 chr1 246257484 246278212 introns_49 0.0206669798027243 0.0125506072874494 0.017939090529829 2129 2470 2397 0.523705196183339 0.820201594624645 -0.00272788927289533
NM_001317080 chr1 246277492 246279492 promoters 0.0118430792005922 0.0106382978723404 0.00942712110224801 1351 1598 1379 0.538109967153275 0.830262069241406 -0.00241595809834415
NM_001190164 chr1 246973608 246990697 introns_1 0.852724594992636 0.842650103519669 0.848101265822785 679 966 1106 0.85051840023609 0.959073550457794 -0.00462332916985142
NM_001031782 chr1 248607080 248608073 exons_3 0.0348525469168901 0.0283975659229209 0.0240437158469945 746 986 915 0.192553310482534 0.544257826567979 -0.0108088310698955
NM_001031782 chr1 248608074 248608737 introns_3 0.0131482834185537 0.0130890052356021 0.0143051771117166 1369 1528 1468 0.786859652708772 0.939723943854867 0.00115689369316293
NM_001031782 chr1 248608574 248610574 promoters 0.0126401144765085 0.0129916997473836 0.0133278654910806 4193 5542 4877 0.772981719727727 0.933794318048632 0.000687751014572115
NM_001031782 chr1 248608738 248608858 exons_4 0.00930916217540421 0.00903916973552059 0.00872323552735924 2041 2987 2522 0.834164074153085 0.953804674173865 -0.000585926648044974
NM_001031782 chr1 248608859 248608975 introns_4 0.0255972696245734 0.0298850574712644 0.0251396648044693 586 870 716 0.927625067695671 0.986046601304496 -0.000457604820104103
NM_001258382 chr1 250203917 250220372 introns_4 0.938461538461538 0.959641255605381 0.953757225433526 130 223 173 0.579501122818487 0.850405369328259 0.0152956869719876
NM_001258382 chr1 250219716 250221716 promoters 0.0158730158730159 0.00866217516843118 0.0135527589545015 1890 2078 2066 0.547588357401205 0.832207059868412 -0.00232025691851442
NM_001258382 chr1 250220373 250220716 exons_5 0.0158730158730159 0.00866217516843118 0.0135527589545015 1890 2078 2066 0.547588357401205 0.832207059868412 -0.00232025691851442
NM_001204195 chr1 250823054 250825054 promoters 0.00745412844036697 0.00856164383561644 0.00476190476190476 1744 1752 1680 0.347879842955549 0.709055850707234 -0.00269222367846221
NM_001204195 chr1 250824356 250900255 introns_1 0.648484848484848 0.630699088145897 0.650124069478908 495 658 403 0.999570542649636 1 0.00163922099405978
NM_001204181 chr1 251066735 251068735 promoters 0.0124186871673566 0.00875576036866359 0.0107133524954272 3382 4340 3827 0.512178245950102 0.815088665150061 -0.00170533467192937
NM_001204181 chr1 251067736 251067870 exons_1 0.0134460238186708 0.00897112419400056 0.00986318803690741 2603 3567 3143 0.209951388633108 0.570491107370633 -0.00358283578176335
NM_001204181 chr1 251067871 251154613 introns_1 0.00898587933247754 0.00776196636481242 0.0146198830409357 779 773 684 0.302040587581265 0.664009863174686 0.00563400370845814
NM_001204181 chr1 251154614 251157032 exons_2 0.840512820512821 0.823676680972818 0.846897663174859 1950 2796 2482 0.459600830767688 0.789012144398484 0.00638484266203854
NM_001204181 chr1 251157033 251186172 introns_2 0.603703703703704 0.665625 0.627659574468085 270 320 282 0.572246220155559 0.846088672235895 0.0239558707643813
NM_214313 chr1 251272744 251277315 introns_4 0.0136561142147734 0.0111607142857143 0.0121197130843433 3222 4032 4043 0.589966430717016 0.856001208518388 -0.00153640113043012
NM_214313 chr1 251276349 251278349 promoters 0.0138544251447477 0.0135961930659415 0.0115309561823665 4836 5884 5637 0.284210068784997 0.646601435596648 -0.00232346896238122
NM_001244357 chr1 251875422 251908704 introns_3 0.60952380952381 0.646643109540636 0.642105263157895 315 566 665 0.405811357885039 0.752052610893605 0.0325814536340852
NM_001244357 chr1 251908863 251978151 introns_4 0.0190999476713762 0.0122943067902402 0.0181432610744581 3822 5287 4244 0.804595696002732 0.944052594670652 -0.000956686596918183
NM_001244357 chr1 251977185 251979185 promoters 0.0202416918429003 0.0132867132867133 0.0173550383425266 6620 8580 7433 0.22136437100482 0.582726932264825 -0.00288665350037373
NM_001077215 chr1 253034302 253038526 introns_11 0.851948051948052 0.786764705882353 0.785946649316851 770 1224 1537 0.000722745676892528 0.0139198748158974 -0.0660014026312009
NM_001077215 chr1 253038697 253056336 introns_12 0.840148698884758 0.817684594348222 0.820436507936508 807 1097 1008 0.297341435730609 0.661702395035793 -0.0197121909482505
NM_001197021 chr1 253161396 253179679 introns_8 0.646464646464647 0.666666666666667 0.7003367003367 198 291 297 0.198659176852771 0.55171208076741 0.0538720538720538
NM_001244886 chr1 253392678 253393718 introns_4 0.0367197062423501 0.0330097087378641 0.0297951582867784 817 1030 1074 0.403676653605037 0.750660809843851 -0.00692454795557166
NM_001244886 chr1 253392851 253394851 promoters 0.0367197062423501 0.0330097087378641 0.0297951582867784 817 1030 1074 0.403676653605037 0.750660809843851 -0.00692454795557166
NM_213814 chr1 253640324 253641407 introns_4 0.762068965517241 0.769117647058824 0.778640776699029 580 680 515 0.516747726482356 0.816410788428695 0.0165718111817877
NM_214100 chr1 253867388 253869388 promoters 0.0213068181818182 0.0173116089613035 0.0154355016538037 704 982 907 0.38372102964835 0.73702421437973 -0.00587131652801443
NM_214100 chr1 253868477 253888973 introns_1 0.742544731610338 0.716633793556871 0.749793559042114 1006 1521 1211 0.614187529620566 0.868140200205087 0.00724882743177602
NM_001164006 chr1 254692086 254692823 introns_6 0.478350515463918 0.278688524590164 0.401197604790419 485 732 668 0.0472648871824231 0.256713210775122 -0.0771529106734984
NM_001164006 chr1 254697406 254699406 promoters 0.811797752808989 0.81317978246961 0.825346784363178 1068 1563 1586 0.34498245151005 0.707082639460641 0.013549031554189
NM_214230 chr1 255537560 255539805 introns_2 0.877777777777778 0.924242424242424 0.926739926739927 180 264 273 0.0903271544212547 0.368588015744964 0.048962148962149
NM_214230 chr1 255539806 255539967 exons_3 0.776073619631902 0.754894851341552 0.788015463917526 978 1379 1552 0.332043518557915 0.694722712491944 0.0119418442856239
NM_214230 chr1 255541778 255544162 introns_5 0.657657657657658 0.651376146788991 0.673107890499195 555 654 621 0.562413202674285 0.841297259019443 0.0154502328415371
NM_214230 chr1 255560667 255570014 introns_12 0.757407407407407 0.727524204702628 0.752972258916777 540 723 757 0.965346433211859 0.995777071314604 -0.00443514849063065
NM_214230 chr1 255570288 255584734 introns_13 0.224719101123595 0.28448275862069 0.154471544715447 89 116 123 0.157492892839482 0.491563167160881 -0.0702475564081483
NM_214230 chr1 255596112 255597521 exons_21 0.422949461474731 0.422401893117728 0.423035289023598 4828 5071 4619 0.99398073798024 0.999895054408445 8.58275488674343e-05
NR_120680 chr1 258043609 258045609 promoters 0.458715596330275 0.403985507246377 0.40695652173913 436 552 575 0.117391104018033 0.422625924175015 -0.0517590745911448
NR_120680 chr1 258044610 258044950 exons_1 0.458715596330275 0.403985507246377 0.40695652173913 436 552 575 0.117391104018033 0.422625924175015 -0.0517590745911448
NM_001315664 chr1 259351939 259379552 introns_1 0.739795918367347 0.693491124260355 0.728170478170478 1372 1690 1924 0.660257296192294 0.886176886923048 -0.0116254401968687
NM_001001646 chr1 261000464 261002546 introns_3 0.792993630573248 0.742749054224464 0.766219239373602 628 793 894 0.309649744174926 0.671954214433054 -0.0267743911996466
NM_001001646 chr1 261036454 261040538 introns_21 0.736220472440945 0.707438016528926 0.73536299765808 508 605 854 0.878377665809157 0.966591915890523 -0.000857474782865242
NM_001031783 chr1 261241907 261244548 introns_5 0.666666666666667 0.657940663176265 0.672727272727273 234 573 660 0.743216370442045 0.923843011185977 0.0060606060606061
NM_001323055 chr1 261535956 261587417 introns_1 0.37282300526529 0.417906008328376 0.40339038841343 4938 6724 6076 0.0025897087136438 0.0369254303488529 0.0305673831481403
NM_001323056 chr1 261535956 261549901 introns_1 0.699196326061998 0.672169811320755 0.703252032520325 871 1272 1230 0.699124759517781 0.904612970535313 0.00405570645832753
NM_001323056 chr1 261550014 261587417 introns_2 0.302925989672978 0.358584005869406 0.327280231118448 4067 5452 4846 0.031899387121578 0.202308705663988 0.0243542414454706
NM_001323055 chr1 261586968 261588968 promoters 0.0115777805148417 0.00992555831265509 0.01137102014295 8119 10075 9234 0.932629372231867 0.98768733022374 -0.000206760371891762
NM_001323055 chr1 261587418 261587968 exons_1 0.011944493237309 0.00886917960088692 0.0111076828139463 5693 7216 6482 0.702160113834745 0.90495729112423 -0.000836810423362665
NM_001190197 chr1 262257186 262259186 promoters 0.411467116357504 0.424901185770751 0.391117478510029 593 1012 698 0.421796879071227 0.762912042844788 -0.0203496378474756
NM_001170519 chr1 264899930 264901930 promoters 0.0279874792855828 0.0216084716657126 0.0288964033200123 5431 6988 6506 0.639578547326021 0.880441009327405 0.000908924034429531
NM_001170519 chr1 264901144 264902702 introns_1 0.0354066985645933 0.0397775876817793 0.0612522686025408 2090 2338 2204 4.05718276040982e-05 0.00135269729463123 0.0258455700379475
NM_001170519 chr1 264903837 264904240 exons_3 0.206273764258555 0.201224177505738 0.208651399491094 1052 1307 1179 0.877400056538172 0.966335031973639 0.00237763523253903
NM_001170519 chr1 264904241 264909870 introns_3 0.0365038560411311 0.0420075519194462 0.0432937181663837 5835 6356 5890 0.0628545925987001 0.303571565689516 0.00678986212525259
NM_001170519 chr1 264910077 264920160 introns_4 0.769014084507042 0.738362760834671 0.761961722488038 355 623 836 0.958425827780542 0.994541036363722 -0.00705236201900394
NM_001097476 chr1 265201649 265224459 introns_3 0.785817655571635 0.769156159068865 0.806896551724138 691 1031 725 0.32193680801435 0.6860524360461 0.0210788961525026
NM_001097476 chr1 265234389 265236389 promoters 0.0237642585551331 0.0164075993091537 0.0147058823529412 1052 1158 1428 0.102791455973935 0.394173425229041 -0.0090583762021919
NM_001097476 chr1 265235314 265235389 exons_8 0.0352112676056338 0.0162162162162162 0.0334928229665072 142 185 209 0.967326949151903 0.996239166540004 -0.00171844463912663
NM_214179 chr1 265286229 265293956 introns_1 0.619241192411924 0.606422703510082 0.575940860215054 738 1339 1488 0.0339571239308714 0.21109451695112 -0.0433003321968704
NM_214179 chr1 265296691 265304310 introns_3 0.751378446115288 0.714904968322774 0.735194266314598 1995 2999 2651 0.320210028169776 0.683530835290787 -0.01618417980069
NM_214179 chr1 265304311 265304936 exons_4 0.744889615699101 0.713525026624068 0.725668179525971 1223 1878 1983 0.340870945668563 0.703092984298407 -0.0192214361731299
NM_214179 chr1 265307179 265309179 promoters 0.0161094224924012 0.0159776819680446 0.0189355903026825 6580 7886 6971 0.197583490910077 0.550544768458906 0.00282616781028133
NM_001097499 chr1 265369338 265531935 introns_8 0.828065739570164 0.825386165211551 0.829631437637296 3164 4467 4097 0.83046793922181 0.952423464443773 0.00156569806713125
NM_001097499 chr1 265531978 265570621 introns_1 0.0402504472271914 0.0356012658227848 0.0220768601798855 1118 1264 1223 0.0123639507354592 0.109336796269065 -0.0181735870473059
NM_001258360 chr1 265576804 265578804 promoters 0.0182443151771549 0.0192233756247597 0.0126888217522659 3782 5202 4965 0.0312321717050421 0.199420063130906 -0.00555549342488908
NM_001258360 chr1 265577805 265577909 exons_1 0.0359281437125748 0.0271691498685364 0.023976023976024 835 1141 1001 0.131761375126698 0.447958739529355 -0.0119521197365509
NM_001258360 chr1 265577910 265584493 introns_1 0.039490861618799 0.0404280618311534 0.0332843857072932 3064 4205 4086 0.143214312763403 0.467446484073082 -0.00620647591150576
NM_001258360 chr1 265584494 265584757 exons_2 0.596491228070175 0.572895277207392 0.617552334943639 1197 1461 1242 0.278899039748857 0.642689296881512 0.0210611068734639
NM_001258360 chr1 265589725 265592881 introns_3 0.470013947001395 0.447019867549669 0.420845624385447 717 1208 1017 0.0401873423911586 0.232484269434847 -0.0491683226159473
NM_001258360 chr1 265593092 265594827 introns_4 0.739495798319328 0.740947075208914 0.684579439252336 833 718 856 0.0115181590807362 0.105820662282619 -0.0549163590669913
NM_001185134 chr1 265644799 265646799 promoters 0.0153231179213857 0.0166351606805293 0.0190637065637066 4503 5290 4144 0.180042135163815 0.527578481763295 0.00374058864232082
NM_001185134 chr1 265645800 265645948 exons_1 0.0119284294234592 0 0.00520833333333333 503 495 384 0.12796536066116 0.442144558030394 -0.00672009609012591
NM_001185134 chr1 265645949 265650043 introns_1 0.0159189580318379 0.0162241887905605 0.0261194029850746 691 678 536 0.212554350836026 0.573232367812127 0.0102004449532367
NM_001244404 chr1 265886248 265897973 introns_6 0.177431906614786 0.15351506456241 0.171987837324211 3855 4879 5262 0.691287322839432 0.90128128216702 -0.00544406929057467
NM_001244404 chr1 265897146 265899146 promoters 0.0232633279483037 0.0171727227476356 0.0210501419110691 3095 4018 4228 0.617785282678706 0.869261967950982 -0.00221318603723466
NM_001244400 chr1 265914607 265920719 introns_4 0.654584221748401 0.672297297297297 0.657011191573404 938 1184 1519 0.991391199684781 0.9996294240301 0.00242696982500279
NR_128475 chr1 267092203 267094203 promoters 0.581632653061224 0.629283489096573 0.622754491017964 294 321 334 0.304906428479016 0.666530640030323 0.0411218379567396
NM_001258424 chr1 267206686 267208686 promoters 0.0165715838087476 0.0137033466464674 0.0184762773722628 11043 14522 13152 0.184006936399372 0.532077779247555 0.00190469356351515
NM_001258424 chr1 267207757 267208576 introns_1 0.00399680255795364 0.0072992700729927 0.0119426751592357 1251 1096 1256 0.0217781793224864 0.159244482033523 0.00794587260128203
NM_001258424 chr1 267208577 267208763 exons_2 0.00680272108843537 0 0.0188679245283019 147 220 159 0.196606146648086 0.549293685702889 0.0120652034398665
NM_001258424 chr1 267208764 267280934 introns_2 0.198338287979267 0.183442176472311 0.200816270060874 26238 34147 28912 0.360654031835647 0.718865539011242 0.00247798208160765
NM_001109946 chr1 267641462 267643626 introns_1 0.581967213114754 0.618181818181818 0.62568306010929 366 330 366 0.225615297765126 0.585621850583006 0.0437158469945356
NM_001258431 chr1 268214498 268216498 promoters 0.0279027902790279 0.0410714285714286 0.042358803986711 1111 1680 1204 0.0716913947657054 0.327602889812428 0.0144560137076831
NM_001258431 chr1 268214689 268214822 introns_4 0.0643776824034335 0.0865921787709497 0.0894941634241245 233 358 257 0.316588438727829 0.679496334534799 0.025116481020691
NM_001258431 chr1 268214823 268215035 exons_5 0.0182232346241458 0.0287443267776097 0.0295670538542767 878 1322 947 0.132739278374018 0.449851933690716 0.0113438192301309
NM_001166044 chr1 268276082 268278082 promoters 0.0127737226277372 0.0124292394782181 0.0141342756183746 4932 8126 7075 0.470391133178746 0.792784732541418 0.00136055299063733
NM_001166044 chr1 268278558 268278924 introns_3 0.686868686868687 0.643076923076923 0.661458333333333 198 325 384 0.661135687066358 0.886721185276571 -0.0254103535353535
NM_001166044 chr1 268279203 268279374 exons_5 0.826271186440678 0.806552262090484 0.814020028612303 472 641 699 0.652728114538905 0.883119290723662 -0.0122511578283747
NM_214031 chr1 268312162 268313070 introns_3 0.422897196261682 0.449920508744038 0.427899686520376 428 629 638 0.965559773659521 0.995777071314604 0.00500249025869393
NM_214031 chr1 268315040 268317895 introns_7 0.217054263565891 0.358778625954198 0.308270676691729 129 131 133 0.108882173420738 0.40512193055873 0.0912164131258378
NM_214031 chr1 268317896 268318038 exons_8 0.817447495961228 0.710659898477157 0.709897610921502 619 591 586 1.4331304656145e-05 0.000564737352517044 -0.107549885039726
NM_214031 chr1 268319121 268319247 exons_10 0.181132075471698 0.201954397394137 0.148014440433213 265 307 277 0.304736380456622 0.666530640030323 -0.0331176350384851
NM_214031 chr1 268319248 268319586 introns_10 0.204102564102564 0.226738934056007 0.144941634241245 975 1107 1028 0.000639995495830927 0.0127613934802131 -0.059160929861319
NM_214031 chr1 268320618 268323414 introns_12 0.58200767964893 0.56355455568054 0.570654439349729 1823 2667 2399 0.514458961043118 0.815874414623537 -0.0113532402992013
NM_214031 chr1 268334765 268343393 introns_14 0.637965558670404 0.63316002310803 0.635677633564745 2497 3462 3313 0.881205881939813 0.967320492429306 -0.00228792510565956
NM_214031 chr1 268342718 268344718 promoters 0.482697426796806 0.372139303482587 0.495189586870402 1127 2010 1767 0.0670739547708324 0.315253760931138 0.0124921600735962
NM_214031 chr1 268343394 268343718 exons_15 0.491851851851852 0.374064837905237 0.486359360301035 675 1203 1063 0.504027764525996 0.812932950316173 -0.00549249155081705
NM_213784 chr1 268392543 268393478 introns_1 0.580901856763926 0.557466063348416 0.595652173913043 754 1105 920 0.477866982897164 0.79720470725344 0.0147503171491178
NM_213784 chr1 268401449 268403449 promoters 0.0133882595262616 0.0112534626038781 0.0116785431512272 3884 5776 5052 0.495665022605752 0.808414729251405 -0.00170971637503435
NM_213784 chr1 268402281 268402449 exons_6 0.0130104806649801 0.0127128263337117 0.0114503816793893 2767 4405 3668 0.560259686404126 0.840344915839156 -0.00156009898559081
NM_001244059 chr1 268420976 268421749 introns_1 0.728301886792453 0.712530712530713 0.764521193092622 530 814 637 0.135140856643063 0.455591367517186 0.0362193063001689
NM_001244059 chr1 268421853 268423123 introns_2 0.623376623376623 0.62431693989071 0.553956834532374 462 732 556 0.018847771915462 0.146121970437842 -0.0694197888442493
NM_001244059 chr1 268422557 268424557 promoters 0.623376623376623 0.62431693989071 0.553956834532374 462 732 556 0.018847771915462 0.146121970437842 -0.0694197888442493
NM_001164510 chr1 268530751 268532751 promoters 0.0174556213017751 0.013 0.0125860840655426 3380 5000 4211 0.0840699730619211 0.35505426291353 -0.00486953723623252
NM_001164510 chr1 268531752 268531868 exons_1 0.0135287485907554 0.0152740341419587 0.0155239327296248 887 1113 773 0.731525418961538 0.919195319781877 0.00199518413886948
NM_001164510 chr1 268531869 268532005 exons_2 0.0467289719626168 0.00757575757575758 0.0111111111111111 107 132 90 0.0611236521529329 0.297267588112521 -0.0356178608515057
NM_001164510 chr1 268532006 268568224 introns_2 0.339869281045752 0.350282485875706 0.44 153 177 175 0.0567889849894177 0.285915736669408 0.100130718954248
NM_001164510 chr1 268574201 268574749 introns_9 0.817653890824623 0.793284365162644 0.790865384615385 861 953 832 0.165776892730914 0.505485976685019 -0.026788506209238
NM_001164510 chr1 268574750 268574900 exons_10 0.873493975903614 0.848837209302326 0.89119170984456 166 172 193 0.584489083619141 0.853444680546523 0.0176977339409451
NM_001164510 chr1 268574901 268575010 introns_10 0.719584569732938 0.751111111111111 0.72490221642764 674 675 767 0.859944537576837 0.960027282590301 0.00531764669470247
NM_001164510 chr1 268575011 268575195 exons_11 0.783018867924528 0.740324594257179 0.745886654478976 530 801 547 0.160706703333188 0.496621862557417 -0.0371322134455521
NM_001244410 chr1 268609222 268611222 promoters 0.984375 0.933333333333333 0.930379746835443 128 180 158 0.0480522447154216 0.258308242425708 -0.053995253164557
NM_001244410 chr1 268610223 268610558 exons_1 0.984375 0.933333333333333 0.930379746835443 128 180 158 0.0480522447154216 0.258308242425708 -0.053995253164557
NM_001244410 chr1 268613257 268613478 introns_4 0.638487208008899 0.56551724137931 0.596933187294633 899 1160 913 0.0734691068641696 0.332819648122535 -0.0415540207142657
NR_035370 chr1 268690593 268692593 promoters 0.572658772874058 0.61671270718232 0.559968228752979 929 1448 1259 0.374534124262847 0.731059561099999 -0.0126905441210795
NM_001243487 chr1 268797438 268799438 promoters 0.00641025641025641 0.00142045454545455 0.016839378238342 468 704 772 0.0164784715740923 0.132985642917568 0.0104291218280856
NM_001243487 chr1 268802981 268811703 introns_2 0.737895416397676 0.721660457690261 0.71765350877193 1549 1879 1824 0.196742919869076 0.54948363138411 -0.0202419076257462
NR_128560 chr1 268816050 268818050 promoters 0.285255265976437 0.26516043567854 0.293866790726526 11204 13588 12897 0.0893465630865198 0.366651821851348 0.00861152475008858
NM_001193447 chr1 268857542 268859542 promoters 0.0175438596491228 0.00645161290322581 0.00938566552901024 855 1240 1172 0.108639426796192 0.404893597770693 -0.00815819412011257
NM_001193447 chr1 268869284 268870254 introns_5 0.857664233576642 0.849624060150376 0.861373660995589 822 1463 1587 0.672800384810739 0.890824409411998 0.00370942741894686
NM_001193447 chr1 268881233 268881368 exons_13 0.86613475177305 0.86038961038961 0.876668446342766 1128 2156 1873 0.306450814404771 0.667781992148111 0.010533694569716
NM_001193447 chr1 268881369 268884115 introns_13 0.754772393538913 0.769491525423729 0.765957446808511 681 885 752 0.629264139912566 0.873976282264109 0.0111850532695973
NM_001193447 chr1 268884227 268884377 introns_14 0.986725663716814 0.933333333333333 0.960122699386503 226 285 326 0.206410913873847 0.563635252787444 -0.0266029643303111
NM_001193447 chr1 268884378 268884482 exons_15 0.943452380952381 0.944186046511628 0.956967213114754 336 430 488 0.358156281039355 0.716431299647664 0.0135148321623731
NM_001193447 chr1 268884483 268885810 introns_15 0.211155378486056 0.253561253561254 0.221574344023324 251 351 343 0.861548295621154 0.960357657493197 0.0104189655372678
NM_001193447 chr1 268885970 268887302 introns_16 0.242647058823529 0.363636363636364 0.368098159509202 136 176 163 0.0254420612785194 0.176056820809034 0.125451100685673
NM_001244090 chr1 269055513 269057513 promoters 0.0111510345682072 0.00721771801463318 0.0119165839126117 8071 10114 9063 0.530541014097279 0.825215954183856 0.000765549344404558
NM_001244090 chr1 269056790 269058295 introns_1 0.0116279069767442 0.00722394220846233 0.0120765832106038 2924 3876 3395 0.777508138415935 0.935407799253885 0.000448676233859644
NM_001244486 chr1 269088698 269090390 exons_1 0.682844243792325 0.621238938053097 0.64390243902439 886 1130 820 0.0821543862652818 0.351165603872936 -0.0389418047679349
NM_001244486 chr1 269090391 269092620 introns_1 0.751154734411085 0.721755368814192 0.740621218233159 1732 2142 2479 0.579992354721239 0.850414220261098 -0.010533516177927
NM_001244486 chr1 269102874 269103113 introns_9 0.395833333333333 0.405797101449275 0.388535031847134 240 276 314 0.838510375967352 0.955601490907614 -0.00729830148619953
NM_001244486 chr1 269103114 269103260 exons_10 0.973484848484849 0.977713178294574 0.958536585365854 792 1032 1230 0.030968573243149 0.198435248004961 -0.0149482631189949
NM_001244486 chr1 269103381 269103495 exons_11 0.701943844492441 0.707692307692308 0.729166666666667 463 910 816 0.260351763313318 0.621245237245979 0.027222822174226
NM_001244486 chr1 269108257 269121757 introns_15 0.105536332179931 0.14083820662768 0.151940158952782 1734 2052 2139 3.30402368602859e-05 0.00115249241018583 0.0464038267728509
NM_001244486 chr1 269120879 269122879 promoters 0.0224337185588035 0.0174297606659729 0.0201224846894138 2942 3844 3429 0.550207486358032 0.834212118332954 -0.00231123386938971
NM_001244486 chr1 269121758 269121879 exons_16 0.0137085137085137 0.0125482625482625 0.0144230769230769 1386 2072 1664 0.843291463615547 0.956315132393816 0.000714563214563216
NM_001113047 chr1 269387433 269388250 exons_1 0.927807486631016 0.901420959147424 0.929219600725953 748 1126 1102 0.673782580982229 0.891426783340924 0.00141211409493669
NM_001113047 chr1 269388950 269389675 introns_2 0.941358024691358 0.942268041237113 0.92156862745098 324 485 408 0.254126678986324 0.614720361399036 -0.0197893972403776
NM_001113047 chr1 269392182 269392561 introns_8 0.829625610417797 0.816693290734824 0.772219740955784 1843 2504 2239 2.32671722409177e-06 0.00011655863200264 -0.0574058694620132
NM_001113047 chr1 269393241 269393775 introns_10 0.83804143126177 0.862 0.84181240063593 1062 1000 1258 0.860183696973349 0.960027282590301 0.00377096937415988
NM_001113047 chr1 269393830 269394977 introns_11 0.95970695970696 0.938388625592417 0.949860724233983 273 211 359 0.61618028350645 0.86880830527597 -0.00984623547297647
NM_001113047 chr1 269394978 269395096 exons_12 0.222222222222222 0.148148148148148 0.227272727272727 108 81 154 0.819426567171179 0.948904661437842 0.00505050505050506
NM_001113047 chr1 269398615 269401090 introns_13 0.0764958343852562 0.0748836267961951 0.061851302690108 3961 4941 4721 0.00659681554866753 0.0731393131371029 -0.0146445316951482
NM_001113047 chr1 269400242 269402242 promoters 0.0102272727272727 0.0115356122340988 0.00991831971995333 7040 9449 8570 0.799642417012437 0.943731516237774 -0.000308953007319401
NM_001243457 chr1 269818773 269820773 promoters 0.0151774262505344 0.0130543633762518 0.0142188022750084 4678 5592 5978 0.721269936878545 0.913640923405802 -0.000958623975526053
NM_001243457 chr1 269819774 269819917 exons_1 0.00917431192660551 0.00705580500320718 0.00560637356152257 2616 3118 3389 0.105938279673453 0.399645314096971 -0.00356793836508293
NM_001243457 chr1 269819918 269825905 introns_1 0.645324532453245 0.650022696323196 0.650960735171262 4545 6609 5985 0.56126490463744 0.840987916062277 0.00563620271801624
NM_001243457 chr1 269827126 269827906 introns_4 0.779632721202003 0.754530477759473 0.786991869918699 599 607 615 0.751300349700166 0.926349771964636 0.00735914871669585
NM_001243457 chr1 269827907 269828832 exons_5 0.851708428246014 0.833609119323405 0.82358215646716 4390 5439 4461 0.000354772467964791 0.00802913535233206 -0.0281262717788539
NM_001099937 chr1 269831433 269832832 introns_4 0.843511450381679 0.901726427622842 0.827433628318584 524 753 678 0.258319619891579 0.618740921328239 -0.0160778220630954
NM_001099937 chr1 269833206 269835206 promoters 0.0095413973530317 0.00886363636363636 0.0100051308363263 3249 4400 3898 0.818191532139391 0.948280562354023 0.000463733483294619
NM_001099937 chr1 269834016 269834206 exons_6 0.00556999628666914 0.00353549088931194 0.00657894736842105 2693 3677 3192 0.527972465773641 0.823757809377456 0.00100895108175191
NM_001038631 chr1 269912656 269920852 introns_1 0.823529411764706 0.785227272727273 0.802615933412604 459 880 841 0.539938555471105 0.830319450253618 -0.0209134783521018
NM_001038631 chr1 269920936 269924261 introns_2 0.0296135789093536 0.0242408777749426 0.0230920867361307 2769 3919 3551 0.111905197874883 0.411206848843404 -0.00652149217322289
NM_001038631 chr1 269923481 269925481 promoters 0.0253589978612893 0.021034180543383 0.0215080346106304 3273 4564 4045 0.292717805133451 0.657346432906358 -0.00385096325065893
NM_001038631 chr1 269924262 269924481 exons_3 0.00198412698412698 0.00155038759689922 0.0101214574898785 504 645 494 0.0421775779301935 0.240307579520001 0.00813733050575156
NM_001105298 chr1 269976170 269980786 introns_1 0.765076507650765 0.650537634408602 0.719211822660099 1111 1116 1015 0.0132607729286386 0.115105953402689 -0.0458646849906665
NM_001105298 chr1 269984478 269986478 promoters 0.0170228178196306 0.0112327598464382 0.0138280394304491 5522 7033 7304 0.181129074031432 0.528102077391251 -0.0031947783891815
NM_001105298 chr1 269984659 269985297 introns_4 0.0218579234972678 0.0184275184275184 0.0145102781136638 1281 1628 1654 0.13583732306023 0.457061775127277 -0.00734764538360391
NM_001105298 chr1 269985298 269985478 exons_5 0.0179674340258282 0.0124389160373167 0.0120182345627849 1781 2251 2413 0.119134692083431 0.426295794088813 -0.00594919946304327
NM_001244285 chr1 270651698 270653698 promoters 0.0184891706286318 0.015286171347316 0.0221489161168709 1893 2813 2122 0.357018380323559 0.715556311106039 0.00365974548823907
NM_001244285 chr1 270652822 270664489 introns_1 0.034608378870674 0.034134007585335 0.0308441558441558 549 791 616 0.715723015026962 0.911094710389299 -0.00376422302651811
NM_001244285 chr1 270682126 270683301 introns_7 0.79887482419128 0.796992481203007 0.786259541984733 711 1064 917 0.516651554668487 0.816410788428695 -0.0126152822065471
NM_001244285 chr1 270685646 270685746 exons_9 0.145299145299145 0.25 0.151079136690647 117 176 139 0.977583140177234 0.996887742474182 0.00577999139150218
NM_001244285 chr1 270685747 270687022 introns_9 0.838338658146965 0.79126213592233 0.814432989690722 1565 1648 1746 0.0942633063638147 0.3764683742471 -0.0239056684562432
NM_001244285 chr1 270691034 270691175 exons_12 0.923351158645276 0.853900709219858 0.931818181818182 561 705 748 0.335729834382125 0.698500207926702 0.00846702317290549
NM_001244285 chr1 270691176 270695250 introns_12 0.725347140503648 0.72633784041135 0.761549925484352 4249 5251 4697 7.59735655190886e-05 0.00230812593567347 0.0362027849807038
NM_001244285 chr1 270695412 270696134 introns_13 0.808759124087591 0.788385826771654 0.811018577834721 1370 2032 1561 0.817361899731622 0.948193038760548 0.0022594537471301
NM_001244285 chr1 270696811 270700518 introns_16 0.929910350448248 0.866977829638273 0.917672107877928 1227 1714 1409 0.432333427272256 0.770428801901629 -0.0122382425703201
NM_001001644 chr1 271724910 271725450 exons_1 0.820143884892086 0.787803138373752 0.793890020366599 1946 2804 2455 0.0433098090974424 0.243372185011762 -0.0262538645254876
NM_001001644 chr1 271727450 271741985 introns_2 0.841201716738197 0.820105088495575 0.84108527131783 5126 7232 6708 0.767161714682199 0.931840641498162 -0.000116445420367928
NM_001001644 chr1 271742028 271751713 introns_3 0.786041939711664 0.759735744089013 0.769744483159117 3052 2876 3444 0.133817161689503 0.453067107195525 -0.0162974565525472
NM_001001644 chr1 271751822 271796562 introns_4 0.782430853135956 0.777390799593673 0.787449392712551 5134 6891 6422 0.463453863247272 0.790716458218084 0.00501853957659426
NM_001001644 chr1 271796657 271862141 introns_5 0.665620094191523 0.667778347870703 0.665702346512375 2548 3898 3111 0.994251143728494 0.999895054408445 8.22523208526826e-05
NM_001001644 chr1 271862273 271925507 introns_6 0.780984972474334 0.765537981733125 0.784354688950789 6721 8978 8616 0.464293042664102 0.79107829538306 0.00336971647645501
NM_001001644 chr1 271927367 271929367 promoters 0.0202550637659415 0.0122290161200667 0.0148514851485149 1333 1799 1616 0.270470340121276 0.632552685190509 -0.00540357861742663
NM_001001644 chr1 271928101 271928367 exons_8 0.0211726384364821 0.0231990231990232 0.015130674002751 614 819 727 0.405517322841613 0.751951594117406 -0.00604196443373105
NM_213799 chr1 272828752 272912243 introns_2 0.467911000272766 0.439418370285056 0.450760408875592 25663 34730 32088 0.000197895757585767 0.00498337498647795 -0.0171505913971741
NM_213856 chr1 272885903 272887903 promoters 0.782521489971347 0.770230505149583 0.775127768313458 3490 4078 4109 0.471683177666918 0.793787711140491 -0.00739372165788843
NM_213856 chr1 272886936 272887017 exons_2 0.6875 0.651626442812172 0.65989847715736 672 953 985 0.2966328364146 0.661702395035793 -0.0276015228426396
NM_213856 chr1 272887018 272887293 introns_2 0.240875912408759 0.330316742081448 0.360406091370558 137 221 197 0.0247400282300031 0.172978163229524 0.119530178961799
NM_213856 chr1 272887424 272887795 introns_4 0.829351535836177 0.837078651685393 0.891061452513967 293 356 358 0.0226291362821172 0.163311268586191 0.061709916677789
NM_213856 chr1 272887867 272888295 introns_5 0.614173228346457 0.589820359281437 0.563663440059568 1143 1336 1343 0.0105687626264486 0.100440571559932 -0.0505097882868886
NM_213799 chr1 272923576 272935231 introns_6 0.564445932373619 0.552821610056165 0.556478836665801 2987 3739 3851 0.546719078132838 0.832027576378091 -0.00796709570781795
NM_001253922 chr1 273233806 273235644 introns_2 0.759803921568627 0.736024844720497 0.751054852320675 408 644 474 0.797585635708282 0.943116502348698 -0.00874906924795227
NM_001253922 chr1 273235814 273236641 introns_3 0.79296875 0.672086720867209 0.631578947368421 256 369 342 3.38323012587498e-05 0.00117331993002701 -0.161389802631579
NM_001253922 chr1 273236642 273236804 exons_4 0.788747346072187 0.758333333333333 0.763079960513327 942 1200 1013 0.18663066307558 0.534901882180711 -0.0256673855588602
NM_001253922 chr1 273236805 273250608 introns_4 0.659184608337151 0.664390945023356 0.66752482530342 2183 2783 2719 0.542115887312225 0.830319450253618 0.00834021696626963
NM_001253922 chr1 273250703 273254465 introns_5 0.73680981595092 0.698623635500712 0.731388329979879 1630 2107 1988 0.850406976985332 0.959073550457794 -0.00542148597104097
NM_001253922 chr1 273254466 273254613 exons_6 0.664285714285714 0.591439688715953 0.619153674832962 420 514 449 0.182108577513583 0.529126581792783 -0.0451320394527521
NM_001253922 chr1 273259273 273259386 exons_7 0.453237410071942 0.51875 0.438709677419355 139 160 155 0.766266117526548 0.931426728815827 -0.0145277326525876
NM_001253922 chr1 273259387 273261123 introns_7 0.823199251637044 0.804755043227666 0.809486780715397 1069 1388 1286 0.423861553401635 0.763420942806769 -0.0137124709216474
NM_001253922 chr1 273261124 273261262 exons_8 0.765913757700205 0.770689655172414 0.761087267525036 487 580 699 0.819022424288133 0.948904661437842 -0.00482649017516956
NM_001253922 chr1 273261263 273266916 introns_8 0.88716814159292 0.892822344917181 0.907809110629067 2260 3079 2766 0.0149985463341915 0.125338340173394 0.0206409690361469
NM_001253922 chr1 273267031 273269379 introns_9 0.793450881612091 0.744287268770403 0.761904761904762 794 919 819 0.139547647357404 0.461629695402891 -0.0315461197073288
NM_001253922 chr1 273272004 273276009 introns_11 0.749567224466243 0.760633861551293 0.767292490118577 1733 2398 2024 0.207933469724391 0.566642771372777 0.0177252656523336
NM_001253922 chr1 273276483 273279542 introns_13 0.766352694924124 0.766523924781233 0.772244355909695 3822 5371 4518 0.511862949775636 0.814989583202416 0.00589166098557103
NM_001253922 chr1 273279673 273280836 introns_14 0.67195242814668 0.658001155401502 0.69937106918239 1009 1731 1590 0.0812066793554333 0.349265813240864 0.02741864103571
NM_001253922 chr1 273288798 273288898 exons_16 0.534722222222222 0.482248520710059 0.488826815642458 288 338 358 0.268686183311878 0.631044008586352 -0.0458954065797641
NM_001253922 chr1 273288899 273289054 introns_16 0.92280701754386 0.917159763313609 0.918994413407821 285 338 358 0.870313974384196 0.963740977160536 -0.00381260413603846
NM_001253922 chr1 273290291 273291638 introns_18 0.174496644295302 0.198795180722892 0.172995780590717 149 166 237 0.899128926201957 0.974565108409487 -0.00150086370458472
NM_001253922 chr1 273291639 273291817 exons_19 0.107723577235772 0.152014652014652 0.130568356374808 492 546 651 0.322074094361009 0.686110341708207 0.0228447791390356
NM_001253922 chr1 273291818 273293029 introns_19 0.339181286549708 0.271356783919598 0.171974522292994 171 199 157 0.000574156151776514 0.011806555976924 -0.167206764256714
NM_001014971 chr1 273933218 273935218 promoters 0.0113978969041841 0.0100396006469965 0.00989632422243167 13599 17929 14854 0.218502650178832 0.580495898274821 -0.00150157268175246
NM_001014971 chr1 273934219 273934340 exons_1 0.018018018018018 0.00793126239259749 0.0157938487115544 999 1513 1203 0.751674080820537 0.926349771964636 -0.00222416930646357
NM_001014971 chr1 273934341 273972337 introns_1 0.562280701754386 0.538601436755479 0.557705073494547 9120 10997 10545 0.626223926222416 0.872949630344786 -0.0045756282598387
NM_001014971 chr1 273972506 273978062 introns_2 0.841463414634146 0.788004136504654 0.796153846153846 656 967 780 0.0390823648660846 0.229331907980551 -0.0453095684803002
NM_001014971 chr1 273979721 273997870 introns_4 0.70752955818295 0.711324376199616 0.706745252128356 6428 7815 7635 0.892073199880451 0.971613900367074 -0.000784306054593342
NM_001014971 chr1 273999657 273999893 exons_7 0.838636363636364 0.822230538922156 0.795281582952816 2640 2672 2628 4.38782678632073e-05 0.00142008772074119 -0.0433547806835478
NM_001014971 chr1 273999894 274000761 introns_7 0.744146202170188 0.71 0.726708074534162 1751 2100 1932 0.261103107194234 0.622218096198501 -0.0174381276360269
NM_001014971 chr1 274000762 274000929 exons_8 0.83586406362979 0.885805763073639 0.806354916067146 1383 1874 1668 0.0092887185515923 0.0924747899776916 -0.029509147562644
NM_001014971 chr1 274000930 274001051 introns_8 0.931137724550898 0.909090909090909 0.943349753694581 334 440 406 0.457109230640177 0.786223545956391 0.0122120291436831
NM_001014971 chr1 274001109 274005192 introns_9 0.555032925682032 0.565457413249211 0.571054925893636 1063 1268 1147 0.449677526782181 0.782387390954106 0.0160220002116036
NM_001014971 chr1 274005504 274011817 introns_11 0.655511811023622 0.587976539589443 0.707592891760905 508 682 619 0.0385141380483542 0.22770003273032 0.0520810807372827
NM_001014971 chr1 274011818 274011892 exons_12 0.466666666666667 0.399470899470899 0.436363636363636 270 378 330 0.517370719993725 0.81669080941857 -0.0303030303030303
NM_001014971 chr1 274011893 274012695 introns_12 0.645502645502645 0.631416202844774 0.604248623131393 1134 1617 1271 0.0352568386993477 0.216883675290958 -0.0412540223712529
NM_001014971 chr1 274014371 274015192 introns_14 0.81968524939984 0.809623870561042 0.810598626104024 3749 4759 4076 0.312309503036934 0.675081684554015 -0.00908662329581644
NM_001014971 chr1 274015193 274015246 exons_15 0.95364238410596 0.988636363636364 0.976190476190476 151 176 168 0.225570655671869 0.585621850583006 0.0225480920845159
NM_001014971 chr1 274015247 274015582 introns_15 0.85994907238996 0.82890303257207 0.860301507537688 2749 2671 2985 0.901260824905218 0.975416507579562 0.000352435147728425
NM_001014971 chr1 274015637 274018379 introns_16 0.883445074780815 0.850657615613067 0.876089949518128 1939 2357 2179 0.561044807264909 0.840852959073984 -0.00735512526268722
NM_001014971 chr1 274018380 274018433 exons_17 0.775429326287979 0.772420443587271 0.76530612244898 757 1037 980 0.610598111508521 0.866056176835429 -0.0101232038389993
NM_001014971 chr1 274018434 274019658 introns_17 0.75 0.646872525732383 0.699477351916376 896 1263 1148 0.035255190003568 0.216883675290958 -0.0505226480836237
NM_001014971 chr1 274019713 274020825 introns_18 0.8265078183172 0.78784590341834 0.835365853658537 1343 1843 1640 0.394480165406683 0.745117351389761 0.00885803534133622
NM_001014971 chr1 274024511 274024551 exons_22 0.860294117647059 0.715151515151515 0.788461538461538 136 165 156 0.168080178493635 0.508832890084555 -0.0718325791855204
NM_001014971 chr1 274025527 274026011 introns_23 0.938517179023508 0.898272552783109 0.945864661654135 553 521 665 0.507174801667996 0.814214625076904 0.00734748263062712
NM_001014971 chr1 274026012 274026065 exons_24 0.98780487804878 0.948275862068966 0.940740740740741 164 174 135 0.0333355349735995 0.208330503239124 -0.0470641373080397
NM_001014971 chr1 274026066 274026305 introns_24 0.540606060606061 0.625 0.594117647058824 825 904 680 0.0233102389084932 0.166693872467873 0.0535115864527629
NM_001014971 chr1 274027038 274031997 introns_26 0.794392523364486 0.752391073326249 0.792 642 941 750 0.993914342943947 0.999895054408445 -0.00239252336448592
NM_001014971 chr1 274034678 274036176 introns_29 0.554347826086957 0.706349206349206 0.654676258992806 92 126 139 0.181257972039267 0.528102077391251 0.100328432905849
NM_001014971 chr1 274037462 274038088 introns_31 0.74294670846395 0.69753979739508 0.705426356589147 638 691 645 0.137658881487489 0.459548258485585 -0.0375203518748025
NM_001014971 chr1 274038089 274038142 exons_32 0.565 0.549689440993789 0.526717557251908 200 322 262 0.405794221933486 0.752052610893605 -0.0382824427480916
NM_001014971 chr1 274038143 274041339 introns_32 0.779511533242876 0.764489420423183 0.765076035658102 1474 2174 1907 0.349037483707633 0.709409419257012 -0.0144354975847747
NM_001014971 chr1 274041394 274045771 introns_33 0.687250996015936 0.654895666131621 0.693396226415094 502 623 636 0.743032106531242 0.923843011185977 0.00614523039915815
NM_001014971 chr1 274045772 274045816 exons_34 0.649847094801223 0.677514792899408 0.677011494252874 654 1014 870 0.291859436749208 0.656178604751503 0.0271643994516503
NM_001014971 chr1 274045817 274045947 introns_34 0.854938271604938 0.888446215139442 0.904651162790698 324 502 430 0.0371984439538202 0.223271483621627 0.0497128911857594
NM_001014971 chr1 274046002 274046950 introns_35 0.823232323232323 0.802653399668325 0.817658349328215 792 1206 1042 0.842885984566204 0.956315132393816 -0.00557397390410819
NM_001014971 chr1 274046996 274047687 introns_36 0.0503597122302158 0.105263157894737 0.150602409638554 139 171 166 0.00394220579499959 0.050999579913882 0.100242697408338
NM_001014971 chr1 274047742 274048668 introns_37 0.968660968660969 0.931520644511581 0.951156812339332 702 993 778 0.155741830106527 0.490078516023345 -0.017504156321637
NM_001014971 chr1 274048669 274048722 exons_38 0.800904977375566 0.717117117117117 0.737421383647799 442 555 636 0.0326462941791241 0.205248864204934 -0.0634835937277669
NM_001014971 chr1 274048723 274051271 introns_38 0.570093457943925 0.551330798479088 0.566552901023891 214 263 293 0.96942806385475 0.996239166540004 -0.00354055692003441
NM_001014971 chr1 274051326 274052094 introns_39 0.547826086956522 0.56390977443609 0.579166666666667 230 266 240 0.49343202090546 0.807636908739594 0.031340579710145
NM_001014971 chr1 274052203 274053352 introns_40 0.663090128755365 0.642011834319527 0.668845315904139 466 676 459 0.85769328480523 0.960027282590301 0.00575518714877465
NM_001014971 chr1 274053443 274053533 introns_41 0.442307692307692 0.477941176470588 0.738636363636364 104 136 88 5.54529950262807e-05 0.00173241957192093 0.296328671328671
NM_001014971 chr1 274053588 274054752 introns_42 0.819843342036554 0.807838549283416 0.819703799098519 2298 3419 3106 0.905486982664538 0.977295026671398 -0.000139542938034531
NM_001014971 chr1 274054753 274054860 exons_43 0.831739961759082 0.756016042780749 0.765065502183406 1046 1496 1145 0.000229362792522579 0.00565481356015092 -0.0666744595756762
NM_001014971 chr1 274054861 274057002 introns_43 0.851612903225806 0.841411144081767 0.880264244426094 2325 3033 2422 0.00431319584205045 0.0547631757317929 0.0286513412002878
NM_001014971 chr1 274058079 274058286 introns_45 0.150684931506849 0.313559322033898 0.292517006802721 146 118 147 0.00482713512578674 0.0593498154238375 0.141832075295872
NM_001014971 chr1 274058341 274058438 introns_46 0.673842841765339 0.706382978723404 0.693181818181818 929 1175 1056 0.379073546844901 0.734591494688329 0.0193389764164792
NM_001014971 chr1 274058439 274058506 exons_47 0.945238095238095 0.95405669599218 0.930824008138352 840 1023 983 0.156709425717695 0.490981161480125 -0.0144140870997432
NM_001014971 chr1 274058507 274058545 exons_48 0.0647482014388489 0.0125786163522013 0.0514285714285714 139 159 175 0.668582435921374 0.889994258870318 -0.0133196300102775
NM_001014971 chr1 274058546 274059413 introns_48 0.798670465337132 0.795698924731183 0.806981519507187 1053 1302 1461 0.570776132919591 0.845220325832758 0.00831105417005484
NM_001014971 chr1 274059673 274060733 introns_50 0.884250474383302 0.894329896907217 0.897058823529412 527 776 748 0.481949011972965 0.800105022873503 0.0128083491461101
NM_001014971 chr1 274060734 274060787 exons_51 0.954198473282443 0.948186528497409 0.930851063829787 131 193 188 0.352835838295274 0.711703765105408 -0.0233474094526556
NM_001014971 chr1 274060788 274061413 introns_51 0.79140127388535 0.759213759213759 0.807277628032345 628 814 742 0.409099430269653 0.753773900688853 0.0158763541469947
NM_001014971 chr1 274061414 274061521 exons_52 0.819656488549618 0.775800711743772 0.778645833333333 1048 1405 1152 0.0208952332828273 0.155689325203851 -0.041010655216285
NM_001014971 chr1 274061522 274062055 introns_52 0.887057172921782 0.855678031274032 0.895541401273885 2851 3901 3140 0.24598406893712 0.60606990268194 0.0084842283521035
NM_001014971 chr1 274064107 274064214 exons_57 0.45662100456621 0.517605633802817 0.462328767123288 219 284 292 0.99454347121816 0.999895054408445 0.00570776255707767
NM_001014971 chr1 274064854 274065974 introns_60 0.848241206030151 0.813700918964077 0.810434782608696 995 1197 1150 0.0248853694123305 0.173350894323468 -0.0378064234214551
NM_001014971 chr1 274068451 274072492 introns_66 0.68104222821204 0.644894894894895 0.651094890510949 1113 1332 1370 0.137018871674429 0.459396131516473 -0.0299473377010906
NM_001014971 chr1 274072562 274075951 introns_67 0.761851851851852 0.75395958492627 0.772893772893773 2700 3662 3549 0.251930837322264 0.612834252388263 0.011041921041921
NM_001014971 chr1 274076186 274082761 introns_68 0.798618307426598 0.789060139014808 0.798489425981873 2895 3309 3310 0.975578887961156 0.996752350345393 -0.000128881444724449
NM_001014971 chr1 274082762 274083264 exons_69 0.719298245614035 0.710607621009269 0.719073735527118 1140 1942 1641 0.950558375294741 0.9924362628519 -0.000224510086917484
NM_213868 chr1 274105275 274107275 promoters 0.797516198704104 0.78444352503103 0.791509037410677 1852 2417 2379 0.685760496207136 0.899386207113049 -0.00600716129342682
NM_213868 chr1 274106373 274106711 introns_1 0.875943905070119 0.859712230215827 0.880324543610548 927 1112 986 0.753995920107834 0.927888876986226 0.00438063854042903
NM_213868 chr1 274106712 274106825 exons_2 0.777777777777778 0.777142857142857 0.796052631578947 162 175 152 0.697923935507899 0.904257480343017 0.0182748538011696
NM_213868 chr1 274106826 274107410 introns_2 0.706422018348624 0.711504424778761 0.720386784850927 763 1130 1241 0.48706453510003 0.803372681716865 0.0139647665023028
NM_213868 chr1 274107411 274107464 exons_3 0.584158415841584 0.560493827160494 0.562146892655367 303 405 354 0.582986296535609 0.851778613213213 -0.0220115231862169
NM_213868 chr1 274107465 274107822 introns_3 0.737885462555066 0.706422018348624 0.736190476190476 908 1199 1050 0.999884639705076 1 -0.00169498636458987
NM_213868 chr1 274110963 274111511 introns_8 0.72816265060241 0.669936526255049 0.692822384428224 1328 1733 1644 0.0579467014860266 0.289671992885031 -0.0353402661741857
NM_214160 chr1 274130094 274131348 introns_7 0.759882869692533 0.746781115879828 0.756843800322061 683 699 621 0.885889741782802 0.968795905416267 -0.00303906937047171
NM_001243717 chr10 678327 680327 promoters 0.0265486725663717 0.0178799489144317 0.0158102766798419 791 783 759 0.129356027913033 0.443826941571132 -0.0107383958865298
NM_001123210 chr10 724687 726687 promoters 0.00995685363425158 0.0083645443196005 0.00641375545851528 6026 8010 7328 0.0228255490117439 0.164602619136757 -0.00354309817573629
NM_001123210 chr10 725764 734756 introns_1 0.0110732538330494 0.0101434067855894 0.00529100529100529 2348 2859 2646 0.0262926185218665 0.17943759510068 -0.00578224854204411
NM_001123210 chr10 736548 745612 introns_3 0.416052416052416 0.496951219512195 0.452201933404941 1221 1968 1862 0.157852235532668 0.491834855494603 0.0361495173525249
NM_001044600 chr10 938097 938626 introns_2 0.722222222222222 0.679435483870968 0.700680272108844 216 496 588 0.806794438620527 0.944391858885978 -0.0215419501133787
NM_001243893 chr10 1524700 1537740 introns_2 0.741687979539642 0.71524064171123 0.739018087855297 391 748 774 0.874777705242312 0.965493727059877 -0.00266989168434473
NM_001184753 chr10 7796517 7798517 promoters 0.00962463907603465 0.0136286201022147 0.0149732620320856 1039 1174 935 0.284470254049385 0.646601435596648 0.00534862295605091
NM_001243588 chr10 12408760 12410522 introns_3 0.764094955489614 0.788300835654596 0.812555260831123 674 1077 1131 0.0131586521814764 0.114502189550441 0.0484603053415087
NM_001243588 chr10 12422199 12431663 introns_9 0.00746561886051081 0.0087627059235892 0.0105156037991859 2545 2853 2948 0.2286250070982 0.589592091142072 0.00304998493867508
NM_001243588 chr10 12430808 12432808 promoters 0.00735294117647059 0.00867888138862102 0.00929095354523227 5440 6222 6135 0.259197796846894 0.619623612153601 0.00193801236876169
NM_001243588 chr10 12431664 12431808 exons_10 0.00725388601036269 0.00860789551795785 0.00815814245371823 2895 3369 3187 0.703047808242476 0.905309421817054 0.000904256443355535
NM_214076 chr10 12441876 12443876 promoters 0.64440734557596 0.649561952440551 0.64493480441324 599 799 997 0.98950715165101 0.998976476159009 0.000527458837279782
NM_214076 chr10 12442956 12454602 introns_1 0.64440734557596 0.649561952440551 0.64493480441324 599 799 997 0.98950715165101 0.998976476159009 0.000527458837279782
NM_214076 chr10 12455050 12458805 introns_3 0.73780487804878 0.727272727272727 0.72421052631579 492 605 475 0.632919472958278 0.876146437883089 -0.013594351732991
NM_001244121 chr10 12556764 12558764 promoters 0.016767922235723 0.0121993726036947 0.0130581297388374 4115 5738 4748 0.15163585298697 0.48377590224637 -0.00370979249688556
NM_001244121 chr10 12557954 12564138 introns_1 0.016767922235723 0.0121993726036947 0.0130581297388374 4115 5738 4748 0.15163585298697 0.48377590224637 -0.00370979249688556
NM_214355 chr10 13756494 13758494 promoters 0.67536231884058 0.715976331360947 0.729001584786054 1035 1014 1262 0.00556370235843322 0.0654169148710663 0.0536392659454742
NM_214355 chr10 13757495 13757680 exons_1 0.759729272419628 0.81692573402418 0.837047353760446 591 579 718 0.000507713646608221 0.0108921346782602 0.077318081340818
NM_214355 chr10 13757681 13760195 introns_1 0.563063063063063 0.581609195402299 0.586397058823529 444 435 544 0.467744794805309 0.791543455504973 0.0233339957604664
NM_001243189 chr10 13773961 13774501 exons_1 0.788418708240535 0.751948051948052 0.711229946524064 449 770 748 0.00241210056520086 0.0352204079427314 -0.0771887617164704
NM_001243189 chr10 13774502 13776803 introns_1 0.0919540229885057 0.0736842105263158 0.0669856459330144 87 190 209 0.479539130836498 0.798111277424765 -0.0249683770554914
NM_001243189 chr10 13778145 13778312 exons_4 0.911764705882353 0.927777777777778 0.947368421052632 102 180 152 0.266620126496164 0.62749590347525 0.0356037151702786
NM_001243189 chr10 13778313 13780265 introns_4 0.733796296296296 0.649171270718232 0.730210016155089 432 724 619 0.761861522815145 0.931426728815827 -0.00358628014120743
NM_001243189 chr10 13789218 13791023 introns_11 0.716262975778547 0.683050847457627 0.731543624161074 289 590 596 0.386174680657893 0.739827734425557 0.0152806483825272
NM_001243189 chr10 13791158 13791248 introns_12 0.780708364732479 0.764324324324324 0.781573498964803 1327 1850 1932 0.829957187653573 0.952263664705622 0.000865134232324039
NM_001243189 chr10 13807021 13807376 exons_22 0.936810431293882 0.886524822695035 0.931394481730052 997 1128 1341 0.9446570595354 0.990181434246455 -0.0054159495638294
NM_001243189 chr10 13809937 13813164 introns_23 0.029482551143201 0.019365471775855 0.0239477503628447 1662 2427 2756 0.370623151555769 0.728407521150298 -0.00553480078035626
NM_001243189 chr10 13812289 13814289 promoters 0.0206151832460733 0.0134373125374925 0.022484756097561 6112 8335 7872 0.249572047067749 0.610358788770323 0.00186957285148768
NM_001243189 chr10 13813165 13813289 exons_24 0.0232067510548523 0.00930626057529611 0.0215264187866928 948 1182 1022 0.824121731405322 0.949428558578021 -0.00168033226815956
NM_001195346 chr10 13816102 13850746 introns_2 0.116545265348595 0.133053447440659 0.160225004536382 4805 6193 5511 8.5184410564756e-11 1.16270547637518e-08 0.0436797391877866
NM_213930 chr10 13938937 13940937 promoters 0.00960614793467819 0.00909661229611041 0.0151047030552695 2082 3188 2913 0.048153221992216 0.258555897789447 0.00549855512059129
NM_213930 chr10 13939974 13941518 introns_1 0.0181347150259067 0.0193548387096774 0.0226969292389853 386 775 749 0.57318926354938 0.846186649319198 0.00456221421307858
NM_001078666 chr10 14552418 14552638 exons_5 0.858050847457627 0.837209302325581 0.830677290836653 944 1505 1506 0.0828027360277845 0.352388688617114 -0.0273735566209737
NM_001078666 chr10 14552639 14554047 introns_5 0.564102564102564 0.473262032085562 0.540682414698163 234 374 381 0.83417759358174 0.953804674173865 -0.0234201494044014
NM_001256146 chr10 16446925 16460133 introns_1 0.600991325898389 0.533860045146727 0.562947799385875 807 886 977 0.137283635620241 0.459518085263211 -0.038043526512514
NM_001097508 chr10 17229346 17233015 introns_6 0.795652173913043 0.76879271070615 0.775599128540305 690 878 918 0.378322091507543 0.73355035483807 -0.0200530453727384
NM_001097508 chr10 17258141 17260141 promoters 0.0136761487964989 0.0142140468227425 0.0088339222614841 1828 2392 2264 0.140938530457697 0.463949346330159 -0.00484222653501481
NM_001097508 chr10 17258886 17259141 exons_13 0.020042194092827 0.0193321616871705 0.0138004246284501 948 1138 942 0.305147915957767 0.666794216355046 -0.0062417694643769
NM_001097419 chr10 17364665 17366665 promoters 0.0134589502018843 0.0143540669856459 0.0129424194400423 2972 3971 3786 0.826662673978794 0.950803736660312 -0.000516530761841992
NM_001097419 chr10 17365665 17365665 TSSes 0.0529801324503311 0.0674157303370786 0.0583333333333333 151 178 120 0.824677013665108 0.949603633047803 0.00535320088300221
NM_001097419 chr10 17365946 17396896 introns_1 0.242699289660616 0.265616933402168 0.256298449612403 2534 3874 4128 0.327957909092133 0.691295341949352 0.0135991599517875
NM_001097419 chr10 17402015 17413130 introns_4 0.835973428717425 0.802023121387283 0.815826660386246 1957 2076 2123 0.107045094317678 0.401828469044488 -0.0201467683311788
NM_001160092 chr10 18299939 18399757 introns_2 0.726019529006318 0.683340777132649 0.717442407146215 1741 2239 2127 0.695195840517427 0.902834311361435 -0.00857712186010284
NM_001160092 chr10 18399933 18406849 introns_3 0.697916666666667 0.670934699103713 0.706362153344209 576 781 613 0.731300102620589 0.919092233038455 0.00844548667754219
NM_001160092 chr10 18406938 18449412 introns_4 0.871876239587465 0.8566388710712 0.855713094245204 2521 3118 3597 0.0870942468374525 0.360868287160197 -0.0161631453422609
NM_001160092 chr10 18449524 18461764 introns_5 0.748518204911092 0.730221969265794 0.764765784114053 1181 1757 1964 0.180711621651615 0.528102077391251 0.0162475792029606
NM_001160092 chr10 18463779 18829548 introns_7 0.681348142474148 0.668011837503363 0.695375794590552 5222 7434 8023 0.0361417545241882 0.220170144960417 0.0140276521164043
NM_001160092 chr10 18861534 19019279 introns_11 0.826556315221303 0.807339449541284 0.815376703522756 2779 3270 3889 0.313211459169078 0.67563571288465 -0.0111796116985461
NM_001160092 chr10 19018520 19020520 promoters 0.00975004431838327 0.00602409638554217 0.00626029654036244 5641 5478 6070 0.0288716443557222 0.190816243187503 -0.00348974777802083
NM_001160092 chr10 19019280 19019520 exons_12 0.0093167701863354 0.00597014925373134 0.0061389337641357 2576 3015 3095 0.168603332674816 0.509270746353887 -0.0031778364221997
NM_001160092 chr10 19019520 19019520 TSSes 0.008 0 0.0125 125 84 80 0.79089329478222 0.942048658799551 0.0045
NM_001348771 chr10 19392779 19409961 introns_2 0.76226826608506 0.719411223551058 0.683375959079284 1834 2174 1955 6.21492677937918e-08 4.83737028166886e-06 -0.0788923070057761
NM_001100188 chr10 19757823 19759823 promoters 0.00868809730668984 0.00808897876643074 0.0102651839178785 1151 989 1169 0.687292507484569 0.899789765317752 0.00157708661118869
NM_001100188 chr10 19758824 19759171 exons_1 0.00868809730668984 0.00808897876643074 0.0102651839178785 1151 989 1169 0.687292507484569 0.899789765317752 0.00157708661118869
NM_001100188 chr10 19764622 19790456 introns_2 0.558886509635974 0.569565217391304 0.56420233463035 467 690 514 0.874635855788443 0.965461848314059 0.00531582499437588
NM_001100188 chr10 19793040 19794378 introns_5 0.783737024221453 0.752293577981651 0.687392055267703 578 654 579 0.000177244507849968 0.00456089829216121 -0.0963449689537503
NM_001100188 chr10 19794379 19794462 exons_6 0.93900481540931 0.910798122065728 0.82078853046595 1246 1278 837 2.54093041381724e-17 1.19652413186654e-14 -0.11821628494336
NM_001100188 chr10 19800639 19801588 introns_10 0.623222748815166 0.616707616707617 0.503480278422274 422 407 431 0.000372864556031359 0.00830174559977148 -0.119742470392892
NM_001100188 chr10 19806796 19808604 introns_14 0.714956930305403 0.669920683343502 0.714450201496834 1277 1639 1737 0.794703664084296 0.942983532690149 -0.000506728808569723
NM_001267893 chr10 22728190 22742780 introns_1 0.0179454794232186 0.0151812973108611 0.0181906916899596 19002 23911 22539 0.737908577416801 0.921945208558163 0.000245212266741016
NM_001267893 chr10 22744587 22747574 introns_3 0.775106082036775 0.786830357142857 0.772833723653396 707 896 854 0.880788901084926 0.967320492429306 -0.00227235838337936
NM_001267893 chr10 22747575 22748221 exons_4 0.941558441558442 0.951871657754011 0.935754189944134 154 374 358 0.61560122864305 0.868471013771768 -0.00580425161430753
NM_001267893 chr10 22748222 22806070 introns_4 0.649251132009753 0.660342063067878 0.668372844827586 2871 3742 3712 0.105958202304113 0.399645314096971 0.0191217128178335
NM_001267893 chr10 22812592 22863472 introns_6 0.703571428571429 0.672284644194757 0.674050632911392 1120 1602 1896 0.127393741474753 0.441913170242808 -0.0295207956600362
NM_001257353 chr10 23752274 23752351 exons_1 0.830985915492958 0.845360824742268 0.806584362139918 142 291 243 0.433258950494358 0.77137755134602 -0.0244015533530401
NM_001257353 chr10 23752352 23752908 introns_2 0.583333333333333 0.527839643652561 0.555844155844156 228 449 385 0.658749898900036 0.885762655377429 -0.0274891774891776
NM_001257353 chr10 23755440 23758985 introns_2 0.590470788428815 0.612929292929293 0.617056856187291 1763 2475 2392 0.0942029340948936 0.3764683742471 0.0265860677584765
NM_001353845 chr10 23755440 23758870 introns_1 0.590470788428815 0.612929292929293 0.617056856187291 1763 2475 2392 0.0942029340948936 0.3764683742471 0.0265860677584765
NM_001353846 chr10 23755440 23756343 introns_1 0.504385964912281 0.52046783625731 0.543915343915344 684 855 945 0.109479504625085 0.406416229625169 0.0395293790030632
NM_001353844 chr10 23756374 23758985 introns_1 0.645041705282669 0.661728395061728 0.664823773324119 1079 1620 1447 0.317319868111238 0.680136212533373 0.0197820680414498
NM_001353846 chr10 23756374 23758870 introns_1 0.645041705282669 0.661728395061728 0.664823773324119 1079 1620 1447 0.317319868111238 0.680136212533373 0.0197820680414498
NM_213912 chr10 23788612 23789421 introns_1 0.604105571847507 0.587521663778163 0.539784946236559 341 577 465 0.0582499136683155 0.290724794344565 -0.0643206256109482
NM_213912 chr10 23793283 23796761 introns_6 0.758426966292135 0.702702702702703 0.726010101010101 356 666 792 0.463061795338182 0.790664366833122 -0.0324168652820338
NM_001007193 chr10 24914465 24915448 introns_6 0.793977812995246 0.786069651741294 0.778774289985052 631 804 669 0.504094012957203 0.812932950316173 -0.0152035230101933
NM_001007193 chr10 24914593 24916593 promoters 0.793977812995246 0.786069651741294 0.778774289985052 631 804 669 0.504094012957203 0.812932950316173 -0.0152035230101933
NM_001243918 chr10 24930731 24932731 promoters 0.0207100591715976 0.0117216117216117 0.0165586753059755 1014 1365 1389 0.515081837027769 0.815874414623537 -0.00415138386562211
NM_001243918 chr10 24931357 24931673 introns_8 0.0207100591715976 0.0117216117216117 0.0165586753059755 1014 1365 1389 0.515081837027769 0.815874414623537 -0.00415138386562211
NM_213892 chr10 25201396 25203396 promoters 0.0172484599589322 0.0103817816476892 0.0122116689280868 2435 2986 2948 0.126790768287422 0.441155179491999 -0.0050367910308454
NM_001244681 chr10 25600932 25606344 introns_2 0.769983686786297 0.74310595065312 0.763385146804836 613 689 579 0.775041251581268 0.934734089818463 -0.00659853998146098
NM_001244681 chr10 25606517 25617541 introns_3 0.649819494584838 0.638755980861244 0.676744186046512 277 418 430 0.393152475430936 0.744494642012571 0.0269246914616741
NM_001244681 chr10 25622686 25623166 introns_5 0.774058577405858 0.724417426545086 0.770508826583593 717 987 963 0.935589550949113 0.988620343591399 -0.00354975082226472
NM_001244681 chr10 25629632 25635545 introns_7 0.0122075279755849 0.0077319587628866 0.0153846153846154 983 776 715 0.627094036375598 0.873293231162354 0.00317708740903044
NM_001244681 chr10 25635000 25637000 promoters 0.0102253756260434 0.00680272108843537 0.0103539156626506 4792 5292 5312 0.893884867594533 0.972574824746455 0.000128540036607196
NM_001244681 chr10 25635546 25636000 exons_8 0.00971383565240221 0.00664304694419841 0.00957145964759626 3809 4516 4597 0.978147884206331 0.996887742474182 -0.000142376004805947
NM_001244362 chr10 25737256 25739256 promoters 0.0164778578784758 0.0132038834951456 0.0120101137800253 1942 2575 3164 0.195175435531719 0.547724151322327 -0.00446774409845051
NM_001244362 chr10 25738437 25750795 introns_1 0.0164778578784758 0.0132038834951456 0.0120101137800253 1942 2575 3164 0.195175435531719 0.547724151322327 -0.00446774409845051
NM_213979 chr10 27587608 27589608 promoters 0.0160550458715596 0.0151946818613485 0.0246800731261426 872 1053 1094 0.140111798044542 0.462381565146754 0.00862502725458296
NM_213979 chr10 27588871 27604347 introns_1 0.707704527402701 0.686440677966102 0.621975147155003 1259 1652 1529 9.73377792507273e-07 5.52245304206837e-05 -0.0857293802476973
NM_001244637 chr10 30670108 30695176 introns_1 0.702439024390244 0.685509554140127 0.695079695079695 820 1256 1443 0.816079632881454 0.94816429034431 -0.00735932931054883
NM_001244637 chr10 30717792 30719460 introns_11 0.768313458262351 0.726235741444867 0.764058679706601 587 789 818 0.981043345902212 0.996887742474182 -0.00425477855574952
NM_001267845 chr10 30974692 30976692 promoters 0.0118718490811514 0.00822893637926799 0.00837116912599319 6149 8142 7048 0.042464857989563 0.241214736155431 -0.00350067995515822
NM_001267845 chr10 30975805 30977790 introns_1 0.0105345298478346 0.00758807588075881 0.0100090991810737 2563 3690 3297 0.91647702041466 0.980972058520513 -0.000525430666760866
NM_001267841 chr10 32570852 32576446 introns_4 0.928571428571429 0.811188811188811 0.877049180327869 84 143 122 0.439067552037469 0.775823303018553 -0.0515222482435598
NM_001110172 chr10 33049801 33050018 exons_5 0.644808743169399 0.631701631701632 0.652173913043478 366 429 391 0.823652012185089 0.949119619571659 0.00736516987407931
NM_001110172 chr10 33050019 33050104 introns_5 0.926229508196721 0.870069605568445 0.935567010309278 366 431 388 0.612245788344113 0.867513985469627 0.00933750211255702
NM_001244744 chr10 33226237 33228237 promoters 0.0105793450881612 0.0101653398652786 0.00933681175339833 5955 8165 7283 0.46852644677562 0.791543455504973 -0.00124253333476288
NM_001244791 chr10 33226627 33228627 promoters 0.0105793450881612 0.0101653398652786 0.00933681175339833 5955 8165 7283 0.46852644677562 0.791543455504973 -0.00124253333476288
NM_001244791 chr10 33227628 33228026 exons_1 0.0113294797687861 0.0113400415269126 0.0109950522264981 4325 6261 5457 0.869806516231725 0.963740977160536 -0.000334427542288051
NM_001244791 chr10 33228027 33229550 introns_1 0.00858895705521472 0.00630252100840336 0.00438116100766703 1630 1904 1826 0.119782709123158 0.427516112696187 -0.00420779604754769
NM_213864 chr10 33248099 33248211 exons_2 0.893416927899687 0.87467362924282 0.851936218678816 319 383 439 0.0878095208755212 0.362307738749702 -0.041480709220871
NM_213864 chr10 33248212 33249508 introns_2 0.542319749216301 0.481865284974093 0.493150684931507 319 386 438 0.216344944286753 0.576829788654504 -0.0491690642847942
NM_001243898 chr10 33398382 33400382 promoters 0.0128205128205128 0.00872093023255814 0.0234234234234234 624 1032 1110 0.0333645806895925 0.208331017771613 0.0106029106029106
NM_001243898 chr10 33399383 33399445 exons_1 0.00308641975308642 0.00175131348511384 0.0208333333333333 324 571 624 0.00066345026357533 0.0130355264382476 0.0177469135802469
NM_001243898 chr10 33399446 33404036 introns_1 0.0246913580246914 0.0104895104895105 0.0385852090032154 162 286 311 0.18443516520259 0.532258719884906 0.0138938509785241
NM_001244163 chr10 33444371 33445423 introns_8 0.0134389248860091 0.00813008130081301 0.0115562403697997 4167 5166 5192 0.47488645441118 0.795673479388809 -0.00188268451620943
NM_001244163 chr10 33444556 33446556 promoters 0.0120406371503825 0.0108804152525454 0.0120592743995912 7973 10018 9785 0.947991749538043 0.991472599999584 1.86372492086695e-05
NM_001244163 chr10 33445424 33445556 exons_9 0.0072083879423329 0.0152310924369748 0.012174875484228 1526 1904 1807 0.21627702656781 0.576829788654504 0.0049664875418951
NM_213734 chr10 33469088 33471088 promoters 0.003003003003003 0.00329815303430079 0.00443318556048132 1332 1516 1579 0.512274719664386 0.815104461868422 0.00143018255747831
NM_213734 chr10 33484012 33493419 introns_7 0.523605150214592 0.587537091988131 0.566160520607375 233 337 461 0.403467181217185 0.750660809843851 0.042555370392783
NM_001044554 chr10 33848342 33850342 promoters 0.0112549240292628 0.00936123348017621 0.00987045033929673 1777 1816 1621 0.679262653499882 0.895102234596598 -0.00138447368996607
NM_001044554 chr10 33849343 33849635 exons_1 0.0112549240292628 0.00936123348017621 0.00987045033929673 1777 1816 1621 0.679262653499882 0.895102234596598 -0.00138447368996607
NM_213804 chr10 33890810 33892810 promoters 0.0185328185328185 0.0249867091972355 0.0174825174825175 1295 1881 1716 0.72871914753935 0.91740354636692 -0.00105030105030105
NM_213804 chr10 33898045 33900008 introns_2 0.666666666666667 0.606837606837607 0.652459016393443 207 234 305 0.857339303659264 0.960027282590301 -0.014207650273224
NM_001201485 chr10 40052367 40054367 promoters 0.0163934426229508 0.0132874015748032 0.0204081632653061 1952 2032 1764 0.360247577789012 0.718359451115163 0.0040147206423553
NM_001201485 chr10 40058095 40058590 exons_3 0.696113074204947 0.631789137380192 0.585563665855637 849 1252 1233 2.95886449934935e-07 1.92183350723256e-05 -0.11054940834931
NM_001317082 chr10 40763416 40765416 promoters 0.0133878765340275 0.0108270676691729 0.0174936386768448 2689 3325 3144 0.153403819739017 0.487413599256202 0.00410576214281726
NM_001317082 chr10 40764417 40764570 exons_1 0.0180897250361794 0.0141342756183746 0.0213414634146341 1382 1698 1640 0.454971123824352 0.784783524574679 0.0032517383784547
NM_001317082 chr10 40779553 40779764 exons_5 0.797979797979798 0.785638859556494 0.78596087456847 693 947 869 0.579608416406678 0.850405369328259 -0.0120189234113285
NM_001162885 chr10 43461577 43491019 introns_10 0.835657370517928 0.76943231441048 0.797761194029851 1004 1145 1340 0.0446688228184538 0.247770769585141 -0.0378961764880775
NM_001255969 chr10 44108080 44122845 introns_1 0.800691244239631 0.784110535405872 0.789566755083996 868 1158 1131 0.58278308713122 0.851613826935893 -0.0111244891556349
NM_001255969 chr10 44134841 44146873 introns_4 0.248251748251748 0.218461538461538 0.234817813765182 286 325 247 0.688236879968762 0.900012814570007 -0.0134339344865661
NM_001255969 chr10 44190484 44192169 introns_18 0.763779527559055 0.7221269296741 0.761240310077519 508 583 645 0.977801404671052 0.996887742474182 -0.00253921748153574
NM_001255969 chr10 44222279 44223046 introns_27 0.588235294117647 0.5625 0.600725952813067 323 400 551 0.598328926405938 0.859658555132133 0.0124906586954201
NM_001243673 chr10 46724407 46725707 introns_2 0.00462249614791988 0.00408496732026144 0.004828797190518 1947 2448 2278 0.906073180096773 0.977591615322649 0.000206301042598121
NM_001243673 chr10 46724951 46726951 promoters 0.0112441059122234 0.0122315035799523 0.00828289264096846 2757 3352 3139 0.249471761838788 0.610358788770323 -0.00296121327125497
NM_001243673 chr10 46725708 46725951 exons_3 0.0631229235880399 0.0625 0.0271084337349398 301 352 332 0.0355051162386988 0.217738924170695 -0.0360144898531001
NM_001258445 chr10 46819052 46821052 promoters 0.0139353400222965 0.0159781761496493 0.0133276010318143 1794 2566 2326 0.822040766697491 0.948904661437842 -0.000607738990482271
NM_001258445 chr10 46820053 46820207 exons_1 0.0168634064080944 0.0183696900114811 0.010230179028133 593 871 782 0.281386645487484 0.644781736973299 -0.00663322737996144
NM_001258445 chr10 46820208 46821742 introns_1 0.00920810313075507 0.0129198966408269 0.0113717128642502 1086 1548 1407 0.655620967611179 0.884303553514611 0.00216360973349511
NM_001039747 chr10 46883197 46899857 introns_4 0.0078069552874379 0.00749359100769079 0.0113417504814894 4227 5071 4673 0.0687438044556842 0.320013956031215 0.00353479519405151
NM_001039747 chr10 46898893 46900893 promoters 0.00817916260954236 0.008110300081103 0.0118673647469459 5135 6165 5730 0.0415373811867589 0.238229306350527 0.00368820213740354
NM_001039747 chr10 46899858 46899893 exons_5 0.00991189427312775 0.0109689213893967 0.0141911069063387 908 1094 1057 0.371840243593247 0.728953417657511 0.00427921263321094
NM_001243393 chr10 46913056 46914897 introns_4 0.616161616161616 0.607142857142857 0.663768115942029 297 392 345 0.195356806907964 0.547906613299346 0.0476064997804129
NM_001243393 chr10 46924967 46933757 introns_11 0.808370044052863 0.795287187039764 0.792479108635098 454 679 718 0.528918045893607 0.824044690856243 -0.0158909354177659
NM_001243393 chr10 46934303 46936303 promoters 0.0123022847100176 0.00893785075867803 0.00938086303939963 3414 4811 4264 0.227247209921132 0.587979477751352 -0.00292142167061795
NM_001243393 chr10 46935156 46935303 exons_14 0.0191082802547771 0.0132501948558067 0.00946372239747634 942 1283 951 0.0716737858703517 0.327602889812428 -0.00964455785730073
NM_001244859 chr10 48092354 48101947 introns_6 0.847750865051903 0.81619937694704 0.840127897681854 867 963 1251 0.787145057502621 0.939723943854867 -0.00762296737004864
NM_213961 chr10 48532297 48538969 introns_1 0.761177753544166 0.707070707070707 0.735346358792185 917 990 1126 0.23963986461104 0.599927763133115 -0.025831394751981
NM_213895 chr10 49316682 49317294 exons_1 0.126050420168067 0.0994152046783626 0.0479041916167665 119 171 167 0.0183150264494045 0.143184076939166 -0.0781462285513008
NM_213895 chr10 49317295 49326659 introns_1 0.842741935483871 0.819178082191781 0.795389048991354 248 365 347 0.137628126027513 0.459548258485585 -0.0473528864925166
NM_213895 chr10 49388670 49389594 introns_13 0.0420070011668611 0.0691927512355848 0.0564010743061773 857 1214 1117 0.239008363880952 0.599462255933638 0.0143940731393161
NM_213895 chr10 49390013 49392013 promoters 0.0176586003924133 0.020910780669145 0.0183684494867639 1529 2152 1851 0.916807542027008 0.980972058520513 0.000709849094350571
NM_213895 chr10 49390677 49391013 exons_16 0.0176586003924133 0.020910780669145 0.0183684494867639 1529 2152 1851 0.916807542027008 0.980972058520513 0.000709849094350571
NM_001195781 chr10 52223532 52225532 promoters 0.00845425867507886 0.00849908779424198 0.00855057351407716 15850 22473 19180 0.921814641490058 0.983533510088747 9.63148389982998e-05
NM_001195781 chr10 52224533 52224806 exons_1 0.0116731517509728 0.012376716302456 0.0128055878928987 3598 5171 4295 0.651788122952629 0.882754804846039 0.00113243614192596
NM_001195781 chr10 52224807 52338385 introns_1 0.676761558651322 0.637130801687764 0.645729850985419 4953 6162 6241 0.00131710648136422 0.0224319128664516 -0.0310317076659035
NM_001195781 chr10 52340201 52355809 introns_3 0.442982456140351 0.500241662638956 0.484333510355815 1368 2069 1883 0.0372846556173201 0.22351806913044 0.0413510542154643
NM_001195781 chr10 52373878 52394930 introns_6 0.653418124006359 0.731937172774869 0.778450363196126 629 955 826 1.52238913221702e-07 1.07920167098963e-05 0.125032239189767
NM_001159312 chr10 52548404 52571628 introns_9 0.0371747211895911 0.0236822001527884 0.0206961429915334 807 1309 1063 0.0326268447656159 0.205248864204934 -0.0164785781980577
NM_001159312 chr10 52570977 52572977 promoters 0.0233948804028535 0.0191020408163265 0.0190114068441065 9532 12250 11309 0.0301488394519352 0.195552183166891 -0.00438347355874708
NM_001159312 chr10 52571629 52571724 exons_10 0.072 0.0365853658536585 0.113475177304965 125 164 141 0.162776028016155 0.500008033873499 0.0414751773049645
NM_001159312 chr10 52571725 52571808 introns_10 0.0513698630136986 0.0413625304136253 0.0258620689655172 292 411 348 0.0939709662642167 0.3764683742471 -0.0255077940481814
NM_001159312 chr10 52571809 52571977 exons_11 0.0231159556474347 0.0179118187385181 0.020351676978183 5321 6532 6142 0.331088712286508 0.693944750616005 -0.00276427866925169
NM_001285971 chr10 52591167 52595920 introns_9 0.0121115537848606 0.0110096670247046 0.013595443689142 6275 7448 5443 0.494871594084627 0.808172259833246 0.00148388990428146
NM_001285971 chr10 52595154 52597154 promoters 0.00986989681471512 0.00871902928140667 0.0129968693672327 11145 13763 10541 0.0256261018209393 0.176552031418878 0.00312697255251759
NM_213968 chr10 56111567 56130368 introns_15 0.0107785684386773 0.00901291273073923 0.0102554711107041 9556 11539 10921 0.745869666456995 0.92392842375905 -0.000523097327973123
NM_213968 chr10 56129608 56131608 promoters 0.00937233740414655 0.00802292263610315 0.0080164176232925 14084 17450 15593 0.210371718721291 0.570733198338907 -0.00135591978085405
NM_213968 chr10 56130369 56130608 exons_16 0.00640459363957597 0.00609034004398579 0.00278253424657534 4528 5911 4672 0.0144895736854656 0.122819696321706 -0.00362205939300063
NM_001244388 chr10 58021291 58029055 introns_1 0.766582703610411 0.748591909882232 0.729513657561626 1191 1953 1501 0.0271864212875097 0.184032758331626 -0.0370690460487858
NM_001244388 chr10 58042336 58047567 introns_6 0.252525252525253 0.299465240641711 0.255494505494505 297 374 364 0.991196650755726 0.9996294240301 0.00296925296925293
NM_001244388 chr10 58054771 58057964 exons_9 0.458968347010551 0.47961751383996 0.451095670764297 1706 1987 1871 0.60280089644509 0.861835356371091 -0.00787267624625382
NM_001243935 chr10 59208357 59209253 introns_2 0.591240875912409 0.69047619047619 0.640250260688217 1096 966 959 0.0138600609011355 0.118785869189143 0.0490093847758081
NM_001243935 chr10 59209254 59209341 exons_3 0.794117647058823 0.808333333333333 0.88936170212766 272 240 235 0.00494113589269844 0.0603038786779692 0.095244055068836
NM_001243935 chr10 59209342 59216378 introns_3 0.524444444444444 0.518760195758564 0.501272264631043 450 613 393 0.507661515987973 0.814214625076904 -0.0231721798134013
NM_001243935 chr10 59218270 59235336 introns_5 0.75269872423945 0.720352564102564 0.690944881889764 1019 1248 1016 0.00188113283210002 0.029675894493665 -0.0617538423496866
NM_001243935 chr10 59235413 59255464 introns_6 0.664359861591695 0.568783068783069 0.630527817403709 578 756 701 0.301181750552473 0.66379748211923 -0.0338320441879865
NM_001243935 chr10 59255592 59262069 introns_7 0.784153005464481 0.723076923076923 0.748218527315915 732 910 842 0.122931643127477 0.433621803361264 -0.0359344781485663
NM_001243935 chr10 59262209 59358967 introns_8 0.703479576399395 0.655430711610487 0.67910447761194 1322 1869 1876 0.237860368887164 0.59796917021035 -0.0243750987874546
NM_001243935 chr10 59359043 59454303 introns_9 0.665331998665332 0.693711967545639 0.712851965430722 2997 3451 3587 3.49021977943948e-05 0.00120406190046744 0.0475199667653901
NM_001243823 chr10 59732456 59745681 introns_7 0.459544383346426 0.469300911854103 0.392659279778393 1273 1645 1444 0.000300088524613567 0.00703043215127008 -0.0668851035680324
NM_001044567 chr10 63379055 63384650 introns_3 0.203433922996878 0.238193869096935 0.225466730493059 1922 2414 2089 0.105780308761193 0.399645314096971 0.0220328074961806
NM_001044567 chr10 63384651 63385187 exons_4 0.184851217312895 0.249258160237389 0.246356696738376 1109 1685 1441 0.000537791269127007 0.0113056209210673 0.0615054794254816
NM_001044567 chr10 63385188 63387589 introns_4 0.0440414507772021 0.0343035343035343 0.0353982300884956 772 962 791 0.371918435172145 0.728953417657511 -0.00864322068870649
NM_001044567 chr10 63386963 63388963 promoters 0.0273708558211257 0.0265456989247312 0.0254098360655738 2594 2976 2440 0.665322300166827 0.887536178891102 -0.0019610197555519
NM_213903 chr10 63635206 63635517 exons_1 0.456521739130435 0.501618122977346 0.528735632183908 184 309 261 0.137987395672982 0.459697662698319 0.0722138930534733
NM_213903 chr10 63635518 63636768 introns_1 0.831763122476447 0.78341384863124 0.834291187739464 743 1242 1044 0.609954657330181 0.866056176835429 0.00252806526301685
NM_213903 chr10 63645756 63645925 exons_9 0.50381679389313 0.668711656441718 0.458100558659218 131 163 179 0.246340580533708 0.60606990268194 -0.0457162352339118
NM_213903 chr10 63645926 63647455 introns_9 0.48411214953271 0.571641791044776 0.459863945578231 535 670 735 0.212475890663537 0.57321625272678 -0.024248203954479
NM_213903 chr10 63658705 63661068 introns_18 0.551171393341554 0.501748251748252 0.534246575342466 1622 1144 2336 0.399820706847681 0.749045635210126 -0.0169248179990878
NM_213903 chr10 63665909 63670254 introns_20 0.735440931780366 0.663908996897622 0.741266375545852 601 967 916 0.441537981298084 0.777708005959484 0.00582544376548544
NM_213835 chr10 64949018 64985770 introns_1 0.471390845070423 0.490732940185341 0.50280435499835 2272 2374 3031 0.0245463520617013 0.171752770880291 0.0314135099279279
NM_001001643 chr10 65159699 65161699 promoters 0.0116097051917558 0.0100040016006403 0.0102827763496144 7666 9996 8947 0.423641639336186 0.763405398860405 -0.00132692884214141
NM_001001643 chr10 65160940 65174466 introns_1 0.216504854368932 0.2081526452732 0.205301645338208 4120 5765 5470 0.192164276805283 0.543893300964715 -0.0112032090307236
NM_001001643 chr10 65195499 65196447 exons_11 0.91304347826087 0.897297297297297 0.955665024630542 115 185 203 0.0989533356400956 0.385100212834058 0.0426215463696724
NM_001038626 chr10 65558507 65560507 promoters 0.62609649122807 0.657142857142857 0.644486692015209 912 980 1052 0.423151490263342 0.76313339753254 0.0183902007871389
NM_001123075 chr10 65558513 65560513 promoters 0.62609649122807 0.657142857142857 0.644486692015209 912 980 1052 0.423151490263342 0.76313339753254 0.0183902007871389
NM_001038626 chr10 65559508 65559832 exons_1 0.739473684210526 0.777914110429448 0.76027397260274 760 815 876 0.35759833532495 0.715984324167515 0.0208002883922135
NM_001123075 chr10 65559514 65559832 exons_1 0.739473684210526 0.777914110429448 0.76027397260274 760 815 876 0.35759833532495 0.715984324167515 0.0208002883922135
NM_001038626 chr10 65559833 65562434 introns_1 0.0592105263157895 0.0606060606060606 0.0681818181818182 152 165 176 0.733799292818103 0.920358055453371 0.00897129186602871
NR_145511 chr10 65682151 65682434 introns_4 0.0808823529411765 0.296551724137931 0.185483870967742 136 145 124 0.0236272674137105 0.16806767711656 0.104601518026565
NR_145511 chr10 65684691 65686489 introns_6 0.762232415902141 0.712239050347933 0.745664739884393 1308 2443 1557 0.424065454114206 0.763496166478224 -0.0165676760177476
NR_145511 chr10 65688350 65688987 introns_8 0.815525114155251 0.787175989085948 0.809833024118738 1095 1466 1078 0.731901221389286 0.919195319781877 -0.00569209003651283
NR_145511 chr10 65689105 65690574 introns_9 0.728813559322034 0.675909878682842 0.675324675324675 531 577 616 0.0558172315304391 0.282483419409521 -0.0534888839973585
NM_001134353 chr10 66487444 66489444 promoters 0.0105263157894737 0.0102747375474648 0.0114137483787289 3040 4477 3855 0.702006147771431 0.904940309295283 0.000887432589255239
NM_001134353 chr10 66488445 66488753 exons_1 0.00928792569659443 0.0149875104079933 0.0150517403574788 646 1201 1063 0.363459444309006 0.722030951063104 0.00576381466088441
NM_001134353 chr10 66491751 66492174 exons_3 0.779694757796948 0.762371386575208 0.713529411764706 1507 2041 1700 1.15553540632662e-05 0.000469087605895867 -0.0661653460322417
NM_001244454 chr10 68489777 68490051 exons_1 0.969251793645371 0.959674435812061 0.957703927492447 2927 2703 2648 0.0220699725263494 0.160445013837052 -0.0115478661529236
NM_001244454 chr10 68490052 68491182 introns_1 0.785525154457193 0.794573643410853 0.794509151414309 1133 1548 1202 0.597388442155262 0.859364380214282 0.00898399695711616
NM_001244454 chr10 68491298 68491924 introns_2 0.979838709677419 0.978632478632479 0.959459459459459 248 234 222 0.179278251417867 0.52648661423557 -0.0203792502179599
NM_001244454 chr10 68491925 68492059 exons_3 0.949627933600458 0.933395004625347 0.945261023821591 1747 2162 1973 0.625517539731014 0.872949630344786 -0.00436690977886645
NM_001244454 chr10 68492060 68498453 introns_3 0.768595041322314 0.754950495049505 0.761783439490446 484 808 785 0.842100435528908 0.956315132393816 -0.00681160183186813
NM_001244454 chr10 68499832 68502077 introns_5 0.839052287581699 0.798252002913328 0.802298850574713 1224 1373 1305 0.0195066370275161 0.148515365824694 -0.0367534370069867
NM_001244454 chr10 68502498 68505729 introns_7 0.640706126687435 0.631738340399758 0.614127262113252 963 1651 1713 0.150424062848082 0.481213934749739 -0.0265788645741835
NM_001244454 chr10 68505730 68505801 exons_8 0.938095238095238 0.944588744588745 0.947862356621481 630 1155 959 0.416973995672589 0.760174427263733 0.00976711852624257
NM_001244454 chr10 68509477 68509748 introns_10 0.933638443935927 0.957169459962756 0.948453608247423 437 537 582 0.349547237278677 0.709643431922953 0.0148151643114959
NM_001244454 chr10 68512875 68518061 introns_12 0.869908015768725 0.862154500354359 0.88915998605786 2283 2822 2869 0.0261611104651105 0.178799229579398 0.0192519702891345
NM_001244454 chr10 68518240 68528517 introns_13 0.34294621979735 0.396500495212942 0.399625468164794 2566 3029 2670 2.70846211761596e-05 0.000973599092507903 0.056679248367444
NM_001244454 chr10 68527598 68529598 promoters 0.00965160075329567 0.00975921196643561 0.0119722747321991 8496 10964 9522 0.118315653838276 0.424483676865268 0.00232067397890345
NM_001244454 chr10 68528518 68528598 exons_14 0.00803212851405622 0.00869826034793041 0.010554988083078 2739 3334 2937 0.313494865182815 0.67578270549136 0.00252285956902175
NM_213881 chr11 846650 846756 exons_2 0.662870159453303 0.606451612903226 0.661016949152542 439 465 472 0.987603501515407 0.998312352088206 -0.00185321030076058
NM_213881 chr11 846757 852540 introns_2 0.681986656782802 0.722871452420701 0.70906200317965 2698 3594 3145 0.0328308277508022 0.205859344711755 0.0270753463968482
NM_213881 chr11 852647 864718 introns_3 0.551667216903268 0.590521223979564 0.554182825484764 15145 18399 18050 0.976978702759984 0.996818942648397 0.00251560858149613
NM_213881 chr11 864914 869218 introns_4 0.52 0.520710059171598 0.52 100 169 150 0.998536002775059 1 0
NM_213881 chr11 869381 908969 introns_5 0.691329141687381 0.692797648211661 0.691525854402236 6839 8164 7871 0.986620308419438 0.998153358090654 0.000196712714854774
NM_213881 chr11 908970 909096 exons_6 0.906882591093117 0.89056875449964 0.906735751295337 1729 2778 2316 0.849798624659511 0.9589508084164 -0.000146839797780629
NM_213881 chr11 909097 921936 introns_6 0.60624685138539 0.604015378043571 0.552827843380982 9925 14046 12872 1.53274893416228e-17 8.49142909525904e-15 -0.0534190080044085
NM_213881 chr11 922045 925083 introns_7 0.484610917537747 0.398837469260004 0.469689737470167 3444 4473 4190 0.418734231776078 0.760818946918294 -0.0149211800675798
NM_213881 chr11 924169 926169 promoters 0.0811128526645768 0.0826042202779207 0.0624187256176853 2552 3886 3076 0.00579205727469274 0.0674284244907988 -0.0186941270468915
NM_001177919 chr11 1225526 1227522 exons_1 0.902592301649647 0.890980226287406 0.899708090075063 7638 9457 9592 0.657149164921234 0.884779247352135 -0.00288421157458396
NM_001177919 chr11 1231380 1232447 introns_2 0.746268656716418 0.705374280230326 0.680073126142596 536 1042 1094 0.00628801353900562 0.0710930510328391 -0.066195530573822
NM_001177919 chr11 1232448 1232630 exons_3 0.796632124352332 0.783687943262411 0.809389671361502 772 1128 1065 0.424431165312846 0.763716605830413 0.0127575470091706
NM_001177919 chr11 1232631 1233989 introns_3 0.838235294117647 0.823252688172043 0.826508620689655 1496 1488 1856 0.394077235123581 0.745085716966325 -0.0117266734279919
NM_001177919 chr11 1233990 1234572 exons_4 0.91651865008881 0.858974358974359 0.929203539823009 563 624 678 0.325449650341511 0.689455245961287 0.0126848897341989
NM_001177919 chr11 1236033 1237342 exons_5 0.834279535009462 0.816805744226664 0.802629072204229 3699 5153 5249 0.000139404824976026 0.00385018956488039 -0.0316504628052326
NM_001177919 chr11 1237343 1238757 introns_5 0.949404761904762 0.964577656675749 0.957547169811321 336 367 424 0.620434471931802 0.870697639197394 0.00814240790655885
NM_001177919 chr11 1238758 1238890 exons_6 0.953474676089517 0.935012185215272 0.958996815286624 1698 2462 2512 0.210892836549418 0.570907943266001 0.00552213919710709
NM_001177919 chr11 1238891 1253855 introns_6 0.750583452533313 0.749748181309457 0.730927364093193 13283 17870 17512 3.95719608857894e-05 0.00132629440435005 -0.01965608844012
NM_001177919 chr11 1253381 1255381 promoters 0.768022181146026 0.631648936170213 0.726315789473684 1082 1504 1330 0.0817568804860324 0.350471688856374 -0.0417063916723416
NM_001177919 chr11 1253856 1254381 exons_7 0.768022181146026 0.631648936170213 0.726315789473684 1082 1504 1330 0.0817568804860324 0.350471688856374 -0.0417063916723416
NM_213801 chr11 1553647 1555647 promoters 0.0148177813376051 0.0138987883107627 0.0153061224489796 2497 2806 2156 0.90425455999944 0.976972518765025 0.000488341111374465
NM_213801 chr11 1555073 1564291 introns_1 0.0138274336283186 0.0186133085155886 0.0185084376701143 1808 2149 1837 0.27663547482392 0.639664351065965 0.00468100404179573
NM_213801 chr11 1564396 1581648 introns_2 0.779291553133515 0.742964614098635 0.760114367405289 5872 7178 6995 0.0204737732425972 0.154134289687274 -0.0191771857282255
NR_128499 chr11 2749446 2751446 promoters 0.556291390728477 0.561643835616438 0.496598639455782 302 438 294 0.146257053259086 0.474001695662102 -0.0596927512726945
NM_001251818 chr11 4426953 4428953 promoters 0.0153520970074536 0.0102502776116853 0.00884035361414457 8989 11707 9615 3.01185638300812e-05 0.00106637832387859 -0.00651174339330899
NR_128485 chr11 5222324 5224324 promoters 0.660617059891107 0.687263556116015 0.713584288052373 551 793 611 0.0515628170903155 0.269488685547498 0.0529672281612661
NM_001141984 chr11 5302608 5304608 promoters 0.13056768558952 0.124256444150694 0.122263388346245 2290 3026 2969 0.377835342426136 0.733248146500999 -0.00830429724327511
NM_001141984 chr11 5303609 5304194 exons_1 0.0553656869446343 0.0708822029576747 0.0439621591541458 1463 1961 1797 0.11048507541425 0.408538845799532 -0.0114035277904885
NM_001141984 chr11 5304195 5307574 introns_1 0.346110484780158 0.246672212978369 0.241395793499044 1774 2404 2092 1.38480340132559e-12 2.6616486599356e-10 -0.104714691281114
NM_001141984 chr11 5307575 5309062 exons_2 0.0268006700167504 0.0146914789422135 0.0224929709465792 1194 1021 1067 0.446467212257257 0.780592274451394 -0.00430769907017122
NM_001278769 chr11 5342152 5345517 introns_2 0.0223029784808323 0.0205351244219335 0.0194258314378804 14034 18164 16267 0.0810268115148907 0.349265813240864 -0.00287714704295189
NM_001278769 chr11 5345081 5347081 promoters 0.0168154452979033 0.0156431054461182 0.0144250033391211 19268 25890 22461 0.0490345858079678 0.261499280373409 -0.00239044195878212
NM_001278769 chr11 5345518 5345728 exons_3 0.0193736730360934 0.0132109270040305 0.0151930261519303 3768 4466 4015 0.147894858588613 0.477987318493641 -0.00418064688416316
NM_001278769 chr11 5345729 5346081 exons_4 0.0132495828835018 0.0136702568351284 0.0112648857418732 10189 14484 12428 0.161973545082454 0.498845008921667 -0.00198469714162863
NM_001243471 chr11 5999698 6001698 promoters 0.0136328725038402 0.0102812216510432 0.0164334526521315 5208 6614 6146 0.151545397579823 0.48377590224637 0.00280058014829122
NM_001012613 chr11 6538052 6542288 exons_1 0.806567470497691 0.782894736842105 0.801133679735475 1949 2432 2117 0.70516343613576 0.906034002936778 -0.0054337907622164
NM_001012613 chr11 6542289 6543386 introns_1 0.714912280701754 0.65721434528774 0.699140401146132 912 1199 1047 0.530320082043151 0.825215954183856 -0.0157718795556225
NM_001012613 chr11 6544757 6546806 introns_4 0.801666666666667 0.777477477477478 0.802458296751536 600 1110 1139 0.723327355131003 0.91460627239027 0.000791630084869821
NM_001012613 chr11 6546910 6549512 introns_5 0.563706563706564 0.621730382293763 0.605664488017429 518 994 918 0.210525284670775 0.570733198338907 0.0419579243108655
NM_001012613 chr11 6550496 6550967 introns_7 0.424242424242424 0.274774774774775 0.317073170731707 165 222 205 0.0431109461857142 0.24263042359426 -0.107169253510717
NM_001012613 chr11 6551090 6556533 introns_8 0.807369402985075 0.794640074789654 0.820563847429519 2144 3209 3015 0.155732153360688 0.490078516023345 0.0131944444444444
NM_001012613 chr11 6558975 6560490 introns_10 0.685142417244034 0.631458094144661 0.646671061305208 1299 1742 1517 0.0427848168804697 0.242152752460713 -0.0384713559388262
NM_001012613 chr11 6560491 6560872 exons_11 0.942528735632184 0.957575757575758 0.975903614457831 87 165 166 0.178846272674174 0.525787497483769 0.0333748788256475
NM_001012613 chr11 6560873 6589064 introns_11 0.762849707221861 0.752403420819817 0.758048352749593 12296 16955 15966 0.434221442220239 0.772320384368968 -0.00480135447226782
NM_001012613 chr11 6589137 6604367 introns_12 0.402067669172932 0.401341694618638 0.40901948460088 5320 6857 6364 0.426964861472667 0.765642624780955 0.00695181542794759
NM_001012613 chr11 6603641 6605641 promoters 0.0169925273825366 0.012397625666842 0.014453477868112 9769 13309 11070 0.150230922985217 0.480922784729698 -0.00253904951442458
NM_001012613 chr11 6604368 6604641 exons_13 0.00798504926945294 0.00608287922950196 0.00835744133719061 5886 7891 6222 0.787697663604836 0.939723943854867 0.000372392067737676
NM_001004034 chr11 7198523 7200523 promoters 0.0111279716742539 0.00469483568075117 0.00854700854700855 1977 2769 2106 0.37174630847261 0.728941647552581 -0.00258096312724537
NM_001164001 chr11 7411772 7418704 introns_1 0.873315363881402 0.776942355889724 0.76271186440678 371 399 354 0.000153288642341872 0.00411302687628418 -0.110603499474622
NM_001097504 chr11 7756627 7758987 introns_17 0.0170031880977683 0.0199840127897682 0.0154471544715447 941 1251 1230 0.734140010235201 0.920533965702985 -0.00155603362622361
NM_001097504 chr11 7758435 7760435 promoters 0.0220289855072464 0.0215885947046843 0.0165389269866882 1725 2455 2479 0.183044789241538 0.530857691197296 -0.0054900585205582
NM_001097504 chr11 7758988 7759435 exons_18 0.0280612244897959 0.0232558139534884 0.0176140912730184 784 1204 1249 0.115771625242922 0.41903811165943 -0.0104471332167775
NM_001190192 chr11 10145484 10147484 promoters 0.0121491411813992 0.0125628140703518 0.0117595818815331 2387 2388 2296 0.905192640856626 0.977129547881284 -0.000389559299866145
NM_001190192 chr11 10146485 10146666 exons_1 0.00959488272921109 0.00478723404255319 0.0038781163434903 1876 1880 1805 0.0238932835168824 0.16894344074279 -0.00571676638572078
NM_001195510 chr11 12723500 12723757 exons_4 0.818897637795276 0.772403982930299 0.712389380530973 635 703 678 4.5748713595376e-06 0.000213297715168936 -0.106508257264302
NM_001244320 chr11 12787722 12791976 introns_3 0.678743961352657 0.645083932853717 0.633620689655172 414 417 464 0.164611001413142 0.503182866377466 -0.0451232716974846
NM_001244320 chr11 12812952 12815876 introns_9 0.0869565217391304 0.109243697478992 0.101382488479263 207 238 217 0.626200178613647 0.872949630344786 0.0144259667401322
NM_001244320 chr11 12814969 12816969 promoters 0.0869565217391304 0.109243697478992 0.101382488479263 207 238 217 0.626200178613647 0.872949630344786 0.0144259667401322
NM_214014 chr11 15322403 15409382 introns_2 0.023709167544784 0.0318100358422939 0.0342481820314333 3796 4464 4263 0.00617232329774758 0.0704617464462869 0.0105390144866493
NM_214014 chr11 15409227 15411227 promoters 0.0134263114071607 0.0118797478584128 0.0120760078138874 9608 12374 11262 0.3976548047591 0.747826068534586 -0.00135030359327329
NM_214014 chr11 15409383 15410227 exons_3 0.0171494785631518 0.0167130919220056 0.0164644714038128 4315 5026 4616 0.801699262386844 0.944052594670652 -0.00068500715933897
NM_001243910 chr11 15493175 15495175 promoters 0.0155331020962147 0.0108636014484802 0.0145476049674749 6631 9113 8455 0.749417168225083 0.925772435433839 -0.000985497128739883
NM_001243910 chr11 15494175 15494175 TSSes 0 0 0 128 177 157 1 1 0
NM_001243910 chr11 15494176 15494438 exons_1 0.0195543428831287 0.0153096729297147 0.0216535433070866 2199 2874 2540 0.543864766843424 0.830703915443768 0.00209920042395792
NM_001243910 chr11 15494439 15497276 introns_1 0.015025041736227 0.00923574232278919 0.00908402725208176 2995 4331 3963 0.0236209382226786 0.16806767711656 -0.00594101448414529
NM_001243910 chr11 15497402 15532784 introns_2 0.407051282051282 0.443891652846877 0.424895688456189 936 1809 1438 0.540150709954436 0.830319450253618 0.0178444064049071
NM_001243910 chr11 15532785 15533043 exons_3 0.882667964946446 0.855235711305799 0.868389180460234 2054 2397 2477 0.198372590967354 0.551355608851311 -0.0142787844862118
NM_001244492 chr11 16847214 16858656 introns_2 0.505154639175258 0.6 0.664634146341463 97 185 164 0.0114683389139357 0.105477359268991 0.159479507166206
NM_001244492 chr11 16886710 16911614 introns_10 0.769792251544076 0.76812781646866 0.793875685557587 1781 2441 2188 0.0576816050255294 0.289268027758486 0.0240834340135104
NM_001244492 chr11 16910806 16912806 promoters 0.0125133120340788 0.00745594215996385 0.0098255956767379 3756 4426 4071 0.246863726279374 0.606723009942366 -0.0026877163573409
NM_001244492 chr11 16911615 16911806 exons_11 0.0125133120340788 0.00745594215996385 0.0098255956767379 3756 4426 4071 0.246863726279374 0.606723009942366 -0.0026877163573409
NM_001243529 chr11 17848010 17850010 promoters 0.0230985915492958 0.0152516522623284 0.0181184668989547 1775 1967 1435 0.258262150873927 0.618740921328239 -0.00498012465034107
NM_001243529 chr11 17849145 17854848 introns_1 0.0201711491442543 0.0128996074032529 0.0151033386327504 1636 1783 1258 0.23560698178135 0.596651399412948 -0.00506781051150388
NM_001190230 chr11 17947209 17949209 promoters 0.0108180506902947 0.00941176470588235 0.0117767537122376 9706 13600 11718 0.433817272015239 0.771904603786042 0.000958703021942921
NM_001190230 chr11 17948309 17996740 introns_1 0.121645021645022 0.138480645829021 0.172092474640245 6930 9662 8478 2.17733936888867e-19 1.70884851468279e-16 0.0504474529952237
NM_001190230 chr11 18012344 18014661 introns_9 0.853689567430025 0.847866419294991 0.8546875 786 1078 1280 0.896335072224695 0.973643581765518 0.000997932569974602
NM_001285967 chr11 19270036 19273942 introns_21 0.68412017167382 0.723471650300919 0.719694559338212 2330 3157 3143 0.00715313883825117 0.0778662518680858 0.0355743876643921
NM_001285967 chr11 19315220 19317340 introns_26 0.0175808720112518 0.0135227661759671 0.0144426362896664 4266 5842 4916 0.23753002322153 0.59796917021035 -0.00313823572158536
NM_001285967 chr11 19316642 19318642 promoters 0.014921151262287 0.0119872136387853 0.0130636058088655 14141 18770 15769 0.179461740897456 0.526861183220774 -0.00185754545342147
NM_214060 chr11 20651303 20653303 promoters 0.0224337185588035 0.0142168674698795 0.0195082843399252 2942 4150 3742 0.484955776940927 0.802114179380852 -0.00292543421887836
NM_214060 chr11 20652304 20652370 exons_1 0.0562770562770563 0.0302613480055021 0.0404858299595142 462 727 741 0.280524884550874 0.644543391729722 -0.0157912263175421
NM_214060 chr11 20652371 20656878 introns_1 0.0161290322580645 0.0108092316681274 0.0143285571476175 2480 3423 3001 0.636837711778054 0.878110231004611 -0.00180047511044706
NM_214373 chr11 21928293 21930293 promoters 0.014968152866242 0.00943983402489626 0.0121761967291393 6280 9640 8377 0.197700459706088 0.550682865590472 -0.00279195613710273
NM_214373 chr11 21929294 21929413 exons_1 0.0273037542662116 0.0101317122593718 0.0212981744421907 586 987 986 0.653700621169018 0.883546562883153 -0.00600557982402094
NM_214373 chr11 21929414 21929691 introns_1 0.0177487155534797 0.0119889332923455 0.0135089496791624 2141 3253 2961 0.255862672367592 0.616610708382287 -0.00423976587431724
NM_214373 chr11 21929692 21929765 exons_2 0.0157068062827225 0.0191011235955056 0.0235294117647059 573 890 765 0.300663904235342 0.663305844480779 0.00782260548198337
NM_214373 chr11 21929766 21930270 introns_2 0.00541516245487365 0.00506912442396313 0.0060459492140266 1662 2170 1654 0.805834458402929 0.944366094304622 0.000630786759152956
NM_001243628 chr11 22017220 22059331 introns_3 0.825668449197861 0.812775330396476 0.802571860816944 935 1362 1322 0.166512399795909 0.506626627367222 -0.023096588380917
NM_001243628 chr11 22143921 22145921 promoters 0.0186567164179104 0.00951625693893735 0.0154408776919951 1876 2522 2461 0.49582439362165 0.808414729251405 -0.00321583872591532
NM_001243628 chr11 22144697 22144921 exons_8 0.0186567164179104 0.00951625693893735 0.0154408776919951 1876 2522 2461 0.49582439362165 0.808414729251405 -0.00321583872591532
NM_001244227 chr11 25495423 25497423 promoters 0.0121212121212121 0.0110174983797796 0.0112256586483391 3465 4629 4365 0.727782771688984 0.917203016695685 -0.00089555347287306
NM_001244227 chr11 25495780 25496297 introns_4 0.0202702702702703 0.0206349206349206 0.0175438596491228 444 630 570 0.74033431377402 0.923266237892019 -0.00272641062114747
NM_001243580 chr11 25608153 25614344 introns_4 0.743636363636364 0.705633802816901 0.728295819935691 550 710 622 0.593993808716667 0.858142919235092 -0.0153405437006723
NM_001243580 chr11 25628513 25630794 introns_10 0.75092936802974 0.732997481108312 0.764367816091954 269 397 348 0.650029330162563 0.882102285436455 0.0134384480622143
NM_001097489 chr11 45369008 45371008 promoters 0.0127426461831607 0.00999153259949196 0.014408624442832 8397 11810 9647 0.254482866559569 0.615016586414684 0.00166597825967132
NM_001097489 chr11 45370009 45370269 exons_1 0.00941492938802959 0.00933029234916027 0.0134078212290503 2974 4823 3580 0.100637913584551 0.390031258906488 0.00399289184102069
NM_001134347 chr11 46012738 46069179 introns_2 0.876908396946565 0.837542662116041 0.865998747651847 1048 1465 1597 0.675491597588981 0.892130117247654 -0.0109096492947176
NM_001134347 chr11 46118049 46155133 introns_4 0.746323529411765 0.666666666666667 0.724215246636771 544 489 446 0.355998042965463 0.71423148200095 -0.0221082827749934
NM_001267850 chr11 47803493 47818476 introns_3 0.832901554404145 0.808788025108643 0.82637141419225 1544 2071 1987 0.723682941373146 0.91460627239027 -0.00653014021189546
NM_001077227 chr11 47828132 47830132 promoters 0.0117139334155364 0.0111633372502938 0.0103370786516854 1622 1702 2225 0.68229348696546 0.897338368976498 -0.00137685476385098
NM_001077227 chr11 47829133 47829174 exons_1 0.0135746606334842 0.00431034482758621 0.0115511551155116 442 464 606 0.843984673578026 0.956456175669079 -0.00202350551797261
NM_001077227 chr11 47829175 47829288 introns_1 0.00540540540540541 0.0129366106080207 0.00789733464955577 740 773 1013 0.672981902431863 0.890939493548396 0.00249192924415037
NM_001077227 chr11 47829301 47845079 introns_2 0.735211267605634 0.733466933867735 0.731517509727626 355 499 514 0.902697529210167 0.976287047751285 -0.00369375787800741
NM_001038002 chr11 50100836 50102836 promoters 0.0186071238702818 0.0183756805807622 0.0130185348631951 3762 4408 4532 0.0407052079623261 0.235046994843156 -0.00558858900708671
NM_001038002 chr11 50101197 50101836 exons_7 0.0225457961484265 0.0211930926216641 0.0186335403726708 2129 2548 2415 0.352212841517858 0.711322227628896 -0.00391225577575568
NM_001025227 chr11 63604574 63615872 introns_2 0.693794506612411 0.678861788617886 0.686998394863563 983 1230 1246 0.768224222039737 0.9319646313363 -0.00679611174884753
NM_001025227 chr11 63625322 63634736 introns_7 0.386079118678017 0.452038001838799 0.4739336492891 1997 3263 2532 7.24415607460563e-09 6.75499622877582e-07 0.0878545306110825
NM_001025227 chr11 63634454 63636454 promoters 0.386079118678017 0.452038001838799 0.4739336492891 1997 3263 2532 7.24415607460563e-09 6.75499622877582e-07 0.0878545306110825
NM_001243444 chr11 65120626 65122626 promoters 0.0138277812696417 0.0127157129881926 0.00795135640785781 1591 2202 2138 0.0820861973165024 0.351104513867459 -0.00587642486178392
NM_001243444 chr11 65121862 65128353 introns_1 0.582725060827251 0.502351834430856 0.578604651162791 822 1063 1075 0.879973846887926 0.967272839634744 -0.00412040966445992
NM_001190184 chr11 65229144 65231144 promoters 0.0149158997143764 0.0105143146693691 0.0117548278757347 6302 7894 7146 0.110604932675894 0.408821529019453 -0.00316107183864171
NM_001190184 chr11 65230145 65230324 exons_1 0.0186832740213523 0.00619195046439629 0.00956521739130435 1124 1292 1150 0.039309450464456 0.230160792423621 -0.00911805663004796
NM_001190184 chr11 65230325 65256157 introns_1 0.0197455024133392 0.013899049012436 0.0151572565365669 2279 2734 2639 0.220877925796925 0.582544787673277 -0.0045882458767723
NM_001190184 chr11 65297227 65298843 introns_12 0.345242874347652 0.372376026772133 0.357866306549629 2491 3287 2962 0.387214073657327 0.74032722570407 0.0126234322019771
NM_001244301 chr11 67018298 67020298 promoters 0.0138907803350129 0.0101677681748856 0.0126987632508834 7343 9835 9056 0.581042419930341 0.850574708423026 -0.00119201708412955
NM_001244301 chr11 67019410 67024902 introns_1 0.0144603201928043 0.0101397304315568 0.012241054613936 5809 8087 7434 0.314680017285494 0.677201119513638 -0.0022192655788683
NM_214347 chr11 67685021 67687818 introns_18 0.564127290260366 0.5375 0.527926549349656 1037 1120 1307 0.0853764891694181 0.357840711639724 -0.0362007409107108
NM_001252205 chr11 69364173 69371129 introns_2 0.666666666666667 0.618004866180049 0.657068062827225 339 411 382 0.829172717649436 0.951862715048229 -0.00959860383944144
NM_001252205 chr11 69393759 69393923 exons_11 0.810097965335343 0.780174627632255 0.799581371009942 1327 1947 1911 0.619975615157468 0.870368059131346 -0.0105165943254004
NM_001252205 chr11 69394246 69397579 introns_12 0.695364238410596 0.680194805194805 0.566191446028513 453 616 491 2.49651245454435e-05 0.000914869816999948 -0.129172792382083
NM_001252205 chr11 69397678 69425724 introns_13 0.719298245614035 0.72209026128266 0.736666666666667 228 421 300 0.643049657349898 0.880585903986195 0.0173684210526316
NM_001252205 chr11 69425813 69430375 introns_14 0.532258064516129 0.52751677852349 0.538020086083214 496 745 697 0.816409806765931 0.94816429034431 0.00576202156708472
NM_001252205 chr11 69436665 69442399 introns_17 0.213336287106779 0.164158262218774 0.198017799352751 4514 6445 4944 0.0868387890131185 0.360285336971608 -0.0153184877540281
NM_001252205 chr11 69441448 69443448 promoters 0.0112945264986968 0.0104682146935668 0.0143921870984323 3453 5254 3891 0.203674368163319 0.559569778110308 0.00309766059973549
NM_001252098 chr11 71109856 71111856 promoters 0.0304955527318933 0.0216998191681736 0.0278904665314402 1574 2212 1972 0.717026715489641 0.911642446174725 -0.00260508620045311
NM_001252098 chr11 71110959 71115694 introns_1 0.0184083828943642 0.0134392180818571 0.0157919182535996 3531 4911 4306 0.406047937110811 0.752164660353417 -0.00261646464076457
NM_001244463 chr11 71332103 71335041 introns_2 0.698979591836735 0.712269272529859 0.729146221786065 784 921 1019 0.156442834388116 0.490635569186574 0.0301666299493301
NM_001114286 chr11 74188337 74188725 exons_1 0.447761194029851 0.406926406926407 0.404724409448819 603 693 635 0.128107909526536 0.442184592493354 -0.0430367845810319
NM_001114286 chr11 74191379 74209708 introns_3 0.780244173140955 0.733567046450482 0.737154150197628 901 1141 1012 0.0343149662371439 0.212444768933215 -0.0430900229433261
NM_001114286 chr11 74209993 74232646 introns_4 0.0210882582660765 0.0172448365750952 0.0266272189349112 3841 4987 4394 0.0658055036245026 0.311905502332947 0.0055389606688347
NM_001114286 chr11 74231768 74233768 promoters 0.0112025379200952 0.00728497571674761 0.00781912388130005 10087 12766 10615 0.00937102296826517 0.0930973568724909 -0.00338341403879512
NR_128460 chr11 74265990 74267990 promoters 0.0168253968253968 0.0128322639780018 0.017587571449509 6300 7637 6823 0.680770716583612 0.895961236554564 0.000762174624112186
NM_001097498 chr11 75598745 75600745 promoters 0.0240963855421687 0.0103806228373702 0.0165876777251185 830 867 844 0.23645734014485 0.597337210617254 -0.00750870781705019
NM_001097498 chr11 75599938 75600169 introns_1 0.0240963855421687 0.0103806228373702 0.0165876777251185 830 867 844 0.23645734014485 0.597337210617254 -0.00750870781705019
NM_001243422 chr11 77209231 77211231 promoters 0.0154455445544554 0.0126801152737752 0.0142829937154828 5050 6940 5251 0.625830257038382 0.872949630344786 -0.00116255083897268
NM_001243421 chr11 77209316 77211316 promoters 0.0154455445544554 0.0126801152737752 0.0142829937154828 5050 6940 5251 0.625830257038382 0.872949630344786 -0.00116255083897268
NM_001243422 chr11 77210231 77210231 TSSes 0.106382978723404 0.0995024875621891 0.0909090909090909 141 201 143 0.66223873209422 0.886940326914585 -0.0154738878143133
NM_001243422 chr11 77210232 77210289 exons_1 0.00768902178556173 0.00423088546388637 0.0056 2341 3309 2500 0.34714466174372 0.708293767569028 -0.00208902178556173
NM_001243422 chr11 77210290 77214807 introns_1 0.0192502532928065 0.0185581727337616 0.0227488151658768 987 1401 1055 0.565349301101011 0.842899003786035 0.00349856187307029
NM_001243422 chr11 77218842 77218930 exons_3 0.0930232558139535 0.0703125 0.0854700854700855 86 128 117 0.891448074753645 0.971157659691131 -0.00755317034386802
NM_001243422 chr11 77218931 77221191 introns_3 0.687156970362239 0.68251273344652 0.695885509838998 911 1178 1118 0.648401646380406 0.881488939943676 0.00872853947675889
NM_001243422 chr11 77221301 77226635 introns_4 0.814995313964386 0.789655172413793 0.821357438333078 5335 6380 6527 0.247895761133547 0.608307003219319 0.00636212436869177
NM_001243422 chr11 77226872 77227956 introns_6 0.624444444444444 0.678008298755187 0.632825719120135 900 1205 1182 0.871038433212277 0.964006929486395 0.00838127467569094
NM_001243422 chr11 77228949 77229468 introns_8 0.649160801299404 0.732458354366482 0.63884430176565 1847 1981 1869 0.48711101795123 0.803372681716865 -0.0103164995337544
NM_001244616 chr11 77323355 77324918 exons_1 0.824415584415584 0.799479166666667 0.809309309309309 1925 2304 1998 0.234964673263958 0.595986343334221 -0.015106275106275
NM_001244616 chr11 77328300 77337544 introns_2 0.447837150127226 0.419064748201439 0.461669505962521 393 556 587 0.552688745481566 0.835643378543168 0.0138323558352949
NM_001244616 chr11 77348634 77352360 introns_4 0.857351865398683 0.841369047619048 0.846009741476208 2734 3360 2669 0.241984591947655 0.602912933058998 -0.0113421239224749
NM_001244616 chr11 77352514 77355749 introns_5 0.0147668118559439 0.0123150739704118 0.0148688834820222 9413 12505 11097 0.874550569517307 0.965461848314059 0.000102071626078261
NM_001244616 chr11 77355049 77357049 promoters 0.0127929069031032 0.00996772356179989 0.0122431132487976 7895 10534 9148 0.804279411004774 0.944052594670652 -0.000549793654305677
NM_001044591 chr11 78511388 78513388 promoters 0.42346208869814 0.368703108252947 0.39405684754522 699 933 774 0.274696560298414 0.638038924085263 -0.0294052411529206
NM_001044591 chr11 78512389 78512478 exons_1 0.330097087378641 0.298342541436464 0.231481481481481 103 181 108 0.112107290599658 0.411788792070039 -0.0986156058971593
NM_001044591 chr11 78513382 78513542 exons_2 0.668488160291439 0.686139747995418 0.691468253968254 549 873 1008 0.373321928266474 0.729497194618923 0.022980093676815
NM_001044591 chr11 78515074 78516340 introns_4 0.487394957983193 0.458333333333333 0.629310344827586 119 168 116 0.0304750528009194 0.196989737322621 0.141915386844393
NM_001044591 chr11 78518010 78518620 exons_8 0.838672768878719 0.804524886877828 0.815589353612167 874 1105 1052 0.221011243833691 0.582548152939455 -0.0230834152665512
NM_001044592 chr11 78520759 78522759 promoters 0.787678767876788 0.768982229402262 0.786064769381747 909 1238 1019 0.965623446766744 0.995777071314604 -0.00161399849504085
NM_001044592 chr11 78532832 78534590 introns_5 0.691011235955056 0.646447140381282 0.65474060822898 356 577 559 0.320063022169813 0.683371920833212 -0.0362706277260759
NM_001044592 chr11 78534591 78534835 exons_6 0.463195691202873 0.45964316057774 0.484002326934264 1671 2354 1719 0.221192630591579 0.582548152939455 0.0208066357313916
NM_001044592 chr11 78534836 78536174 introns_6 0.562660443407235 0.589125374127037 0.596677341873499 4285 6014 4996 0.00110316524700206 0.019714630543198 0.0340168984662642
NM_001011507 chr11 78599817 78601817 promoters 0.0139811254806012 0.0127465127465127 0.0131161121082424 5722 8316 7243 0.694610408042125 0.902447347625981 -0.000865013372358748
NM_001011507 chr11 78600818 78600875 exons_1 0.0129930394431555 0.0121992544900034 0.00841300191204589 2155 2951 2615 0.124265087635844 0.436526891217598 -0.00458003753110956
NM_001011507 chr11 78600876 78609787 introns_1 0.21824423737126 0.190461346633416 0.208287088420274 2039 3208 2703 0.532266465818438 0.826254421473223 -0.00995714895098665
NM_001011507 chr11 78609788 78609906 exons_2 0.803894297635605 0.789622641509434 0.809356725146199 719 1060 855 0.742179233779714 0.923843011185977 0.00546242751059378
NM_001011507 chr11 78609907 78611896 introns_2 0.900143334925944 0.87108239095315 0.895676318921063 2093 3095 2521 0.792468994912725 0.942321459402777 -0.00446701600488064
NM_001011507 chr11 78612389 78614671 introns_4 0.659459459459459 0.648886283704572 0.663219133807369 1110 1706 1547 0.771796522128664 0.933794318048632 0.00375967434790958
NM_001011507 chr11 78615417 78616206 introns_6 0.683950617283951 0.692640692640693 0.688622754491018 405 693 668 0.90590386415883 0.977591615322649 0.00467213720706738
NM_001011507 chr11 78616356 78616526 exons_8 0.790589794565938 0.779918272037361 0.769482288828338 1509 1713 1835 0.142266202646716 0.466215267830598 -0.0211075057375998
NM_001011507 chr11 78616746 78617587 exons_9 0.790170132325142 0.762979683972912 0.763456090651558 529 886 706 0.298413790782543 0.662571207738597 -0.0267140416735837
NM_001267851 chr11 78708104 78710104 promoters 0.0161666407585885 0.0139393939393939 0.0149678191887442 6433 8250 6681 0.579120338513258 0.850219072192964 -0.00119882156984433
NM_001267851 chr11 78709105 78709272 exons_1 0.0290492957746479 0.0156583629893238 0.016829052258636 1136 1405 1129 0.0376243408685993 0.225036675446093 -0.0122202435160119
NM_001267851 chr11 78709273 78711162 introns_1 0.0111435394003715 0.00965250965250965 0.0151033386327504 3769 4662 3774 0.110746815071131 0.408963820766514 0.00395979923237895
NM_001267851 chr11 78721178 78722347 introns_5 0.827876520112254 0.739269698910955 0.796320630749014 1069 1561 1522 0.182143595049077 0.529126581792783 -0.0315558893632399
NM_001267851 chr11 78725649 78727099 introns_7 0.820198206701274 0.803202846975089 0.80058651026393 2119 2810 3069 0.0918557378121019 0.372726126115629 -0.0196116964373446
NM_001267851 chr11 78730232 78736330 introns_9 0.795275590551181 0.73972602739726 0.687943262411348 127 146 141 0.0450898714703136 0.248919349066479 -0.107332328139834
NM_001267851 chr11 78736527 78739723 introns_10 0.832069339111593 0.809795918367347 0.838039867109635 1846 2450 2408 0.470552840826771 0.792784732541418 0.00597052799804187
NM_001001258 chr11 78782169 78783007 introns_4 0.890675241157556 0.858744394618834 0.906921241050119 311 446 419 0.3834277941567 0.736964758491888 0.016245999892563
NM_001001258 chr11 78783008 78783207 exons_5 0.604477611940298 0.710526315789474 0.678260869565217 134 152 115 0.193371802899059 0.545098964293128 0.0737832576249189
NM_001001258 chr11 78783405 78784529 introns_6 0.857478833490122 0.852708058124174 0.852396972245585 2126 3028 2378 0.636259591538471 0.877862999283521 -0.0050818612445378
NM_001001258 chr11 78784116 78786116 promoters 0.800613496932515 0.803654485049834 0.798064787547329 2282 3010 2377 0.822946726922091 0.948904661437842 -0.00254870938518681
NM_001315742 chr11 78851430 78851602 exons_3 0.955598455598456 0.952196382428941 0.964788732394366 518 774 710 0.381286052604951 0.736378911584634 0.00919027679591067
NM_001315742 chr11 78851603 78854675 introns_3 0.732647814910026 0.668384879725086 0.719101123595506 389 582 534 0.831354752016581 0.952971003380049 -0.0135466913145201
NM_001315742 chr11 78854845 78855850 introns_4 0.936080467229072 0.89344262295082 0.926032938457093 3082 3782 3461 0.215559637253663 0.576829788654504 -0.0100475287719787
NM_001315742 chr11 78856016 78857928 introns_5 0.855113636363636 0.82730455075846 0.868725868725869 704 857 777 0.424261806902487 0.763703688342436 0.0136122323622324
NM_001315742 chr11 78859233 78862619 introns_9 0.579073482428115 0.551153163808397 0.52 1252 1691 1475 0.001936249977538 0.0302379618503086 -0.0590734824281149
NM_001315742 chr11 78863480 78868750 introns_11 0.903071400079777 0.846998535871157 0.898107128473621 2507 2732 2483 0.573626522233701 0.846516844275507 -0.00496427160615598
NM_001315742 chr11 78870344 78880566 introns_13 0.73428995546759 0.725228390723823 0.76437640029873 2021 2846 2678 0.0110928764370304 0.103438327013814 0.0300864448311401
NM_001315742 chr11 78880094 78882094 promoters 0.0148367952522255 0.0119156736938588 0.0104752171691364 4381 4364 3914 0.071217322987321 0.326704699412854 -0.00436157808308909
NM_001315742 chr11 78880734 78880999 introns_14 0.0130796670630202 0.00683654443753884 0.011646373742721 1682 1609 1889 0.719516756189461 0.912721318030612 -0.0014332933202992
NM_001278771 chr11 79083242 79085242 promoters 0.0230036148537627 0.0205112960760999 0.0210495108212274 3043 3364 3373 0.599951581683493 0.860424806090889 -0.00195410403253534
NM_001278771 chr11 79084243 79084327 exons_1 0.0184241473931791 0.0202058711399161 0.0208643815201192 2551 2623 2684 0.528359870537624 0.823757809377456 0.00244023412694008
NM_001278771 chr11 79084328 79085567 introns_1 0.0467479674796748 0.0215924426450742 0.0217706821480406 492 741 689 0.0165780988144065 0.133675115268904 -0.0249772853316342
NM_001244105 chr12 327250 329839 introns_1 0.929859719438878 0.896940418679549 0.837231057062675 998 1242 1069 1.52096849019196e-11 2.31040020010127e-09 -0.0926286623762024
NM_001244105 chr12 329840 329924 exons_2 0.646153846153846 0.633251833740831 0.668918918918919 390 409 444 0.471821469622167 0.793787711140491 0.0227650727650728
NM_001244105 chr12 329925 331634 introns_2 0.909872144204569 0.88675288360713 0.883423702556158 4771 5722 5164 2.48801075755944e-05 0.000914869816999948 -0.0264484416484113
NM_001244105 chr12 331742 332618 introns_3 0.782870928829916 0.76271186440678 0.773026315789474 1658 2124 1824 0.513626648427284 0.815661698880565 -0.00984461304044193
NM_001244105 chr12 334568 336378 introns_6 0.714463840399002 0.701348747591522 0.636479591836735 802 1038 784 0.000844555482694662 0.0158131680636547 -0.0779842485622677
NM_001244105 chr12 336501 337182 introns_7 0.413621262458472 0.387182910547397 0.36783042394015 602 749 802 0.0826938864732169 0.352243791408755 -0.0457908385183221
NM_001244105 chr12 337400 337558 exons_9 0.806731813246471 0.805444355484388 0.774734982332155 921 1249 1132 0.0632853136373914 0.305182326593422 -0.0319968309143158
NM_001244105 chr12 339396 339487 exons_12 0.391608391608392 0.358744394618834 0.453333333333333 143 223 150 0.269658366506702 0.63206632547539 0.0617249417249417
NM_001244105 chr12 339488 340554 introns_12 0.844963688032839 0.841209829867675 0.849146110056926 3167 4232 3162 0.646273645380842 0.881016519874152 0.00418242202408736
NM_001244105 chr12 340674 342276 introns_13 0.743212669683258 0.711043872919818 0.784295175023652 884 1322 1057 0.0238777859484229 0.16894344074279 0.0410825053403939
NM_001244105 chr12 344041 347485 introns_17 0.82771606100546 0.801114982578397 0.83105776444111 5311 7175 6665 0.415386899863074 0.758465624961042 0.00334170343564988
NM_001244105 chr12 347518 350880 introns_18 0.855300282144297 0.843503649635037 0.831858407079646 2481 3425 2825 0.018988794924252 0.14647568275826 -0.0234418750646507
NM_001244105 chr12 350904 351736 introns_19 0.06 0.102272727272727 0.0855263157894737 150 176 152 0.425294412793769 0.764397039631227 0.0255263157894737
NM_001244105 chr12 351737 351797 exons_20 0.95364238410596 0.933908045977011 0.937908496732026 302 348 306 0.41010166353044 0.753773900688853 -0.0157338873739341
NM_001244105 chr12 351798 353142 introns_20 0.814696485623003 0.79456046624575 0.737913486005089 1565 2059 1572 1.69612532618216e-07 1.16599330817398e-05 -0.0767829996179141
NM_001244105 chr12 353143 353260 exons_21 0.974248927038627 0.968 0.963994565217391 932 1500 1472 0.165742520652809 0.505485976685019 -0.0102543618212353
NM_001244105 chr12 353261 353798 introns_21 0.837772397094431 0.823353293413174 0.846153846153846 826 1336 1287 0.478319547751452 0.797453266192809 0.00838144905941518
NM_001244105 chr12 353873 356716 introns_22 0.626893939393939 0.61734693877551 0.485791610284168 528 784 739 9.80032276831907e-08 7.34979502147326e-06 -0.141102329109772
NM_001244105 chr12 356798 363970 introns_23 0.779680365296804 0.766781585885216 0.753984753984754 3504 4931 4329 0.00740708751485938 0.0795438428904739 -0.0256956113120497
NM_001244105 chr12 364057 367048 introns_24 0.554603854389722 0.523297491039427 0.345588235294118 467 558 544 1.0791985238272e-11 1.75239512024217e-09 -0.209015619095604
NM_001244105 chr12 367079 370282 introns_25 0.732578397212544 0.729218362282878 0.624330527926549 2296 3224 2614 2.72241811310023e-17 1.22093970424657e-14 -0.108247869285994
NM_001244105 chr12 370283 370340 exons_26 0.978102189781022 0.951754385964912 0.966666666666667 137 228 150 0.633362230043201 0.876304610334488 -0.0114355231143553
NM_001244105 chr12 370341 378681 introns_26 0.793363499245852 0.792281268943221 0.813794673343956 3315 4949 4393 0.0180885611923858 0.142163965217764 0.0204311740981041
NM_001244105 chr12 378839 413916 introns_27 0.828258863846052 0.822986550757504 0.846893389900096 22761 31749 29228 1.17649683770913e-09 1.30355849618172e-07 0.0186345260540434
NM_001244105 chr12 414012 416687 introns_28 0.772266065388951 0.778767631774313 0.819051761635494 1774 2694 2299 0.000153744425208352 0.00411353692219391 0.0467856962465422
NM_001244105 chr12 416763 417462 introns_29 0.820303816228233 0.828348831364665 0.842509996924023 2699 3979 3251 0.0214063456088648 0.157503877300225 0.0222061806957907
NM_001244105 chr12 418116 421742 introns_31 0.625786163522013 0.684834123222749 0.591569767441861 636 844 688 0.166598286786609 0.506626627367222 -0.034216396080152
NM_001244105 chr12 421743 421875 exons_32 0.701754385964912 0.705202312138728 0.694481830417227 513 865 743 0.748976452059328 0.925772435433839 -0.0072725555476848
NM_001244105 chr12 421876 422007 introns_32 0.954198473282443 0.935738444193912 0.929614873837981 524 887 753 0.0807205915779226 0.349034185261411 -0.0245835994444614
NM_001244105 chr12 422054 435568 introns_33 0.807812076902248 0.775321754939955 0.785284420953477 14772 20901 19109 4.70576134179775e-06 0.000217242006542851 -0.0225276559487702
NM_001244105 chr12 435569 435701 exons_34 0.772005772005772 0.751744765702891 0.829025844930418 693 1003 1006 0.0015475818594291 0.0252956531292199 0.0570200729246455
NM_001244105 chr12 435702 439694 introns_34 0.626796903796535 0.679275228144425 0.670506592643997 5426 7561 7205 1.82173209049481e-06 9.4269630924616e-05 0.0437096888474621
NM_001244105 chr12 439751 441429 introns_35 0.973118279569892 0.97907949790795 0.987551867219917 186 239 241 0.280647746584792 0.644668409106237 0.0144335876500246
NM_001244105 chr12 441565 442869 introns_36 0.568807339449541 0.579545454545455 0.572072072072072 109 176 222 0.986897802456219 0.998153358090654 0.0032647326225308
NM_001244105 chr12 442972 443825 introns_37 0.959979476654695 0.95176492330438 0.963111111111111 3898 5411 4500 0.402272661417019 0.750367186616257 0.0031316344564164
NM_001244105 chr12 448100 449167 introns_39 0.00937183383991895 0.00776308223116734 0.00810071154898741 7896 10434 9135 0.383481931148346 0.736964758491888 -0.00127112229093154
NM_001244105 chr12 448375 450375 promoters 0.00937183383991895 0.00776308223116734 0.00810071154898741 7896 10434 9135 0.383481931148346 0.736964758491888 -0.00127112229093154
NM_001190296 chr12 521834 523834 promoters 0.00958173637727045 0.00991161616161616 0.0103492884864166 12002 15840 13914 0.53278019832216 0.826404735502691 0.000767552109146105
NM_001190296 chr12 522835 523000 exons_1 0.00750242013552759 0.00782681099084097 0.00682153392330383 4132 6005 5424 0.670235178903061 0.890484992822026 -0.000680886212223755
NM_001190296 chr12 523001 528283 introns_1 0.212934560327198 0.239812072311306 0.245941468801767 7824 9791 9055 6.5564008436692e-07 3.88353353117463e-05 0.0330069084745686
NM_001190296 chr12 528359 537389 introns_2 0.506329113924051 0.477142857142857 0.483660130718954 237 350 306 0.628265521621353 0.873616518917747 -0.0226689832050964
NM_001190296 chr12 537492 540626 introns_3 0.631330182309251 0.662144187283852 0.576985413290113 2962 3759 3702 7.1839189828463e-07 4.2286343112779e-05 -0.0543447690191371
NM_001190296 chr12 541491 543627 introns_5 0.379310344827586 0.366447985004686 0.314855875831486 899 1067 902 0.00421233219828039 0.0539751627801425 -0.0644544689961006
NM_001190296 chr12 544296 544981 introns_7 0.922413793103448 0.921774664331582 0.91189111747851 1276 1713 1396 0.31199153968951 0.67454920128462 -0.0105226756249382
NM_001190296 chr12 545084 545971 introns_8 0.832005312084993 0.841901603095633 0.832863849765258 1506 1809 2130 0.984404661791906 0.998077928723574 0.000858537680264781
NM_001190296 chr12 546287 546826 exons_10 0.918543046357616 0.889617798060468 0.895934959349593 3020 3506 3075 0.00330259625243431 0.0443554271376897 -0.0226080870080224
NM_001099930 chr12 921404 923404 promoters 0.733766233766234 0.720719794344473 0.712794695481336 7238 9725 8144 0.00392710652359211 0.0509240191242058 -0.0209715382848977
NM_001099930 chr12 922405 922544 exons_1 0.446280991735537 0.490842490842491 0.448979591836735 242 273 245 0.955753895477511 0.99328126339577 0.00269860010119749
NM_001099930 chr12 922545 923162 introns_1 0.754162162162162 0.745690336865412 0.743881935363348 4625 6323 5353 0.246712007219764 0.60666675822343 -0.0102802267988145
NM_001099930 chr12 923163 923315 exons_2 0.903448275862069 0.853146853146853 0.919117647058823 145 143 136 0.697659226021046 0.904257480343017 0.0156693711967545
NM_001099930 chr12 926001 926463 exons_8 0.762376237623762 0.701149425287356 0.706521739130435 101 87 92 0.377093379729227 0.733165272515719 -0.0558544984933276
NM_001099930 chr12 927001 927608 introns_10 0.631067961165049 0.583333333333333 0.582822085889571 103 192 163 0.474991303797319 0.795707595013012 -0.0482458752754781
NM_001099930 chr12 927966 928053 introns_12 0.846661170651278 0.840474620962426 0.82480173035328 1213 1517 1387 0.127499226974613 0.441913324377619 -0.0218594402979974
NM_001099930 chr12 929249 929367 introns_18 0.768115942028985 0.818181818181818 0.633587786259542 138 176 131 0.0123557959548419 0.109336796269065 -0.134528155769444
NM_001099930 chr12 929548 929676 introns_19 0.427118644067797 0.427299703264095 0.363905325443787 295 337 338 0.0977062605349794 0.3824909418844 -0.0632133186240096
NM_001099930 chr12 931550 931659 introns_24 0.229059829059829 0.208163265306122 0.192771084337349 585 735 415 0.158263773825456 0.492085910164459 -0.0362887447224796
NM_001099930 chr12 931923 932041 exons_26 0.424 0.420689655172414 0.348484848484849 125 145 132 0.212065856081403 0.572456175495575 -0.0755151515151515
NM_001099930 chr12 932273 932439 introns_27 0.753566796368353 0.732934131736527 0.655359565807327 771 835 737 2.55875684117494e-05 0.00092686045885329 -0.0982072305610258
NM_001099930 chr12 932440 932643 exons_28 0.915032679738562 0.94478527607362 0.909722222222222 153 163 144 0.880846321021215 0.967320492429306 -0.00531045751633985
NM_001099930 chr12 932979 933157 exons_30 0.966354109211252 0.963187702265372 0.963246554364472 1813 2472 1959 0.61365774027245 0.867782071754645 -0.00310755484678038
NM_001099930 chr12 933158 933242 introns_30 0.684931506849315 0.681632653061224 0.681697612732096 438 490 377 0.918825820060335 0.981810901117239 -0.00323389411721953
NM_001099930 chr12 934016 934217 exons_34 0.789739884393064 0.777708978328173 0.797248370745836 1384 1615 1381 0.629867950606545 0.874166866904279 0.00750848635277279
NM_001099930 chr12 934854 935005 exons_37 0.914219474497682 0.905357142857143 0.896413110698825 2588 3920 3234 0.0209151473572309 0.155714512103083 -0.0178063637988566
NM_001099930 chr12 936202 936422 exons_41 0.874094707520891 0.874531835205993 0.887649731515903 1795 2670 2421 0.157871769501572 0.491834855494603 0.0135550239950112
NM_213827 chr12 974824 974923 exons_5 0.76647564469914 0.745200698080279 0.744740532959327 698 1146 713 0.347411375882616 0.708361190314457 -0.0217351117398137
NM_213827 chr12 975339 975456 exons_7 0.156862745098039 0.149789029535865 0.153301886792453 918 1422 1272 0.852815967316227 0.959177758167626 -0.00356085830558639
NM_213827 chr12 975554 976017 exons_8 0.0072463768115942 0.00667408231368187 0.0124137931034483 828 899 725 0.28421022267803 0.646601435596648 0.00516741629185407
NM_001114272 chr12 1077205 1079205 promoters 0.00981120856250929 0.0111713665943601 0.00909472505946551 6727 9220 7147 0.655879894848349 0.884351404249289 -0.000716483503043781
NM_001114272 chr12 1078370 1078507 exons_2 0.0151975683890578 0.0113989637305699 0.0101010101010101 658 965 792 0.383506506834651 0.736964758491888 -0.00509655828804765
NM_001114272 chr12 1078508 1078588 introns_2 0.0189732142857143 0.0230341540905481 0.0144124168514412 896 1259 902 0.48030381363102 0.798508740876387 -0.00456079743427304
NM_001114272 chr12 1078589 1078693 exons_3 0.00267094017094017 0.00271528316524438 0.00255102040816327 1872 2578 1960 0.941556122395755 0.989795240620965 -0.000119919762776906
NM_001114272 chr12 1078694 1080596 introns_3 0.237068965517241 0.230668414154653 0.269654665686995 1160 1526 1361 0.0479383483301341 0.258040590196508 0.0325857001697535
NM_001114272 chr12 1080597 1080667 exons_4 0.959742351046699 0.939566704675028 0.969650986342944 621 877 659 0.366496233275084 0.72453012699092 0.00990863529624497
NM_001114272 chr12 1080668 1080770 introns_4 0.668845315904139 0.653435114503817 0.64859437751004 459 655 498 0.513379489652152 0.815661698880565 -0.0202509383940993
NM_001114272 chr12 1080844 1081364 introns_5 0.749484536082474 0.749074074074074 0.707317073170732 970 1080 861 0.0453070746696097 0.249825544050576 -0.0421674629117426
NM_001114272 chr12 1081772 1081927 introns_7 0.959085439229844 0.957946210268949 0.925204918032787 1662 2045 976 0.000439014196087917 0.00959312227089559 -0.0338805211970566
NM_001114272 chr12 1083431 1083881 exons_10 0.648809523809524 0.7 0.625 168 160 144 0.703043784890391 0.905309421817054 -0.0238095238095238
NM_001201384 chr12 1112394 1114394 promoters 0.012160336285843 0.0105031509452836 0.00899827974063782 6661 9997 7557 0.0650242090166781 0.310232016473695 -0.00316205654520515
NM_001201384 chr12 1113442 1115009 introns_1 0.0187110187110187 0.0216450216450216 0.014105419450631 1443 1848 1347 0.382056071859863 0.736542908253301 -0.00460559926038768
NM_001201384 chr12 1116456 1116537 introns_8 0.806539509536785 0.830935251798561 0.809160305343511 367 556 393 0.944440332837938 0.990163467991413 0.00262079580672669
NM_001244108 chr12 1519819 1522287 introns_1 0.939651318730443 0.891366031617349 0.909043927648579 2237 2467 1935 0.000216172640699085 0.0053966017876401 -0.0306073910818638
NM_001244108 chr12 1522288 1522360 exons_2 0.834510595358224 0.837335398915569 0.878718535469107 991 1291 1311 0.00199780333327624 0.0308268966648327 0.0442079401108835
NM_001244108 chr12 1522860 1524223 introns_4 0.95 0.961722488038278 0.959459459459459 180 209 148 0.655210236325907 0.88406447073315 0.00945945945945947
NM_001244108 chr12 1524224 1524291 exons_5 0.958395245170877 0.929116684841876 0.945429740791269 673 917 733 0.324786861840923 0.688618339670827 -0.012965504379608
NM_001244108 chr12 1524292 1524445 introns_5 0.975308641975309 0.940677966101695 0.984455958549223 162 236 193 0.546289734407476 0.832027576378091 0.0091473165739141
NM_001244108 chr12 1524525 1524666 introns_6 0.970027247956403 0.933548387096774 0.944794952681388 1101 1550 1268 0.00899417302182937 0.0907900552192808 -0.0252322952750152
NM_001244108 chr12 1524667 1524738 exons_7 0.492462311557789 0.530465949820789 0.478260869565217 199 279 230 0.728604270522056 0.91740354636692 -0.0142014419925716
NM_001244108 chr12 1527170 1527994 introns_13 0.708609271523179 0.615819209039548 0.609467455621302 151 177 169 0.0690552083230156 0.320533243955722 -0.099141815901877
NM_001244108 chr12 1527995 1529542 exons_14 0.79463243873979 0.776965669988926 0.756961406936981 3428 4515 4094 9.0068873012854e-05 0.00268439444947803 -0.037671031802809
NR_049172 chr12 1600436 1602436 promoters 0.61953488372093 0.649869109947644 0.566318327974277 2150 3056 2488 7.80846175247539e-05 0.0023570542559235 -0.0532165557466537
NM_001135966 chr12 2220679 2221478 exons_1 0.893921334922527 0.870639534883721 0.883468834688347 839 1376 1107 0.570812089410906 0.845220325832758 -0.0104525002341799
NM_001135966 chr12 2221479 2222228 introns_1 0.759916492693111 0.728448275862069 0.704918032786885 479 696 610 0.0432328745741311 0.243084903127861 -0.0549984599062254
NM_001135966 chr12 2223687 2224517 introns_6 0.559210526315789 0.474489795918367 0.428571428571429 152 196 147 0.0233725925173717 0.166802102119455 -0.130639097744361
NM_001135966 chr12 2224659 2224850 introns_7 0.924657534246575 0.904589371980676 0.939540507859734 730 828 827 0.235402483644723 0.596529827327837 0.0148829736131586
NM_001135966 chr12 2224851 2224906 exons_8 0.866120218579235 0.819951338199513 0.818401937046005 366 411 413 0.07935518666185 0.34759871087022 -0.0477182815332301
NM_001135966 chr12 2224907 2226890 introns_8 0.779439252336449 0.732857709076496 0.779288284686126 2140 2523 2501 0.847416489767347 0.958317033000506 -0.000150967650323075
NM_001135966 chr12 2226952 2227979 introns_9 0.463157894736842 0.337423312883436 0.401360544217687 95 163 147 0.480052481331655 0.798508740876387 -0.061797350519155
NM_001135966 chr12 2231066 2235671 introns_12 0.657407407407407 0.653579676674365 0.654292343387471 216 433 431 0.949146723369908 0.991980700636983 -0.00311506401993644
NM_001135966 chr12 2240664 2241736 introns_17 0.0128504672897196 0.00964360587002096 0.0108932461873638 1712 2385 2295 0.605533489843776 0.863556835418523 -0.00195722110235579
NM_001135966 chr12 2240802 2242802 promoters 0.0110435339308579 0.00991227070753105 0.0142670157068063 6248 8777 7640 0.0595860273557818 0.293790731336815 0.00322348177594841
NM_001135966 chr12 2241737 2241802 exons_18 0.1 0.05 0.0861244019138756 180 220 209 0.670305897339182 0.890484992822026 -0.0138755980861244
NM_001100193 chr12 2284678 2286678 promoters 0.0139751552795031 0.0112976113621691 0.0215934475055845 1932 3098 2686 0.0198039636883749 0.150414298400899 0.00761829222608141
NM_001100193 chr12 2285864 2288302 introns_1 0.0195280716029292 0.0149476831091181 0.028399781540142 1229 2007 1831 0.0470322432166546 0.255892355063231 0.00887170993721279
NM_001100193 chr12 2288376 2288937 introns_2 0.731012658227848 0.732142857142857 0.714634146341463 316 560 410 0.599843514824067 0.860424806090889 -0.0163785118863847
NM_001100193 chr12 2308585 2310858 introns_9 0.521276595744681 0.523333333333333 0.514450867052023 282 300 346 0.857426360622232 0.960027282590301 -0.00682572869265774
NM_001244499 chr12 2561418 2563418 promoters 0.0241206030150754 0.0206766917293233 0.0335411101216978 2985 3192 3369 0.0149412935681486 0.125283366619913 0.00942050710662246
NM_001145985 chr12 3253793 3255793 promoters 0.0187667560321716 0.0112201963534362 0.0167810831426392 1119 1426 1311 0.748422763522161 0.925626472337717 -0.00198567288953237
NM_001145985 chr12 3254941 3287323 introns_1 0.657518690262137 0.647792706333973 0.657504973841279 10567 15630 13571 0.877816994760797 0.966368259106626 -1.3716420857679e-05
NM_001145985 chr12 3287324 3287424 exons_2 0.757142857142857 0.789473684210526 0.620689655172414 140 152 145 0.0091671178270847 0.0920346193452086 -0.136453201970443
NM_001145985 chr12 3287425 3289605 introns_2 0.745417515274949 0.723114207815813 0.739144017494533 2455 3301 3201 0.709922532900379 0.908194343304793 -0.00627349778041608
NM_001145985 chr12 3289715 3296274 introns_3 0.730289093298292 0.688102119460501 0.717795637198622 3044 4152 4355 0.462751859843573 0.790664366833122 -0.0124934560996695
NM_001123196 chr12 3643718 3645718 promoters 0.0281293952180028 0.0168161434977578 0.0224056603773585 1422 1784 1696 0.326126790586698 0.689786484879644 -0.00572373484064432
NM_214141 chr12 3748432 3752820 introns_1 0.751644736842105 0.736401673640167 0.74112426035503 608 717 676 0.677947548572705 0.893792623360369 -0.0105204764870758
NM_214141 chr12 3754135 3756135 promoters 0.0085995085995086 0.0113719735876742 0.0170620058260508 1628 2726 2403 0.0136845693662877 0.117699793873696 0.00846249722654217
NM_214141 chr12 3754588 3755019 introns_3 0.0085995085995086 0.0113719735876742 0.0170620058260508 1628 2726 2403 0.0136845693662877 0.117699793873696 0.00846249722654217
NM_001077229 chr12 4799848 4801848 promoters 0.00995266415827164 0.0105481428056257 0.00939724727100142 8239 11092 10535 0.663020548617766 0.887044292640962 -0.000555416887270212
NM_001077229 chr12 4800849 4801210 exons_1 0.00630329996292176 0.00819455458630716 0.00564212788823213 2697 3783 3722 0.653030651527059 0.883247571856223 -0.000661172074689632
NM_001077229 chr12 4801211 4801364 introns_1 0.0238353196099675 0.0251924422673198 0.0221147201105736 923 1429 1447 0.74088690969459 0.92333901224079 -0.0017205994993939
NM_001101028 chr12 5451849 5465014 introns_2 0.889400921658986 0.875083948959033 0.878048780487805 1085 1489 1517 0.42302251847817 0.76313339753254 -0.0113521411711813
NM_001101028 chr12 5470397 5470566 exons_7 0.950328022492971 0.952071486596263 0.953373015873016 1067 1231 1008 0.74548338747074 0.92392842375905 0.00304499338004494
NM_001101028 chr12 5470567 5471980 introns_7 0.373770491803279 0.394886363636364 0.393103448275862 305 352 290 0.624657781098411 0.872474173037605 0.0193329564725834
NM_001137628 chr12 5939722 5941722 promoters 0.0165421558164354 0.0103742126713598 0.00801781737193764 1874 2699 2245 0.0110388705997342 0.103241393553422 -0.00852433844449779
NM_001137628 chr12 5940723 5940853 exons_1 0.0143884892086331 0.0125944584382872 0.0105740181268882 556 794 662 0.548416966862842 0.832894799448793 -0.00381447108174488
NM_001137628 chr12 5940854 5948030 introns_1 0.0182278481012658 0.014171511627907 0.00968241673121611 1975 2752 2582 0.0135291065575001 0.116682349412579 -0.00854543137004971
NM_001137628 chr12 5948249 5998259 introns_2 0.782608695652174 0.742212674543502 0.773603082851638 874 931 1038 0.719127396738495 0.912522476756015 -0.00900561280053613
NM_001137628 chr12 6007852 6008020 exons_5 0.57051282051282 0.485714285714286 0.533707865168539 156 350 356 0.768232741612331 0.9319646313363 -0.0368049553442812
NM_001164514 chr12 6039429 6040987 introns_5 0.5 0.52247191011236 0.487309644670051 130 178 197 0.762142984791501 0.931426728815827 -0.0126903553299492
NM_213984 chr12 6115693 6117693 promoters 0.0139387248136903 0.0130907477257599 0.0139551110594255 7246 9014 8599 0.969917311222484 0.996239166540004 1.63862457352015e-05
NM_213984 chr12 6116694 6116800 exons_1 0.0112474437627812 0.0151624548736462 0.0113636363636364 978 1385 1320 0.94564635680032 0.990777326548605 0.000116192600855177
NM_213984 chr12 6116801 6118399 introns_1 0.0143586470963625 0.0127146414995412 0.0144250583871411 6268 7629 7279 0.937687951882441 0.988620343591399 6.64112907786153e-05
NM_001048069 chr12 6138512 6140512 promoters 0.0240226095148375 0.0117498950902224 0.017176997759522 2123 2383 2678 0.104866883926121 0.397786915851019 -0.00684561175531546
NM_001048069 chr12 6139513 6139597 exons_1 0.0639097744360902 0.0490956072351421 0.0696969696969697 266 387 330 0.708449252319767 0.90740854866688 0.00578719526087948
NM_001048069 chr12 6139598 6149238 introns_1 0.0183091007000538 0.00450901803607214 0.00979557069846678 1857 1996 2348 0.0144463226430974 0.122572492479902 -0.00851353000158707
NM_001244295 chr12 6262456 6265657 introns_5 0.0088999644001424 0.0115702479338843 0.0130049806308799 2809 4235 3614 0.126489427412142 0.440775523471382 0.00410501623073751
NM_001244295 chr12 6264865 6266865 promoters 0.0108527131782946 0.011533371147665 0.0131004366812227 3870 5289 4809 0.327037782362375 0.690282795672086 0.00224772350292813
NM_001244792 chr12 6352715 6354715 promoters 0.129155521589606 0.0989492119089317 0.0833846153846154 2617 3426 3250 1.27599614361541e-08 1.1445077791019e-06 -0.045770906204991
NM_001244792 chr12 6354720 6362942 introns_2 0.590291262135922 0.511843460350154 0.525586353944563 515 971 938 0.0468199515048609 0.255483935930256 -0.0647049081913594
NM_001244792 chr12 6365481 6365660 exons_5 0.578371810449575 0.56986531986532 0.590316573556797 823 1188 1074 0.555547270607319 0.836783031203497 0.0119447631072223
NM_001244727 chr12 6373287 6378245 introns_2 0.416149068322981 0.472485768500949 0.45260663507109 322 527 422 0.380503513561441 0.736150799244383 0.0364575667481087
NM_001244727 chr12 6378246 6378341 exons_3 0.493243243243243 0.504424778761062 0.456140350877193 148 226 171 0.487801083701418 0.803612114396031 -0.0371028923660503
NM_001244727 chr12 6379436 6379537 exons_6 0.608782435129741 0.624675324675325 0.59620253164557 501 770 790 0.551828403904261 0.834828577062106 -0.0125799034841709
NM_001244727 chr12 6380372 6380627 introns_7 0.12396694214876 0.190217391304348 0.309859154929577 121 184 142 0.000163268866502461 0.00427129495755605 0.185892212780817
NM_001195360 chr12 6459660 6461660 promoters 0.0256410256410256 0.0493273542600897 0.0265957446808511 156 223 188 0.969907367694601 0.996239166540004 0.000954719039825424
NM_001195360 chr12 6463300 6463493 introns_4 0.680360721442886 0.683934426229508 0.718329794762916 998 1525 1413 0.0343322295940065 0.212444768933215 0.0379690733200301
NM_001195360 chr12 6463494 6463588 exons_5 0.552529182879377 0.578125 0.52319587628866 257 320 388 0.379469723440793 0.734905584076781 -0.0293333065907176
NM_001195360 chr12 6463589 6463711 introns_5 0.966244725738397 0.940972222222222 0.961748633879781 237 288 366 0.942981768229492 0.989899477686082 -0.00449609185861521
NM_001143724 chr12 6467174 6467263 exons_2 0.317073170731707 0.426136363636364 0.503496503496504 82 176 143 0.00656553593477482 0.0729177092378647 0.186423332764796
NM_001143724 chr12 6467264 6468391 introns_2 0.722741433021807 0.723901098901099 0.732142857142857 321 728 280 0.802079860142461 0.944052594670652 0.00940142412105027
NM_001143724 chr12 6471724 6471885 exons_5 0.430830039525692 0.448179271708683 0.467353951890034 253 357 291 0.39181100956965 0.743796857618996 0.0365239123643427
NM_001143724 chr12 6471886 6482876 introns_5 0.738177623990773 0.697712418300654 0.670202507232401 867 1224 1037 0.00132428791184403 0.0224319128664516 -0.0679751167583716
NM_001143724 chr12 6482538 6484538 promoters 0.0166073546856465 0.0160583941605839 0.0206073752711497 1686 2055 1844 0.35755879166061 0.715984324167515 0.00400002058550318
NM_001143724 chr12 6482877 6483538 exons_6 0.0166073546856465 0.0160583941605839 0.0206073752711497 1686 2055 1844 0.35755879166061 0.715984324167515 0.00400002058550318
NM_001244303 chr12 6634319 6634463 exons_3 0.926229508196721 0.888235294117647 0.897435897435897 244 340 351 0.296890329821963 0.661702395035793 -0.0287936107608239
NM_001244303 chr12 6634464 6635613 introns_3 0.451219512195122 0.466076696165192 0.480113636363636 246 339 352 0.484075223182848 0.802114179380852 0.0288941241685144
NM_001011694 chr12 7783997 7785106 exons_1 0.749290444654683 0.715306730196546 0.721771217712177 1057 1679 1355 0.162714231551357 0.500008033873499 -0.027519226942506
NM_001011694 chr12 7784106 7786106 promoters 0.749290444654683 0.715306730196546 0.721771217712177 1057 1679 1355 0.162714231551357 0.500008033873499 -0.027519226942506
NM_213843 chr12 8642156 8645104 exons_1 0.0684400826446281 0.0716155376400377 0.0976415094339623 7744 9551 8480 2.76397671393186e-12 5.10414366506084e-10 0.0292014267893342
NM_213843 chr12 8646315 8648315 promoters 0.0137130801687764 0.0100129198966408 0.00962885154061625 4740 6192 5712 0.052004076316763 0.270347414903255 -0.00408422862816013
NM_213843 chr12 8646882 8647315 exons_3 0.0103601381351751 0.00878378378378378 0.00587314017227878 2027 2960 2554 0.0901537774918149 0.368519217195275 -0.00448699796289636
NM_213843 chr12 8647315 8647315 TSSes 0.0338983050847458 0 0.032258064516129 59 128 124 0.673414424679992 0.891153351347964 -0.00164024056861673
NM_214026 chr12 11677762 11680641 introns_10 0.0143884892086331 0.0146627565982405 0.00775193798449612 695 682 516 0.330752550275758 0.693944750616005 -0.00663655122413697
NM_214026 chr12 11679709 11681709 promoters 0.0143884892086331 0.0146627565982405 0.00775193798449612 695 682 516 0.330752550275758 0.693944750616005 -0.00663655122413697
NM_001190294 chr12 11714331 11716331 promoters 0.0170293282876064 0.0126939351198872 0.0182996568814335 2114 2836 2623 0.645619629117082 0.880585903986195 0.00127032859382704
NM_001190294 chr12 11715332 11715464 exons_1 0.0180451127819549 0.0105731775180857 0.0109289617486339 1330 1797 1647 0.100286870379258 0.389164295521981 -0.00711615103332101
NM_001190294 chr12 11728402 11737197 introns_4 0.718562874251497 0.676178660049628 0.668523676880223 501 806 718 0.0767704902410368 0.341371330070862 -0.0500391973712742
NM_001190294 chr12 11737296 11737931 introns_5 0.215980024968789 0.231599607458292 0.206815511163337 801 1019 851 0.636140037860159 0.877826648581242 -0.00916451380545177
NM_001190294 chr12 11741305 11745678 introns_8 0.535055350553506 0.524693299779805 0.547033285094067 2710 3179 2764 0.369630329891394 0.727164528708432 0.0119779345405611
NM_001190294 chr12 11745679 11745843 exons_9 0.505154639175258 0.473214285714286 0.55045871559633 97 112 109 0.495272644234088 0.808401692096472 0.0453040764210726
NM_001190294 chr12 11751471 11752009 exons_13 0.819354838709677 0.814487632508834 0.799668874172185 465 566 604 0.40312903485227 0.750660809843851 -0.0196859645374919
NM_001044605 chr12 13473064 13473201 exons_3 0.515247108307045 0.480235492010093 0.407826086956522 951 1189 1150 6.20765186990786e-07 3.72380033826702e-05 -0.107421021350524
NM_001044605 chr12 13473202 13473643 introns_3 0.581589958158996 0.574074074074074 0.414634146341463 478 594 574 2.36006643278297e-08 2.03918400586697e-06 -0.166955811817532
NM_001143722 chr12 13740402 13742402 promoters 0.0120751341681574 0.0109501942776404 0.0140226035998326 4472 5662 4778 0.382167558451654 0.736542908253301 0.00194746943167514
NM_001143722 chr12 13741403 13742112 exons_1 0.00824896887889014 0.00674486803519062 0.00892219842969308 2667 3410 2802 0.767166496473493 0.931840641498162 0.000673229550802939
NM_001143722 chr12 13742113 13879940 introns_1 0.409893172317696 0.433111145558828 0.42655627108249 4306 6451 6522 0.136682550737445 0.458758468583485 0.0166630987647938
NM_001143722 chr12 13880090 13897590 introns_2 0.579861111111111 0.527950310559006 0.528023598820059 288 322 339 0.206074255760024 0.563042454525066 -0.0518375122910522
NM_001143722 chr12 13922048 13966595 introns_5 0.738709677419355 0.750178443968594 0.740134028294862 1240 1401 1343 0.947972442688322 0.991472599999584 0.00142435087550741
NM_001143722 chr12 13966692 13995254 introns_6 0.725034199726402 0.687588485134497 0.710242587601078 1462 2119 2226 0.505844080568675 0.814214625076904 -0.014791612125324
NM_001163404 chr12 14284311 14286311 promoters 0.00414364640883978 0.0141509433962264 0.010989010989011 724 1060 910 0.211092586499327 0.571120361864597 0.00684536458017121
NM_213907 chr12 14666861 14668861 promoters 0.0769230769230769 0.04 0.0916030534351145 130 125 131 0.639322084599874 0.880411667314171 0.0146799765120376
NM_001001631 chr12 14985635 14987635 promoters 0.645502645502645 0.623721881390593 0.642592592592593 378 489 540 0.990917256352354 0.9996294240301 -0.00291005291005286
NM_001243912 chr12 15053819 15054768 introns_2 0.744859813084112 0.644745762711864 0.729903536977492 1070 1475 1244 0.617767950113724 0.869261967950982 -0.0149562761066202
NM_001243912 chr12 15054769 15055080 exons_3 0.963114754098361 0.945121951219512 0.993079584775087 244 328 289 0.039916656960806 0.231772549480192 0.0299648306767258
NM_001243912 chr12 15055081 15055310 introns_3 0.732323232323232 0.678207739307536 0.707006369426752 396 491 471 0.46480337838573 0.79107829538306 -0.0253168628964808
NM_213869 chr12 15063970 15065970 promoters 0.802660753880266 0.803621169916435 0.782081194587028 1353 2154 2143 0.103040077172576 0.394644752668289 -0.0205795592932385
NM_213869 chr12 15065649 15065765 exons_3 0.804437140509449 0.803800719054956 0.783429470372313 1217 1947 1907 0.119776074235442 0.427516112696187 -0.0210076701371369
NM_213869 chr12 15065766 15065955 introns_3 0.786764705882353 0.801932367149758 0.771186440677966 136 207 236 0.64227545689017 0.880585903986195 -0.0155782652043868
NM_001244252 chr12 15092218 15096789 introns_1 0.500823723228995 0.477272727272727 0.596205962059621 607 440 738 0.00029224643383077 0.00688094228454549 0.0953822388306256
NM_001244252 chr12 15096790 15096974 exons_2 0.458823529411765 0.433460076045627 0.4321608040201 170 263 199 0.617265963346315 0.868840359108593 -0.0266627253916642
NM_213983 chr12 15105326 15107326 promoters 0.0141784820683903 0.0151607034566404 0.0126271483689933 2398 3298 2851 0.608387468391802 0.865266260542735 -0.00155133369939699
NM_213983 chr12 15106155 15106326 exons_12 0.0141784820683903 0.0151607034566404 0.0126271483689933 2398 3298 2851 0.608387468391802 0.865266260542735 -0.00155133369939699
NM_001244711 chr12 15224349 15226349 promoters 0.0229464582640505 0.0167537863557164 0.022164475695506 6014 7461 6542 0.812106571413259 0.947345342783325 -0.000781982568544587
NM_001244711 chr12 15225443 15226178 introns_1 0.00812182741116751 0.0101606030809571 0.0108067821874418 4925 6102 5367 0.169066766505235 0.509689758945681 0.00268495477627426
NM_001244958 chr12 15311723 15313723 promoters 0 0.0222222222222222 0.0276243093922652 155 180 181 0.0487754654571579 0.261004166861087 0.0276243093922652
NM_001244958 chr12 15312248 15312723 exons_5 0 0.0222222222222222 0.0276243093922652 155 180 181 0.0487754654571579 0.261004166861087 0.0276243093922652
NM_001033015 chr12 15398365 15398639 introns_5 0.762962962962963 0.675298804780876 0.742098609355247 540 502 791 0.607038009910291 0.864260616377191 -0.0208643536077164
NM_001033015 chr12 15403530 15405637 introns_10 0.928571428571429 0.921232876712329 0.933333333333333 252 292 210 0.866579999853297 0.963003001606885 0.00476190476190474
NM_001083941 chr12 15410065 15410426 introns_6 0.526501766784452 0.509478672985782 0.557336621454994 566 844 811 0.193642194050511 0.54544336051278 0.0308348546705416
NM_001083941 chr12 15411799 15412232 introns_9 0.36 0.456692913385827 0.448275862068966 100 127 145 0.201543636365617 0.555929955199147 0.0882758620689655
NM_001083941 chr12 15413609 15415609 promoters 0.136929460580913 0.110091743119266 0.113636363636364 241 327 264 0.430223320135697 0.767830818464656 -0.0232930969445492
NM_001097522 chr12 15444738 15445020 introns_3 0.471409574468085 0.509061833688699 0.502222222222222 3008 3752 3600 0.0172678566468583 0.137937806531053 0.0308126477541371
NM_001097522 chr12 15445021 15445178 exons_4 0.486363636363636 0.503896103896104 0.485254691689008 220 385 373 0.906227170979817 0.977645761315912 -0.00110894467462835
NM_214002 chr12 16734455 16752130 introns_14 0.0158293186510668 0.0200974421437272 0.0160278745644599 1453 1642 1435 0.964407531437884 0.995777071314604 0.000198555913393173
NM_214002 chr12 16751228 16753228 promoters 0.0158293186510668 0.0200974421437272 0.0160278745644599 1453 1642 1435 0.964407531437884 0.995777071314604 0.000198555913393173
NM_001144110 chr12 17253316 17254121 introns_1 0.622844827586207 0.662551440329218 0.640269587194608 928 1215 1187 0.484640517847928 0.802114179380852 0.0174247596084014
NM_001144110 chr12 17254122 17254163 exons_2 0.700520833333333 0.704119850187266 0.653179190751445 384 534 519 0.105036071549256 0.398080370966153 -0.0473416425818883
NM_001144110 chr12 17254164 17254351 introns_2 0.711864406779661 0.713270142180095 0.767313019390582 295 422 361 0.0977828834460201 0.3824909418844 0.0554486126109207
NM_001144110 chr12 17258149 17258438 introns_6 0.09 0.106918238993711 0.0520833333333333 100 159 192 0.160724510201211 0.496621862557417 -0.0379166666666667
NM_001144110 chr12 17258439 17258592 exons_7 0.936842105263158 0.922818791946309 0.916230366492147 190 298 382 0.392195285085574 0.743796857618996 -0.0206117387710113
NM_001144110 chr12 17258924 17259733 introns_8 0.573934837092732 0.513824884792627 0.537091988130564 399 434 337 0.283811439407554 0.646573811403084 -0.0368428489621681
NM_001144110 chr12 17281970 17305972 introns_12 0.159432048681542 0.170773152081563 0.184929536957147 2465 3531 3477 0.00940394388301509 0.0932277299897222 0.0254974882756054
NM_001144110 chr12 17305005 17307005 promoters 0.0115751789976134 0.0120414449733968 0.0142441568863477 8380 10713 9969 0.099047173677425 0.385295533383538 0.00266897788873431
NM_001144110 chr12 17305973 17306005 exons_13 0.00671785028790787 0.010183299389002 0.0142067876874507 1042 1473 1267 0.0758635786318575 0.338617622537836 0.0074889373995428
NM_001145220 chr12 17436285 17443005 introns_2 0.866875489428348 0.853752405388069 0.853260869565217 1277 1559 1656 0.31487191573054 0.677201119513638 -0.0136146198631303
NM_001145220 chr12 17445600 17447932 introns_4 0.0390946502057613 0.0226171243941842 0.0421052631578947 972 1238 855 0.804718472543515 0.944052594670652 0.00301061295213342
NM_001145220 chr12 17446948 17448948 promoters 0.0390946502057613 0.0226171243941842 0.0421052631578947 972 1238 855 0.804718472543515 0.944052594670652 0.00301061295213342
NM_001244560 chr12 17459147 17492844 introns_1 0.8272157564906 0.806584362139918 0.814895947426068 1117 1458 1826 0.496429365822013 0.80874792722915 -0.012319809064532
NM_001244560 chr12 17496907 17503284 introns_4 0.781094527363184 0.794608472400513 0.808547008547009 603 779 585 0.241502591751996 0.602254176578696 0.0274524811838245
NM_001244560 chr12 17510872 17547553 introns_8 0.876383763837638 0.836791147994468 0.842646554679465 2710 2892 2917 0.000465756024537603 0.010153912590498 -0.0337372091581731
NM_001244560 chr12 17594812 17617385 introns_17 0.67192429022082 0.650510204081633 0.645408163265306 317 392 392 0.469755979400673 0.792492907351249 -0.0265161269555141
NM_001078676 chr12 18409190 18411190 promoters 0.0191111111111111 0.0220367278797997 0.0204396451986116 2250 2995 2593 0.768352016753321 0.9319646313363 0.00132853408750054
NM_001078676 chr12 18410191 18410787 exons_1 0.0221198156682028 0.0313370473537604 0.0269200316706255 1085 1436 1263 0.512052801478961 0.815026750773848 0.00480021600242273
NM_001244397 chr12 18461049 18461269 exons_6 0.0288461538461538 0.0280373831775701 0.0701754385964912 104 107 114 0.121830476900474 0.431319398065841 0.0413292847503374
NM_001195339 chr12 18740419 18742276 exons_1 0.0591831064184496 0.0712927756653992 0.0766442257897463 3599 4208 3862 0.00310947589510303 0.0423806714617661 0.0174611193712967
NM_001195339 chr12 18741276 18743276 promoters 0.0074424898511502 0.0107095046854083 0.012012012012012 1478 1494 1332 0.220026115385043 0.582321028471077 0.00456952216086181
NM_213998 chr12 18865053 18865100 exons_8 0.0842105263157895 0.0828729281767956 0.0561797752808989 95 181 178 0.336347882646093 0.698748915183709 -0.0280307510348906
NM_213998 chr12 18865101 18865264 introns_8 0.462765957446808 0.5 0.535087719298246 188 348 342 0.105905885691816 0.399645314096971 0.0723217618514371
NM_213998 chr12 18874446 18875352 introns_26 0.616266944734098 0.612116991643454 0.620636152055857 959 1436 1289 0.80479739674149 0.944052594670652 0.00436920732175916
NM_001044578 chr12 18893768 18894232 exons_1 0.737402413058907 0.7475442043222 0.729666924864446 1409 2036 1291 0.669719339092869 0.890287858664151 -0.0077354881944609
NM_001044578 chr12 18899446 18901446 promoters 0.26797385620915 0.26984126984127 0.282178217821782 153 189 202 0.757330098222083 0.929040893315778 0.0142043616126318
NM_001244966 chr12 18914540 18916540 promoters 0.0131578947368421 0.00982250560055144 0.0116300199890969 4788 5803 5503 0.505448595809317 0.814214625076904 -0.00152787474774525
NM_001244685 chr12 19164632 19166632 promoters 0.0618556701030928 0.0630630630630631 0.0444444444444444 97 111 90 0.613046681901297 0.867513985469627 -0.0174112256586483
NM_001244685 chr12 19165633 19165775 exons_1 0.0618556701030928 0.0630630630630631 0.0444444444444444 97 111 90 0.613046681901297 0.867513985469627 -0.0174112256586483
NM_001097520 chr12 19171935 19172117 exons_2 0.0152671755725191 0.0124753775443204 0.0104947526236882 1048 1523 1334 0.302372691192631 0.664429772667335 -0.00477242294883093
NM_001097520 chr12 19172388 19172951 introns_3 0.0512820512820513 0.0671641791044776 0.0485436893203883 117 134 206 0.827438608075449 0.950803736660312 -0.00273836196166293
NM_001097520 chr12 19172968 19174968 promoters 0.0118829981718464 0.0158013544018059 0.0168904287570377 2188 2658 2309 0.168346316339236 0.509049656209397 0.00500743058519124
NM_001244554 chr12 19754522 19756522 promoters 0.0186274509803922 0.0253073029645698 0.0211267605633803 1020 1383 1420 0.757825042210525 0.929201438294327 0.00249930958298812
NM_001244554 chr12 19755177 19755472 introns_9 0.0833333333333333 0.0949720670391061 0.0461538461538462 132 179 195 0.157384802756672 0.491563167160881 -0.0371794871794872
NM_001244554 chr12 19755473 19755522 exons_10 0.00388349514563107 0 0.0041958041958042 515 665 715 0.790213793318064 0.941816439568404 0.000312309050173128
NM_214348 chr12 20034346 20036346 promoters 0.009375 0.00926462072958888 0.0139697322467986 1280 1727 1718 0.202683682392836 0.557335743292183 0.0045947322467986
NM_001044530 chr12 20040969 20042969 promoters 0.0182567726737338 0.0176157312576813 0.0119726339794755 1698 2441 1754 0.140267326588553 0.462548207917014 -0.00628413869425832
NM_214082 chr12 20092651 20092779 introns_1 0.621387283236994 0.618556701030928 0.616470588235294 346 485 425 0.889259622957039 0.9703030705816 -0.00491669500170011
NM_214082 chr12 20093426 20095426 promoters 0.0232786081842686 0.0146975692481628 0.0184912796806052 4081 5307 4759 0.122705849071798 0.433149807555546 -0.00478732850366339
NM_214082 chr12 20093871 20094307 introns_3 0.0372492836676218 0.0242424242424242 0.0333333333333333 1396 1650 1530 0.581358277147012 0.850587580265739 -0.00391595033428845
NM_214082 chr12 20094308 20094426 exons_4 0.0158808933002481 0.00976491862567812 0.00918897323212145 2015 2765 2503 0.0405343319316814 0.234347659995442 -0.00669192006812669
NM_001243206 chr12 20106743 20108743 promoters 0.0203215043979375 0.0145608266791921 0.0179966848212171 3297 4258 4223 0.528633915673869 0.823757809377456 -0.00232481957672038
NM_001243206 chr12 20107759 20117109 introns_1 0.0222852512155592 0.0137994480220791 0.0177947251350493 2468 3261 3147 0.265315102098076 0.626721251958786 -0.0044905260805099
NM_001243206 chr12 20136261 20137051 introns_17 0.72069825436409 0.687250996015936 0.679174484052533 401 502 533 0.184521630964559 0.532258719884906 -0.041523770311557
NM_001044563 chr12 20156626 20158626 promoters 0.0192048517520216 0.0132255694342395 0.0125979843225084 2968 4083 3572 0.0316635976031174 0.20108412827118 -0.00660686742951317
NM_213789 chr12 20261549 20262256 exons_9 0.0211148648648649 0.0261780104712042 0.0181531176006314 1184 1337 1267 0.598201831157971 0.859658555132133 -0.00296174726423345
NM_213789 chr12 20261732 20263732 promoters 0.0154019534184823 0.0196136701337296 0.0115805946791862 2662 3365 3195 0.19336907926623 0.545098964293128 -0.00382135873929612
NM_213789 chr12 20262665 20262732 exons_10 0.00525525525525526 0.00547345374931582 0.0023028209556707 1332 1827 1737 0.189253257796752 0.539626758077446 -0.00295243429958456
NM_001128472 chr12 20270349 20272349 promoters 0.619047619047619 0.559907834101382 0.564870259481038 1239 1736 1503 0.00618225887523582 0.0704671251413199 -0.0541773595665811
NM_001128472 chr12 20270658 20270837 exons_4 0.33710407239819 0.36551724137931 0.387730061349693 442 870 815 0.0741563491120833 0.335248235327657 0.0506259889515032
NM_001128472 chr12 20271253 20271349 exons_6 0.954070981210856 0.921153846153846 0.951573849878935 479 520 413 0.788749496954129 0.940428251970375 -0.00249713133192131
NM_001044580 chr12 20406315 20408315 promoters 0.0404624277456647 0.0140597539543058 0.0448717948717949 519 569 624 0.561670629861088 0.840987916062277 0.00440936712613013
NM_001044580 chr12 20407429 20440836 introns_1 0.60258064516129 0.580399061032864 0.612124199112864 1550 1704 2029 0.47042979549694 0.792784732541418 0.00954355395157325
NM_001044580 chr12 20443557 20451550 introns_4 0.734939759036145 0.673189823874755 0.724786324786325 332 511 585 0.958216308553342 0.994541036363722 -0.0101534342498198
NM_001044580 chr12 20451900 20452348 introns_6 0.810996563573883 0.823399558498896 0.827725437415882 582 906 743 0.439887930522935 0.776681511080388 0.0167288738419984
NM_001044580 chr12 20459143 20459236 exons_13 0.926315789473684 0.86864406779661 0.91044776119403 190 236 268 0.723004952254252 0.91460627239027 -0.0158680282796544
NM_001044580 chr12 20459237 20459338 introns_13 0.513227513227513 0.48936170212766 0.503731343283582 189 235 268 0.878770000067963 0.966591915890523 -0.00949616994393121
NM_214290 chr12 20477131 20477778 introns_3 0.258741258741259 0.327868852459016 0.329113924050633 143 183 158 0.194022809613731 0.545953636373506 0.0703726653093741
NM_214290 chr12 20479465 20480177 introns_7 0.673684210526316 0.688079470198676 0.695719844357977 950 1510 1285 0.273749580913978 0.637530552187895 0.0220356338316609
NM_214290 chr12 20484714 20490653 introns_14 0.503703703703704 0.441964285714286 0.606741573033708 135 224 89 0.24014078616895 0.600543261853205 0.103037869330004
NM_214290 chr12 20497173 20498740 introns_18 0.0130627009646302 0.0151655261697799 0.0192347898808279 4976 5407 4783 0.0145145808033615 0.122819696321706 0.00617208891619771
NM_214290 chr12 20497785 20499785 promoters 0.0159574468085106 0.0195121951219512 0.0259046052631579 2820 3075 2432 0.0111436540963342 0.103604081223371 0.00994715845464726
NM_214168 chr12 20544143 20546143 promoters 0.633333333333333 0.634408602150538 0.656716417910448 210 372 402 0.514586336525963 0.815874414623537 0.0233830845771145
NM_214168 chr12 20545284 20548409 introns_1 0.633333333333333 0.634408602150538 0.656716417910448 210 372 402 0.514586336525963 0.815874414623537 0.0233830845771145
NM_001246239 chr12 20580027 20582027 promoters 0.327402135231317 0.328502415458937 0.331536388140162 281 414 371 0.908841628327363 0.978558818872627 0.004134252908845
NM_001246239 chr12 20585105 20585587 exons_10 0.491573033707865 0.493996569468268 0.461086637298091 356 583 681 0.278448492400378 0.641925685245273 -0.0304863964097741
NM_214156 chr12 20587596 20589596 promoters 0.0437158469945355 0.04858934169279 0.034965034965035 1098 1276 1287 0.262647974554256 0.624069815190277 -0.00875081202950055
NM_214156 chr12 20589508 20589991 exons_2 0.0184049079754601 0.0164888457807953 0.0150081977550763 6846 8248 7929 0.10766415059453 0.403173348031524 -0.00339671022038382
NM_001244254 chr12 20614116 20630823 introns_1 0.576972833117723 0.597758405977584 0.562174940898345 1546 2409 2115 0.264717857927558 0.625938434838499 -0.014797892219378
NM_001199132 chr12 20646752 20648752 promoters 0.523605150214592 0.478178368121442 0.52258064516129 466 527 465 0.974211148112775 0.996572983586171 -0.00102450505330198
NM_001199132 chr12 20656134 20656605 exons_13 0.0301204819277108 0.0210577864838394 0.0254491017964072 1660 2042 2004 0.417564287670505 0.760217011226055 -0.00467138013130366
NM_001105302 chr12 20795714 20797714 promoters 0.0149973219068024 0.0131879725690171 0.0131477184841454 3734 5687 5172 0.483942406537462 0.802114179380852 -0.00184960342265696
NM_001257276 chr12 20795735 20797735 promoters 0.0149973219068024 0.0131879725690171 0.0131477184841454 3734 5687 5172 0.483942406537462 0.802114179380852 -0.00184960342265696
NM_001105302 chr12 20796715 20796854 exons_1 0.008274231678487 0.00840336134453781 0.0121261115602264 846 1309 1237 0.340222391655505 0.702348627746132 0.00385187988173936
NM_001257276 chr12 20796736 20796854 exons_1 0.00710900473933649 0.0153139356814701 0.0226537216828479 422 653 618 0.0440267331129154 0.245787654094509 0.0155447169435114
NM_001105302 chr12 20796855 20801713 introns_1 0.0247632920611799 0.0203343877089923 0.0170212765957447 1373 2213 1880 0.124629254852047 0.437236447331624 -0.00774201546543522
NM_001105302 chr12 20803803 20805486 introns_3 0.811212814645309 0.813076278290025 0.824697754749568 874 1193 1158 0.418002262736976 0.760429845558594 0.0134849401042593
NM_001105302 chr12 20816631 20820362 introns_13 0.654867256637168 0.629139072847682 0.614427860696517 339 453 402 0.25895718917026 0.619314069986163 -0.0404393959406507
NM_001257276 chr12 20817701 20820362 introns_2 0.654867256637168 0.629139072847682 0.614427860696517 339 453 402 0.25895718917026 0.619314069986163 -0.0404393959406507
NM_001105302 chr12 20820363 20820504 exons_1 0.922480620155039 0.94392523364486 0.930817610062893 258 321 318 0.736313719350281 0.920963141619594 0.00833698990785436
NM_001105302 chr12 20820505 20820763 introns_1 0.47244094488189 0.474285714285714 0.470238095238095 127 175 168 0.965749391525546 0.995777071314604 -0.00220284964379452
NM_001105302 chr12 20820933 20822047 introns_2 0.897911832946636 0.917431192660551 0.719148936170213 431 545 470 1.00869417514002e-14 2.41666734449945e-12 -0.178762896776423
NM_001105302 chr12 20822048 20822152 exons_3 0.131034482758621 0.0601092896174863 0.0636942675159236 145 183 157 0.0358093275327999 0.219137262315731 -0.0673402152426971
NM_001243807 chr12 20872156 20873203 exons_1 0.660714285714286 0.606382978723404 0.656626506024096 112 188 166 0.941293119593578 0.989629225310596 -0.00408777969018936
NM_001243807 chr12 20874694 20875542 introns_4 0.884353741496599 0.889570552147239 0.928571428571429 147 163 140 0.213829355504305 0.574369904534012 0.04421768707483
NM_001243807 chr12 20875543 20875688 exons_5 0.808191808191808 0.785714285714286 0.81653042688465 1001 1176 1101 0.594316723366795 0.858477745501299 0.00833861869284214
NM_001243807 chr12 20880604 20882604 promoters 0.0344827586206897 0.0315167432698621 0.028178243774574 1160 1523 1526 0.349054260267585 0.709409419257012 -0.00630451484611561
NM_001243807 chr12 20881332 20881604 exons_10 0.0344827586206897 0.0315167432698621 0.028178243774574 1160 1523 1526 0.349054260267585 0.709409419257012 -0.00630451484611561
NM_214323 chr12 20901394 20903394 promoters 0.00853181656594383 0.0100123439857358 0.0137538969374656 5626 7291 5453 0.00754777050112059 0.0805038534309782 0.00522208037152178
NM_214323 chr12 20902395 20902504 exons_1 0.0119088125212657 0.0125708651713088 0.0168360864040661 2939 4057 3148 0.0943992053565076 0.376557270668187 0.00492727388280034
NM_214323 chr12 20902505 20914041 introns_1 0.176456310679612 0.233709052483269 0.270996906971211 4120 5678 4203 7.88764898069554e-25 8.25398645557673e-22 0.0945405962915994
NM_214323 chr12 20914260 20916127 introns_2 0.646934460887949 0.601338432122371 0.583333333333333 946 1046 864 0.00520914890201136 0.0629778746587201 -0.0636011275546159
NM_214323 chr12 20916128 20916385 exons_3 0.423769507803121 0.389846743295019 0.382934443288241 833 1044 961 0.083002552097485 0.352760846414311 -0.0408350645148798
NM_214323 chr12 20925473 20928031 introns_11 0.813432835820896 0.679347826086957 0.73474801061008 670 736 754 0.00126460213661032 0.0218532530689835 -0.078684825210816
NM_214323 chr12 20929714 20930359 introns_15 0.840336134453782 0.821138211382114 0.872340425531915 119 123 141 0.450088028428182 0.78266784559391 0.0320042910781334
NM_214323 chr12 20930360 20931208 exons_16 0.819256756756757 0.814332247557003 0.906116642958748 592 614 703 6.86921291458991e-06 0.000300903475486548 0.0868598862019915
NM_001004036 chr12 20953733 20955379 introns_2 0.659701492537313 0.661538461538462 0.65606936416185 335 650 346 0.919073455948554 0.981832328507654 -0.00363212837546378
NM_001004036 chr12 20954434 20956434 promoters 0.659701492537313 0.661538461538462 0.65606936416185 335 650 346 0.919073455948554 0.981832328507654 -0.00363212837546378
NM_001244895 chr12 21208792 21210792 promoters 0.75395256916996 0.765893037336024 0.784722222222222 1012 991 720 0.138727070198606 0.460844165530985 0.0307696530522618
NM_001244895 chr12 21209793 21210201 exons_1 0.75395256916996 0.765893037336024 0.784722222222222 1012 991 720 0.138727070198606 0.460844165530985 0.0307696530522618
NM_001001532 chr12 21856285 21858285 promoters 0.535928143712575 0.474956822107081 0.544303797468354 334 579 553 0.528212713103119 0.823757809377456 0.00837565375577964
NM_001001532 chr12 21857286 21857347 exons_1 0.442211055276382 0.426592797783933 0.453804347826087 199 361 368 0.694393741257073 0.902413777127284 0.011593292549705
NM_001001532 chr12 21857348 21864025 introns_1 0.586505190311419 0.580932784636488 0.580038885288399 1156 1458 1543 0.744556353800722 0.923843011185977 -0.00646630502301948
NM_001001532 chr12 21867179 21869209 exons_3 0.648282097649186 0.625077978789769 0.602409638554217 1106 1603 1660 0.0140302348738595 0.119799356582202 -0.0458724590949693
NM_001123129 chr12 21966659 21970494 introns_1 0.804655870445344 0.77639751552795 0.800502933780386 988 1288 1193 0.894183017821549 0.972674481617388 -0.00415293666495853
NM_001123129 chr12 21971835 21971992 exons_3 0.66412213740458 0.528735632183908 0.46969696969697 131 261 198 0.000719522982257432 0.0138862037846322 -0.19442516770761
NM_001123129 chr12 21971993 21979691 introns_3 0.546910755148741 0.502902757619739 0.479037267080745 874 1378 1288 0.00227934694524922 0.0342921557992926 -0.0678734880679961
NM_001123129 chr12 21979043 21981043 promoters 0.0101339745791824 0.0139336859760031 0.0107641196013289 5822 7751 7525 0.872862179928064 0.964408260272467 0.000630145022146493
NM_001123129 chr12 21979692 21980043 exons_4 0.010752688172043 0.0181564245810056 0.0111464968152866 1023 1432 1256 0.970901777244003 0.996398925366025 0.000393808643243612
NM_001244312 chr12 22125820 22126029 exons_3 0.597242380261248 0.665290961617829 0.715340010542963 1378 2423 1897 1.9896105929961e-12 3.74763051296746e-10 0.118097630281714
NM_001244312 chr12 22133671 22134327 exons_4 0.466975666280417 0.482977038796516 0.49758064516129 863 1263 1240 0.165793818430667 0.505485976685019 0.0306049788808732
NM_214190 chr12 22277531 22278453 introns_3 0.0658682634730539 0.0273972602739726 0.107142857142857 167 146 140 0.183113803078194 0.530857691197296 0.0412745936698032
NM_214190 chr12 22278454 22278659 exons_4 0.94026284348865 0.907258064516129 0.925608011444921 837 744 699 0.230750230307368 0.591992827304491 -0.0146548320437286
NM_214190 chr12 22282597 22284971 introns_7 0.219047619047619 0.281481481481481 0.42156862745098 105 135 102 0.00149609936250417 0.0247197610457268 0.202521008403361
NM_214190 chr12 22284160 22286160 promoters 0.64551863041289 0.648954211418881 0.675567423230975 993 1769 1498 0.0960725885385673 0.379110262262187 0.0300487928180844
NM_213842 chr12 22333929 22334446 exons_1 0.638972809667674 0.648076923076923 0.672202797202797 662 1040 1144 0.129047323351898 0.443826941571132 0.0332299875351235
NM_001315613 chr12 22592268 22592625 exons_1 0.954918032786885 0.916107382550336 0.894736842105263 244 298 285 0.010678563266167 0.101076089287196 -0.0601811906816221
NM_001315613 chr12 22592626 22592760 introns_1 0.76010781671159 0.74585635359116 0.748259860788863 742 905 862 0.598297724990728 0.859658555132133 -0.0118479559227272
NM_001315613 chr12 22593516 22593723 introns_3 0.314465408805031 0.394736842105263 0.19205298013245 159 228 151 0.0233819651191467 0.166802102119455 -0.122412428672581
NM_001315613 chr12 22595727 22596020 introns_9 0.282385834109972 0.336888888888889 0.336339044183949 1073 1125 1109 0.00716376149954346 0.0778662518680858 0.0539532100739775
NM_001315613 chr12 22608173 22608310 introns_21 0.740458015267176 0.745928338762215 0.700361010830325 131 307 277 0.28782977531674 0.650379276375494 -0.0400970044368507
NM_001315613 chr12 22608311 22608426 exons_22 0.736754966887417 0.739294710327456 0.759556103575832 604 794 811 0.308486701242839 0.670129496740591 0.022801136688415
NM_001315613 chr12 22608687 22608929 introns_23 0.836607142857143 0.830275229357798 0.816046966731898 1120 1526 1533 0.155354595329826 0.489832466962271 -0.0205601761252446
NM_001315613 chr12 22608930 22609064 exons_24 0.0229885057471264 0.0516431924882629 0.0298507462686567 174 213 201 0.77259267159655 0.933794318048632 0.00686224052153028
NM_001315613 chr12 22612182 22612333 exons_26 0.655913978494624 0.648760330578512 0.676404494382022 465 484 445 0.519628862526648 0.818431897981259 0.0204905158873988
NM_001315613 chr12 22612334 22621079 introns_26 0.398600075671585 0.408992708614637 0.432552504038772 5286 7406 7428 7.95082511422982e-05 0.00239236009347656 0.0339524283671869
NM_001315613 chr12 22620303 22622303 promoters 0.0173399741745065 0.0191512813447231 0.016924842226047 5421 7258 6972 0.800771821015127 0.944015078357737 -0.000415131948459505
NM_001315613 chr12 22621080 22621303 exons_27 0.0137247426610751 0.0131118881118881 0.00928699820251648 2623 3432 3338 0.105645542849143 0.399645314096971 -0.00443774445855863
NM_001123164 chr12 22648869 22650869 promoters 0.354389721627409 0.373411286222674 0.292746678283598 3736 3934 4591 4.2951059808765e-10 5.32254054314406e-08 -0.0616430433438107
NM_001145754 chr12 22651904 22653904 promoters 0.845211581291759 0.788180610889774 0.828050713153724 898 1506 1262 0.538591083516625 0.830319450253618 -0.0171608681380352
NM_001145754 chr12 22652530 22652794 introns_1 0.845211581291759 0.788180610889774 0.828050713153724 898 1506 1262 0.538591083516625 0.830319450253618 -0.0171608681380352
NM_001143725 chr12 22659378 22659470 exons_7 0.901840490797546 0.901960784313726 0.892156862745098 163 255 204 0.748196841687111 0.92546859141177 -0.00968362805244793
NM_001143725 chr12 22659471 22659826 introns_7 0.913657770800628 0.922566371681416 0.903871829105474 637 904 749 0.479282435298015 0.7979285797484 -0.00978594169515401
NM_001143725 chr12 22660114 22660212 exons_9 0.927404718693285 0.915966386554622 0.926229508196721 551 714 610 0.961644701187018 0.995660391760068 -0.00117521049656355
NM_001143725 chr12 22660213 22660680 introns_9 0.52445652173913 0.496828752642706 0.5 368 473 404 0.506706431963779 0.814214625076904 -0.0244565217391305
NM_001143725 chr12 22666197 22680635 introns_14 0.0221130221130221 0.0173697270471464 0.00930232558139535 407 403 645 0.0925089070902344 0.37325843948234 -0.0128106965316268
NM_001143725 chr12 22679685 22681685 promoters 0.0254872563718141 0.0169971671388102 0.0117302052785924 667 706 1023 0.0360051427287349 0.219764377329375 -0.0137570510932217
NM_001143725 chr12 22680636 22680685 exons_15 0.0307692307692308 0.0165016501650165 0.0158730158730159 260 303 378 0.214582123465256 0.575262374500256 -0.0148962148962149
NM_001244652 chr12 23308761 23309409 introns_5 0.777483443708609 0.720703125 0.734253666954271 755 1024 1159 0.0618468938866311 0.300056826531171 -0.0432297767543383
NM_001144902 chr12 23356616 23358616 promoters 0.0249169435215947 0.0223964165733483 0.0211019929660023 602 893 853 0.635457040281041 0.877394532229353 -0.00381495055559234
NM_001144902 chr12 23357549 23357616 exons_6 0.0132743362831858 0.0297619047619048 0.0129032258064516 226 336 310 0.841105702824407 0.956315132393816 -0.000371110476734228
NM_001144902 chr12 23357616 23357616 TSSes 0.00884955752212389 0.0178571428571429 0.00645161290322581 113 168 155 0.781220700652978 0.936785578058021 -0.00239794461889809
NM_001201486 chr12 23692811 23696797 introns_1 0.737470167064439 0.720486111111111 0.729299363057325 419 576 628 0.821174680843313 0.948904661437842 -0.00817080400711434
NM_001201486 chr12 23708539 23708669 exons_6 0.697552447552448 0.684503901895206 0.713168187744459 572 897 767 0.474215389179517 0.795256505572061 0.0156157401920113
NM_001201486 chr12 23722062 23724062 promoters 0.0102439932948408 0.00826197987081268 0.00988975356679637 5369 6657 6168 0.884035225301921 0.968571865041123 -0.000354239728044384
NM_001201486 chr12 23722261 23723062 exons_10 0.0137236962488564 0.0111914199114013 0.0130054386379759 3279 4289 4229 0.841595890482467 0.956315132393816 -0.000718257610880476
NM_001315722 chr12 23995414 23997414 promoters 0.016289592760181 0.0178547090091318 0.0181132075471698 5525 7337 6625 0.455460472420283 0.7851961796182 0.00182361478698882
NM_001315722 chr12 23996415 23996989 exons_1 0.0115334207077326 0.0156551576238473 0.0148409893992933 3815 4663 4245 0.22207784547533 0.583145372041856 0.00330756869156065
NM_001315722 chr12 23996990 24005863 introns_1 0.775561097256858 0.769865067466267 0.798214285714286 1203 1334 1680 0.114909653572885 0.418491538031488 0.0226531884574279
NR_038532 chr12 24291328 24293328 promoters 0.016690510252742 0.0238417314846128 0.0193986420950533 4194 5914 5155 0.443782022547462 0.77860266176453 0.00270813184231133
NR_038532 chr12 24292249 24292328 exons_1 0.0248062015503876 0.0163800163800164 0.0229007633587786 645 1221 1179 0.993495116662074 0.999895054408445 -0.00190543819160897
NM_001025218 chr12 25109816 25111816 promoters 0.0417070805043647 0.0403383214053351 0.0300230946882217 1031 1537 1299 0.125179510664872 0.438359665020899 -0.011683985816143
NM_001025218 chr12 25110817 25110903 exons_1 0.0466019417475728 0.05859375 0.0338461538461538 515 768 650 0.246545475680354 0.606415588915532 -0.012755787901419
NM_001025218 chr12 25110904 25111407 introns_1 0.0368217054263566 0.0221066319895969 0.0261941448382126 516 769 649 0.309916765843108 0.672007816914572 -0.010627560588144
NM_001244330 chr12 25388251 25409864 introns_10 0.736914600550964 0.763593380614657 0.698966408268734 726 846 774 0.0873419247205535 0.361288529963854 -0.0379481922822303
NM_001244330 chr12 25408930 25410930 promoters 0.0224274406332454 0.0154867256637168 0.0200708382526564 758 904 847 0.756216680660165 0.928407178300232 -0.00235660238058895
NM_001195359 chr12 25969975 25971975 promoters 0.00709219858156028 0.00903761602344895 0.0135574837310195 2679 4094 3688 0.00808312715530944 0.0843978842003373 0.00646528514945924
NM_001195359 chr12 25970976 25971133 exons_1 0.00709219858156028 0.00903761602344895 0.0135574837310195 2679 4094 3688 0.00808312715530944 0.0843978842003373 0.00646528514945924
NM_001287414 chr12 26018309 26020803 introns_3 0.62280701754386 0.609848484848485 0.639846743295019 342 528 522 0.538992781363971 0.830319450253618 0.0170397257511594
NM_001287414 chr12 26020898 26024432 introns_4 0.124183006535948 0.223404255319149 0.221649484536082 153 188 194 0.0279911893236106 0.18749717002117 0.0974664780001347
NM_001144122 chr12 26358283 26358394 introns_3 0.959183673469388 0.854368932038835 0.916666666666667 98 103 72 0.241810773996419 0.602639288038708 -0.0425170068027211
NM_001144122 chr12 26358395 26358467 exons_4 0.795918367346939 0.778846153846154 0.732394366197183 98 104 71 0.342904540733366 0.70525338196723 -0.0635240011497556
NM_001144122 chr12 26360594 26360802 exons_7 0.851174934725849 0.78476821192053 0.840963855421687 383 302 415 0.739657629284826 0.923161619290418 -0.0102110793041619
NM_001144122 chr12 26360803 26361021 introns_7 0.517094017094017 0.908536585365854 0.566115702479339 234 164 242 0.298455680954832 0.662571207738597 0.0490216853853217
NM_001144122 chr12 26361049 26367683 introns_8 0.688387635756057 0.69482151835093 0.677855982674607 1197 1989 1847 0.460979291268227 0.790082432240976 -0.0105316530814493
NM_001244951 chr12 26693267 26695267 promoters 0.166666666666667 0.094488188976378 0.2 78 127 120 0.344877230449468 0.707082639460641 0.0333333333333334
NM_001159313 chr12 26828485 26830485 promoters 0.130805515239478 0.128279883381924 0.128001027089485 5512 7546 7789 0.649912265841305 0.882102285436455 -0.00280448814999235
NM_001159313 chr12 26829738 26829917 exons_2 0.489583333333333 0.503401360544218 0.609271523178808 96 147 151 0.0475132618245761 0.257616522661979 0.119688189845475
NM_001159313 chr12 26830307 26830461 exons_4 0.930787589498807 0.933333333333333 0.935251798561151 419 555 556 0.782958757629297 0.937797987962956 0.00446420906234435
NM_001159313 chr12 26830462 26830538 introns_4 0.521276595744681 0.518716577540107 0.521505376344086 282 374 372 0.98985437200211 0.998976476159009 0.000228780599405121
NM_001159313 chr12 26830683 26830784 introns_5 0.479310344827586 0.46078431372549 0.52 290 306 325 0.296034632917575 0.661460064725439 0.0406896551724138
NM_001159313 chr12 26830785 26830986 exons_6 0.938356164383562 0.927631578947368 0.938271604938272 146 152 162 0.991987321828978 0.9996294240301 -8.45594452900666e-05
NM_001159313 chr12 26830987 26831375 introns_6 0.9 0.774509803921569 0.891891891891892 100 102 111 0.9344830429388 0.988449162381711 -0.00810810810810814
NM_001123205 chr12 27117754 27119649 introns_10 0.0137420718816068 0.0164158686730506 0.00745156482861401 946 1462 1342 0.13246645654075 0.449412495569446 -0.00629050705299276
NM_001123205 chr12 27118906 27120906 promoters 0.00963391136801541 0.0177947251350493 0.0136379133992499 2076 3147 2933 0.345434429379101 0.707186712587282 0.0040040020312345
NM_001204759 chr12 27416530 27426825 introns_1 0.827731092436975 0.812244897959184 0.851755526657997 952 1225 1538 0.0626511996761693 0.302899896586326 0.0240244342210226
NM_001044610 chr12 27438528 27440528 promoters 0.015181637448039 0.00924520491237754 0.0139829261112747 5533 7247 6794 0.694256042263839 0.90236039277406 -0.00119871133676438
NM_001044610 chr12 27439529 27439680 exons_1 0.019873532068654 0.0187061574434918 0.0140721196130167 1107 1283 1137 0.294018583918312 0.658987868477549 -0.00580141245563731
NM_001044610 chr12 27439681 27440011 introns_1 0.0109805924412666 0.00697887970615243 0.0147744945567652 3916 5445 5144 0.0429979129232804 0.24263042359426 0.00379390211549856
NM_001044610 chr12 27440012 27440141 exons_2 0.0372549019607843 0.00963391136801541 0.00584795321637427 510 519 513 7.11720190157377e-05 0.00219430728523219 -0.03140694874441
NM_001044595 chr12 31697762 31704398 introns_1 0.838872104733132 0.829228243021346 0.838549075391181 993 1218 1406 0.958353662429978 0.994541036363722 -0.000323029341951275
NM_001044595 chr12 31716250 31723439 introns_6 0.0288065843621399 0.0192616372391653 0.0181564245810056 486 623 716 0.234662726116223 0.595380806724836 -0.0106501597811343
NM_001044595 chr12 31722539 31724539 promoters 0.0197272991006672 0.012779552715655 0.0142340713962946 3447 4382 4426 0.0659878314153826 0.312522493768364 -0.00549322770437262
NM_001143691 chr12 32890320 32892320 promoters 0.0135648399348888 0.0105317501290656 0.012036225533158 14744 19370 17115 0.250256515419722 0.611518331411131 -0.00152861440173072
NM_001143691 chr12 32891321 32892206 exons_1 0.0170648464163823 0.0151324085750315 0.0143112701252236 2637 3172 2795 0.412965979591747 0.756234414893072 -0.00275357629115864
NM_001167645 chr12 33141206 33143206 promoters 0.0132171823370382 0.0131036156272749 0.0140679953106682 6658 8242 7677 0.648434420888701 0.881488939943676 0.00085081297363008
NM_001167645 chr12 33142207 33142661 exons_1 0.0178657653307581 0.0180353031465848 0.0178062678062678 2071 2606 2808 0.983153353854951 0.997666015149868 -5.94975244902797e-05
NM_001204773 chr12 33395472 33397472 promoters 0.890647482014388 0.800703399765533 0.834558823529412 695 853 816 0.00548979060899135 0.065046050815127 -0.0560886584849767
NM_001204773 chr12 33396473 33397143 exons_1 0.957627118644068 0.92 0.925925925925926 118 150 135 0.32893106054003 0.692571591362844 -0.0317011927181419
NM_001204773 chr12 33397144 33397908 exons_2 0.876949740034662 0.77524893314367 0.816446402349486 577 703 681 0.00947154703166505 0.0937991902673201 -0.060503337685176
NM_001204773 chr12 33398095 33400561 introns_3 0.840501792114695 0.811746987951807 0.765573770491803 558 664 610 0.00115045596023763 0.0203283193874635 -0.074928021622892
NM_001204773 chr12 33400562 33400695 exons_4 0.827979274611399 0.832893579595427 0.838709677419355 965 1137 1054 0.517468974523978 0.81669080941857 0.0107304028079559
NM_001204773 chr12 33409637 33409868 introns_10 0.438356164383562 0.5875 0.372727272727273 73 80 110 0.235244400385448 0.596529827327837 -0.0656288916562889
NM_001315780 chr12 33536274 33538274 promoters 0.0167383292383292 0.0117227904838524 0.0158532018474597 6512 8701 8011 0.790819806605523 0.942048658799551 -0.000885127390869496
NM_001315780 chr12 33537275 33537336 exons_1 0.0381679389312977 0.0228310502283105 0.03125 131 219 192 0.790550672619162 0.942048658799551 -0.00691793893129771
NM_001315780 chr12 33537337 33537628 introns_1 0.00989486703772418 0.0089628681177977 0.00925069380203515 1617 2343 2162 0.854769795667436 0.959959687049357 -0.000644173235689029
NM_001315780 chr12 33543077 33692060 introns_5 0.781558726673985 0.758014184397163 0.787874750166556 5466 7050 7505 0.207087489096918 0.564991301365809 0.00631602349257099
NM_001315780 chr12 33692154 33817274 introns_6 0.704600674034015 0.67721990038358 0.694449391510834 12759 17467 16845 0.146890573128117 0.475727447634321 -0.0101512825231811
NM_001315780 chr12 33817324 33889819 introns_7 0.707882534775889 0.675954793452845 0.704408623033599 3882 5132 5149 0.970111424542194 0.996239166540004 -0.00347391174228995
NM_001315780 chr12 33889903 33908345 introns_8 0.62874251497006 0.705593719332679 0.61795166858458 668 1019 869 0.424429522177527 0.763716605830413 -0.0107908463854799
NM_001315780 chr12 33908461 33919797 introns_9 0.83030303030303 0.776536312849162 0.822341857335128 990 895 743 0.498396730006209 0.809450270281989 -0.00796117296790244
NM_001315780 chr12 33919873 33941482 introns_10 0.631961259079903 0.657940663176265 0.670859538784067 413 573 477 0.227499528542333 0.588300538114137 0.0388982797041639
NM_001315780 chr12 33941546 33965924 introns_11 0.690791409238011 0.675359116022099 0.688443343095292 3399 4525 4439 0.928495658756648 0.986127264897343 -0.00234806614271943
NM_001315780 chr12 33965925 33966079 exons_12 0.743816254416961 0.707133917396746 0.726495726495726 566 799 702 0.55213682516988 0.835077022554991 -0.0173205279212346
NM_001243919 chr12 34141649 34143230 exons_1 0.502564102564103 0.454676258992806 0.506329113924051 390 695 553 0.733141793431179 0.919995193719031 0.00376501135994811
NM_001243919 chr12 34143231 34146163 introns_1 0.832748538011696 0.805280528052805 0.83402489626556 855 909 964 0.893149258637872 0.972223730680939 0.0012763582538643
NM_001243919 chr12 34155732 34161987 introns_9 0.395251396648045 0.275440976933514 0.403409090909091 716 737 880 0.500234317343495 0.81045921622266 0.00815769426104618
NM_001243919 chr12 34162116 34167389 introns_10 0.463046757164404 0.38196915776987 0.42987012987013 663 843 770 0.257494200170842 0.61848517653889 -0.0331766272942744
NM_001243919 chr12 34166731 34168731 promoters 0.142857142857143 0.0704225352112676 0.209090909090909 70 142 110 0.085479180664197 0.357840711639724 0.0662337662337662
NM_001243919 chr12 34167390 34167731 exons_11 0.142857142857143 0.0704225352112676 0.209090909090909 70 142 110 0.085479180664197 0.357840711639724 0.0662337662337662
NR_038555 chr12 34608457 34610457 promoters 0.209090909090909 0.183673469387755 0.177215189873418 110 147 158 0.525746901770168 0.82182312379609 -0.0318757192174914
NM_001146127 chr12 35848380 35850380 promoters 0.0155728587319244 0.00609756097560976 0.011727078891258 899 1148 938 0.438375625208448 0.775216100737925 -0.00384577984066636
NM_001146127 chr12 35890880 35897114 introns_14 0.842346471127406 0.839070567986231 0.834870848708487 1091 1162 1084 0.635518363313676 0.877394532229353 -0.00747562241891897
NM_001246249 chr12 36803355 36803974 exons_1 0.0979020979020979 0.157534246575342 0.133757961783439 143 146 157 0.372835884590124 0.729407636283712 0.0358558638813416
NM_001246249 chr12 36806857 36807823 introns_5 0.636942675159236 0.624867162592986 0.636363636363636 785 941 990 0.987071904052578 0.998153358090654 -0.000579038795599285
NM_001246249 chr12 36807977 36819392 introns_6 0.705564559697461 0.706275529149647 0.713751557955962 1851 2693 2407 0.542251459741778 0.830319450253618 0.008186998258501
NM_001246249 chr12 36819541 36820792 introns_7 0.64957264957265 0.610526315789474 0.656742556917688 351 570 571 0.636807322821817 0.878110231004611 0.00716990734503864
NM_001246249 chr12 36820913 36829269 introns_8 0.253595132743363 0.231768813033359 0.223609286027157 3616 5156 4566 0.00181834761146358 0.0287818450500235 -0.0299858467162056
NM_001246249 chr12 36829321 36831321 promoters 0.0483467263865103 0.0549228944246738 0.0485677083333333 7591 8430 7680 0.95641066167967 0.99328126339577 0.00022098194682299
NM_001246249 chr12 36829365 36830126 introns_9 0.0284839203675345 0.0424929178470255 0.0404208194905869 3265 3530 3612 0.0106920696562872 0.101102321308145 0.0119368991230525
NM_001246249 chr12 36830127 36830321 exons_10 0.0616192978266062 0.0610298792116974 0.0530361260568793 4187 4719 3903 0.104602057179647 0.39749208116217 -0.00858317176972684
NM_001246248 chr12 36878671 36879709 exons_1 0.672178289000719 0.635742743312464 0.667371388301621 1391 1757 1419 0.799687640927626 0.943731516237774 -0.00480690069909795
NM_001246248 chr12 36881907 36882544 exons_2 0.264373123989841 0.197928845832637 0.210680016687526 4331 5987 4794 2.06877396233707e-09 2.21405831560119e-07 -0.0536931073023146
NM_001246248 chr12 36882990 36883153 exons_3 0.216666666666667 0.0827586206896552 0.138888888888889 540 580 468 0.000177778725823933 0.00456217994498583 -0.0777777777777778
NM_001246248 chr12 36883154 36883249 introns_3 0.223214285714286 0.12292817679558 0.174137931034483 672 724 580 0.0126390347391089 0.111455458027086 -0.049076354679803
NM_001246248 chr12 36883250 36883326 exons_4 0.145877378435518 0.0739495798319328 0.102766798418972 473 595 506 0.0326220498731321 0.205248864204934 -0.0431105800165456
NM_001246248 chr12 36883327 36884567 introns_4 0.45440313111546 0.364568599717115 0.40144596651446 2555 2828 2628 0.000124468606178544 0.00355225858481676 -0.0529571646010002
NM_001246248 chr12 36884568 36884714 exons_5 0.614317019722425 0.556145675265554 0.565441176470588 1369 1318 1360 0.00959590941462871 0.0943448480133759 -0.0488758432518369
NM_001246248 chr12 36885707 36885974 exons_6 0.586455331412104 0.555668016194332 0.535341830822711 694 988 863 0.0448461305367063 0.247864352931162 -0.0511135005893922
NM_001246248 chr12 36885975 36887096 introns_6 0.0172291043713513 0.0180530620386994 0.0188655515029556 7023 10026 7951 0.452781472657836 0.783733855815383 0.00163644713160433
NM_001246248 chr12 36886513 36888513 promoters 0.0206579289992188 0.0184041184041184 0.0200201753705284 11521 15540 12887 0.75528470490864 0.928266900657147 -0.000637753628690379
NM_001246248 chr12 36887097 36887513 exons_7 0.0156090939938921 0.00987654320987654 0.0119438638399522 2947 3645 3349 0.210416120655765 0.570733198338907 -0.00366523015393987
NR_038597 chr12 36946442 36948442 promoters 0.752233956133225 0.716008037508372 0.73050193050193 1231 1493 1295 0.22799476875038 0.589205564774629 -0.0217320256312945
NM_001243920 chr12 37965058 37965154 introns_4 0.112 0.131707317073171 0.0551181102362205 125 205 127 0.13766257957351 0.459548258485585 -0.0568818897637795
NM_001243920 chr12 37965155 37965300 exons_5 0.934826883910387 0.923482849604222 0.945454545454545 491 758 495 0.50237249872759 0.812170180832617 0.0106276615441585
NM_001243920 chr12 37965301 37966296 introns_5 0.598393574297189 0.607085346215781 0.591210613598673 996 1242 1206 0.701379141230641 0.904769504514949 -0.00718296069851543
NM_001243920 chr12 37967437 37972327 introns_7 0.0595130748422002 0.0521720613287905 0.0624404194470925 3327 4696 4196 0.49108526586494 0.806171061142878 0.00292734460489229
NM_001243920 chr12 37971443 37973443 promoters 0.0350326797385621 0.0303274288781535 0.0390124961901859 7650 11178 9843 0.0941244943696622 0.3764683742471 0.00397981645162383
NM_001243920 chr12 37972328 37972443 exons_8 0.0122558406740712 0.00817438692098093 0.0101507228545063 2611 4037 3251 0.480360852788666 0.798508740876387 -0.00210511781956493
NM_001244532 chr12 38113016 38115016 promoters 0.0137299771167048 0.00866890380313199 0.0102494021182098 2185 3576 2927 0.283601886532737 0.646565617856529 -0.00348057499849503
NM_001244532 chr12 38114017 38114282 exons_1 0.00938967136150235 0.0076555023923445 0.00882872277810477 1278 2090 1699 0.908392934954069 0.978525067070505 -0.000560948583397581
NM_001244532 chr12 38116899 38117108 exons_2 0.703529411764706 0.77175697865353 0.811064718162839 850 1218 958 8.48289156232664e-08 6.44289296241873e-06 0.107535306398133
NM_001244532 chr12 38117109 38119931 introns_2 0.0695652173913043 0.04 0.032051282051282 115 150 156 0.153861355005547 0.487901091394694 -0.0375139353400223
NM_001244822 chr12 38123400 38125400 promoters 0.0104712041884817 0.0115334632878493 0.014642974662718 4393 6156 6078 0.0475962659311802 0.257630806645053 0.00417177047423632
NM_001244822 chr12 38124401 38125155 exons_1 0.00695762175838077 0.0102954341987466 0.0143643763466603 3162 4468 4177 0.00196213778478638 0.0304438445751534 0.00740675458827951
NM_001114269 chr12 38583691 38585524 introns_1 0.752487562189055 0.71264367816092 0.69925512104283 804 957 1074 0.0127688414677139 0.112075441698909 -0.0532324411462243
NM_001114269 chr12 38585662 38591576 introns_2 0.713318284424379 0.707746478873239 0.73321554770318 443 568 566 0.454832012886206 0.784687286565724 0.0198972632788009
NM_001114269 chr12 38723842 38729381 introns_32 0.636697247706422 0.61437908496732 0.597517730496454 545 612 564 0.180150522289218 0.527578481763295 -0.0391795172099682
NM_001114269 chr12 38736944 38739725 introns_40 0.874165872259295 0.852133255406195 0.853599516031458 1049 1711 1653 0.175129455347089 0.520141662081011 -0.0205663562278365
NM_001114269 chr12 38741294 38744115 introns_42 0.777533039647577 0.757000903342367 0.796663190823775 908 1107 959 0.306381442289154 0.667781992148111 0.0191301511761977
NM_001114269 chr12 38796556 38800391 introns_54 0.818590704647676 0.786259541984733 0.819198508853681 667 1048 1073 0.734587861040244 0.920721093413944 0.000607804206005147
NM_213956 chr12 39144119 39153529 introns_1 0.673939393939394 0.65228013029316 0.682845188284519 825 1228 1195 0.551674926058512 0.834828577062106 0.00890579434512484
NM_213956 chr12 39153649 39156630 introns_2 0.350194552529183 0.37037037037037 0.339759036144578 257 405 415 0.68788344768399 0.899789765317752 -0.0104355163846045
NM_213956 chr12 39166926 39189498 introns_5 0.371937639198218 0.353817504655493 0.339882121807466 449 537 509 0.301792905874153 0.66379748211923 -0.0320555173907526
NM_213956 chr12 39196367 39200836 introns_9 0.165158371040724 0.136487406398911 0.153199519643164 4420 5876 5829 0.174242825294046 0.518653264418244 -0.0119588513975605
NM_213956 chr12 39200329 39202329 promoters 0.141917932441623 0.10752688172043 0.117382336396025 4411 5487 5333 0.000517490361477752 0.0109768563612556 -0.0245355960455984
NM_001009579 chr12 39490998 39492998 promoters 0.790757381258023 0.77266081871345 0.744413407821229 779 1368 1432 0.0100362548665984 0.0969450752139729 -0.0463439734367941
NM_001009579 chr12 39492763 39492877 exons_2 0.790757381258023 0.77266081871345 0.744413407821229 779 1368 1432 0.0100362548665984 0.0969450752139729 -0.0463439734367941
NM_001243183 chr12 39808765 39815837 introns_2 0.81058495821727 0.808510638297872 0.820945945945946 718 987 888 0.574816734029808 0.846638561189155 0.0103609877286758
NM_001243183 chr12 39890044 39904914 introns_17 0.788759689922481 0.688630490956072 0.806642941874259 516 774 843 0.111545437366676 0.410473161104637 0.017883251951778
NM_001113442 chr12 40001551 40003569 introns_2 0.81328320802005 0.759493670886076 0.80325960419092 798 711 859 0.653025923455171 0.883247571856223 -0.0100236038291305
NM_001113442 chr12 40013603 40016940 introns_12 0.257575757575758 0.149253731343284 0.140127388535032 132 201 157 0.0110029955082496 0.103188305191098 -0.117448369040726
NM_001113442 chr12 40016941 40017111 exons_13 0.905063291139241 0.920331950207469 0.943736730360934 790 1205 942 0.00231377425086501 0.0345070996673222 0.0386734392216936
NM_001113442 chr12 40021670 40021838 exons_14 0.919871794871795 0.870075440067058 0.908726981585268 936 1193 1249 0.611618215990737 0.867241848569823 -0.0111448132865266
NM_001113442 chr12 40021839 40022377 introns_14 0.784552845528455 0.733742331288344 0.761321909424725 492 815 817 0.522421200947027 0.81973394755707 -0.0232309361037307
NM_001113442 chr12 40030365 40032365 promoters 0.924764890282132 0.883720930232558 0.93205317577548 638 731 677 0.597291767580106 0.859364380214282 0.00728828549334837
NM_001113442 chr12 40030799 40030966 exons_19 0.924764890282132 0.883720930232558 0.93205317577548 638 731 677 0.597291767580106 0.859364380214282 0.00728828549334837
NM_001244103 chr12 40153391 40154179 exons_1 0.766666666666667 0.745697074010327 0.757636454682023 1830 2324 1997 0.541364269846854 0.830319450253618 -0.00903021198464371
NM_001244103 chr12 40154180 40155176 introns_1 0.653521126760563 0.610516066212269 0.645997745208568 710 1027 887 0.865666168484616 0.962613421071244 -0.00752338155199517
NM_001244103 chr12 40158027 40158232 introns_7 0.621212121212121 0.598673300165838 0.664136622390892 462 603 527 0.14292173773421 0.467049592637331 0.0429245011787707
NM_001244103 chr12 40158233 40158310 exons_8 0.899141630901288 0.831442463533225 0.890566037735849 466 617 530 0.798092148128135 0.943116502348698 -0.00857559316543843
NM_001244103 chr12 40178763 40181089 introns_18 0.833918128654971 0.829396325459318 0.840942562592047 855 1143 1358 0.604743740787697 0.863081762500156 0.00702443393707641
NM_001244103 chr12 40181641 40183512 introns_19 0.0250169033130494 0.0182256767622621 0.0175487465181059 2958 3731 3590 0.0366309033235466 0.221530678846474 -0.00746815679494351
NM_001244103 chr12 40182586 40184586 promoters 0.0228486013239376 0.0171838505171839 0.0189248032155418 4683 5994 5971 0.180807653451267 0.528102077391251 -0.00392379810839586
NM_001244103 chr12 40183513 40183586 exons_20 0.0126903553299492 0.0121891760117016 0.0171058714748035 1576 2051 2163 0.223150395529749 0.584254567982923 0.00441551614485428
NM_001166491 chr12 40727013 40729013 promoters 0.4921875 0.45859872611465 0.486187845303867 128 157 181 0.966730852339043 0.99613470102069 -0.00599965469613262
NM_001177928 chr12 42048902 42049318 introns_2 0.857142857142857 0.955555555555556 0.95 63 135 140 0.0398241229289737 0.23152073441054 0.0928571428571429
NM_001177928 chr12 42049319 42049477 exons_3 0.57563025210084 0.533333333333333 0.575438596491228 238 330 285 0.94949065625491 0.991980700636983 -0.000191655609612207
NM_001101816 chr12 42493392 42494413 exons_1 0.327272727272727 0.387826086956522 0.309639727361246 1045 1150 1027 0.409575644456152 0.753773900688853 -0.0176329999114809
NM_001101816 chr12 42493413 42495413 promoters 0.0768801191362621 0.0741169658367111 0.060485211033566 5372 6908 6018 0.000534809356807526 0.0112680861798955 -0.0163949081026961
NM_001195120 chr12 42610987 42612987 promoters 0.0128268376911692 0.013188518231187 0.0135455469014561 2027 2578 2953 0.82627048672367 0.950508787585626 0.00071870921028693
NM_001195323 chr12 42821104 42822108 introns_1 0.0578034682080925 0.167049808429119 0.0656048540007584 2076 2610 2637 0.889336117496128 0.9703030705816 0.00780138579266595
NM_001195323 chr12 42828528 42833373 introns_5 0.703053435114504 0.67816742081448 0.709841917389087 1310 1768 1961 0.505588477057973 0.814214625076904 0.0067884822745834
NM_001195323 chr12 42833374 42833520 exons_6 0.933224755700326 0.892413793103448 0.944532488114105 614 725 631 0.439012875006143 0.775823303018553 0.0113077324137789
NM_001195323 chr12 42849017 42849829 introns_10 0.0106007067137809 0.00518806744487678 0.0123456790123457 566 771 567 0.7542015929897 0.928020721554349 0.00174497229856476
NM_001195323 chr12 42849027 42851027 promoters 0.0143846563665424 0.0113331959612611 0.0148278461925107 3754 4853 3979 0.843107314921307 0.956315132393816 0.000443189825968327
NM_001195323 chr12 42849830 42849835 exons_11 0 0 0 184 246 182 1 1 0
NM_001195323 chr12 42849836 42850027 exons_12 0.015346329323932 0.0112923462986198 0.0159513862514242 2411 3188 2633 0.819674855812779 0.948904661437842 0.000605056927492251
NM_001244329 chr12 42949458 42953808 introns_2 0.597560975609756 0.569230769230769 0.57396449704142 656 975 1014 0.393933993960565 0.744994047212972 -0.0235964785683359
NM_001244329 chr12 42956769 42957802 introns_5 0.779898218829516 0.743157894736842 0.741452991452991 786 950 936 0.0725955854081397 0.330602707354596 -0.038445227376525
NR_038544 chr12 43323804 43325804 promoters 0.781791907514451 0.742750233863424 0.774096385542169 692 1069 996 0.897843423503036 0.974180802137281 -0.00769552197228218
NR_038540 chr12 43336048 43338048 promoters 0.0173221638506318 0.0164357830476638 0.0175570228091236 7043 8518 6664 0.923090719112388 0.983719449901585 0.000234858958491815
NM_001348968 chr12 44155310 44159390 introns_1 0.621495327102804 0.552106430155211 0.582908163265306 642 902 784 0.185367881564616 0.533778310636112 -0.0385871638374976
NM_001348970 chr12 44163801 44167457 introns_1 0.614267676767677 0.58186995728524 0.595031773541306 1584 2107 1731 0.279411966200512 0.643241725171456 -0.0192359032263711
NM_001348969 chr12 44163801 44166807 introns_1 0.629605263157895 0.593672763222936 0.614532019704433 1520 2023 1624 0.409842023634129 0.753773900688853 -0.0150732434534613
NM_001348968 chr12 44163801 44165135 introns_4 0.492537313432836 0.519337016574586 0.525222551928783 268 362 337 0.43599950198135 0.772781163129817 0.0326852384959476
NM_001348968 chr12 44165232 44167430 introns_1 0.639057750759878 0.594842406876791 0.611908177905308 1316 1745 1394 0.157386693271817 0.491563167160881 -0.02714957285457
NM_213932 chr12 44165232 44166807 introns_1 0.658945686900958 0.609873570138471 0.637917637917638 1252 1661 1287 0.281363995663245 0.644781736973299 -0.0210280489833206
NM_001348969 chr12 44166844 44167430 introns_1 0.25 0.297619047619048 0.299065420560748 64 84 107 0.522540590286341 0.81973394755707 0.0490654205607476
NM_001348968 chr12 44167482 44168139 introns_1 0.675 0.701646090534979 0.634765625 240 486 512 0.125657572367674 0.439393541786909 -0.040234375
NM_001348968 chr12 44172950 44173634 exons_3 0.12396694214876 0.127659574468085 0.117283950617284 121 188 162 0.848641710181157 0.958820459683204 -0.00668299153147639
NM_001143690 chr12 44178571 44180144 introns_5 0.796125461254613 0.771601208459215 0.78714859437751 1084 1655 1494 0.693371919225595 0.901958112605891 -0.00897686687710253
NM_001143690 chr12 44180145 44180352 exons_6 0.749475890985325 0.747050147492625 0.777021919879063 954 1356 1323 0.102691884497773 0.393952003340132 0.0275460288937378
NM_001143690 chr12 44184189 44184370 exons_8 0.924242424242424 0.908783783783784 0.912457912457912 264 296 297 0.628927997392218 0.873976282264109 -0.0117845117845118
NM_001143690 chr12 44184371 44185135 introns_8 0.675601374570447 0.631447587354409 0.632790028763183 1455 2404 2086 0.0151342735791836 0.125691877044754 -0.0428113458072636
NM_001143690 chr12 44186214 44187261 introns_10 0.645631067961165 0.718487394957983 0.567567567567568 412 714 555 0.00272361741232507 0.0381711737935677 -0.0780635003935976
NM_001143690 chr12 44187262 44187436 exons_11 0.535637149028078 0.692901234567901 0.551236749116608 926 1296 1132 0.854646325135088 0.959959687049357 0.01559960008853
NM_001143690 chr12 44187437 44187747 introns_11 0.493040293040293 0.585665529010239 0.483570985740856 1365 1465 1613 0.418689571833176 0.760818946918294 -0.00946930729943751
NM_001143690 chr12 44190773 44190917 exons_14 0.962962962962963 0.919141914191419 0.940828402366864 351 606 507 0.304906888908878 0.666530640030323 -0.022134560596099
NM_001143690 chr12 44190918 44191435 introns_14 0.974358974358974 0.95 0.964285714285714 117 200 168 0.756894357581657 0.928785805824632 -0.01007326007326
NM_001143690 chr12 44195055 44195146 introns_17 0.919811320754717 0.863636363636364 0.924882629107981 212 308 213 0.859953536011601 0.960027282590301 0.0050713083532643
NM_001143690 chr12 44195147 44195321 exons_18 0.740046838407494 0.71451355661882 0.742990654205608 427 627 428 0.922063456494988 0.98365056870364 0.00294381579811331
NM_001143690 chr12 44199552 44203315 introns_22 0.524122807017544 0.525121555915721 0.573260073260073 456 617 546 0.107759927288437 0.40333943880222 0.0491372662425293
NM_001243383 chr12 44677499 44679124 exons_1 0.633333333333333 0.650931677018634 0.622377622377622 450 805 858 0.540589722913582 0.830319450253618 -0.0109557109557109
NM_001243383 chr12 44685277 44687277 promoters 0.0117244748412311 0.012770137524558 0.00915170714537135 2047 3054 2841 0.345788524235376 0.707195726655542 -0.00257276769585972
NM_001243383 chr12 44686010 44686277 exons_6 0.0117244748412311 0.012770137524558 0.00915170714537135 2047 3054 2841 0.345788524235376 0.707195726655542 -0.00257276769585972
NM_001244717 chr12 44732037 44734037 promoters 0.70335429769392 0.654255319148936 0.728127939793039 954 1128 1063 0.186068612637328 0.533778310636112 0.0247736420991183
NM_001244717 chr12 44733208 44745151 introns_1 0.836448598130841 0.781045751633987 0.8204833141542 856 918 869 0.403507978232447 0.750660809843851 -0.0159652839766409
NM_001244339 chr12 44809413 44810011 introns_1 0.693366708385482 0.710769230769231 0.720266412940057 799 650 1051 0.210956839599407 0.57091710211127 0.0268997045545752
NM_001244339 chr12 44813789 44814893 introns_5 0.965753424657534 0.918032786885246 0.951456310679612 292 305 309 0.467456657115018 0.791543455504973 -0.0142971139779225
NM_001244339 chr12 44814894 44815036 exons_6 0.528428093645485 0.485342019543974 0.53525641025641 299 307 312 0.853057527695985 0.959177758167626 0.00682831661092531
NM_001244339 chr12 44820033 44822033 promoters 0.0446096654275093 0.0368421052631579 0.0381231671554252 269 380 341 0.701367531767292 0.904769504514949 -0.00648649827208407
NM_001244339 chr12 44820729 44820985 introns_11 0.0446096654275093 0.0368421052631579 0.0381231671554252 269 380 341 0.701367531767292 0.904769504514949 -0.00648649827208407
NM_001159311 chr12 44847527 44849527 promoters 0.0263157894736842 0.0114942528735632 0.0124223602484472 152 174 161 0.336960500289341 0.699525725011614 -0.013893429225237
NM_001159311 chr12 44848009 44848134 exons_24 0.0263157894736842 0.0114942528735632 0.0124223602484472 152 174 161 0.336960500289341 0.699525725011614 -0.013893429225237
NM_001123178 chr12 44952482 44952589 exons_2 0.733044733044733 0.721804511278195 0.703488372093023 693 931 1032 0.170499114222234 0.511877799727447 -0.0295563609517098
NM_001123178 chr12 44953937 44955937 promoters 0.0303030303030303 0.0847457627118644 0.0160359204618345 1419 1593 1559 0.03109584331271 0.198684296010246 -0.0142671098411958
NM_001168420 chr12 45338165 45340165 promoters 0.622687047465808 0.662568306010929 0.54820415879017 1243 1464 1587 1.10354183613821e-05 0.000458715010504935 -0.0744828886756383
NM_001110058 chr12 46623747 46625353 introns_1 0.708161582852432 0.671071953010279 0.69349593495935 1213 1362 1230 0.43783301413742 0.774710543764337 -0.0146656478930824
NM_001110058 chr12 46625487 46633650 introns_2 0.349272349272349 0.36734693877551 0.356955380577428 481 833 762 0.855908623596969 0.960027282590301 0.00768303130507852
NM_001110058 chr12 46633115 46635115 promoters 0.301912568306011 0.33861551292744 0.333951762523191 732 1199 1078 0.196318269181002 0.54921029217836 0.0320391942171802
NM_001110058 chr12 46633651 46634115 exons_3 0.327731092436975 0.361702127659574 0.377649325626204 357 564 519 0.137650741210539 0.459548258485585 0.0499182331892294
NM_001253818 chr12 46811498 46813498 promoters 0.0158533223049352 0.0174315190323728 0.015879591273129 7254 8433 7242 0.989718336072767 0.998976476159009 2.62689681937607e-05
NM_001253818 chr12 46812498 46812498 TSSes 0.0596026490066225 0.111675126903553 0.0614525139664804 151 197 179 0.962388090004167 0.995777071314604 0.00184986495985793
NM_001253818 chr12 46812499 46812714 exons_1 0 0.0225988700564972 0.0545454545454545 156 177 165 0.00115721205884732 0.0204094066858128 0.0545454545454545
NM_001253818 chr12 46812715 46820867 introns_1 0.32258064516129 0.283116883116883 0.331645569620253 310 385 395 0.713977676160108 0.910403703503371 0.00906492445896284
NM_001253818 chr12 46828780 46836586 introns_3 0.348979591836735 0.322970639032815 0.336842105263158 490 579 570 0.703266192902734 0.905309421817054 -0.0121374865735768
NM_001253818 chr12 46836695 46839808 introns_4 0.96045197740113 0.911602209944751 0.983050847457627 177 181 177 0.321721034247581 0.685978877188978 0.0225988700564972
NM_001253818 chr12 46849150 46853005 introns_9 0.701594533029613 0.689655172413793 0.725806451612903 439 638 744 0.288282129863346 0.650932893563413 0.0242119185832905
NM_001253818 chr12 46857348 46887288 introns_15 0.147442727757059 0.19601399342733 0.132366589327146 7508 9433 8620 0.0019392364575904 0.0302379618503086 -0.015076138429913
NM_001253818 chr12 46888307 46888446 exons_18 0.854199683042789 0.837148803329865 0.867877269881027 1262 1922 1597 0.23220821208935 0.59342111551292 0.0136775868382377
NM_001253818 chr12 46888447 46889488 introns_18 0.684893419833179 0.634199134199134 0.67175572519084 1079 1386 1179 0.558860024134145 0.838913565077363 -0.0131376946423392
NM_001253818 chr12 46892707 46893219 introns_21 0.575609756097561 0.623670212765957 0.585774058577406 615 752 717 0.772708637014025 0.933794318048632 0.0101643024798449
NM_001253818 chr12 46893220 46895819 exons_22 0.686746987951807 0.630952380952381 0.5703125 249 420 512 0.00135096771660922 0.0228018171237019 -0.116434487951807
NM_001137636 chr12 47674392 47685238 introns_2 0.0274725274725275 0.0105062082139446 0.0213358070500928 728 1047 1078 0.527505828030393 0.823479179245855 -0.00613672042243471
NM_001137636 chr12 47684592 47686592 promoters 0.0109056424845899 0.0110392082223068 0.00861511953478354 4218 5254 4643 0.274343724757796 0.637808789120246 -0.00229052294980631
NM_001137636 chr12 47685239 47685592 exons_3 0.00744985673352436 0.0111718564297599 0.00476858345021038 3490 4207 3565 0.198912116412314 0.551730985066568 -0.00268127328331398
NM_001190292 chr12 47721421 47729964 introns_5 0.789634146341463 0.71875 0.735185185185185 328 544 540 0.128519524425372 0.442772112221067 -0.0544489611562783
NM_001190292 chr12 47737346 47739346 promoters 0.0112903225806452 0.0125700439194306 0.0135685210312076 4960 6603 5896 0.2886292262088 0.651092228128019 0.00227819845056244
NM_001078662 chr12 47948091 47950091 promoters 0.67870036101083 0.670087976539589 0.696400625978091 554 682 639 0.491053380006608 0.806171061142878 0.0177002649672604
NM_001078662 chr12 47949137 47952757 introns_1 0.811111111111111 0.820143884892086 0.764705882352941 90 139 136 0.339930827776394 0.702348627746132 -0.04640522875817
NM_001078662 chr12 47952758 47952843 exons_2 0.711203319502075 0.717606042998257 0.720989220038047 1205 1721 1577 0.575063376080593 0.846638561189155 0.00978590053597217
NM_001078662 chr12 47954328 47954821 introns_3 0.161290322580645 0.0896551724137931 0.114754098360656 93 145 122 0.349883365248473 0.709767996454219 -0.0465362242199894
NM_001078662 chr12 47954822 47954977 exons_4 0.728983688833124 0.640758293838863 0.68809980806142 797 1055 1042 0.116850602489509 0.421324262728253 -0.0408838807717039
NM_001078662 chr12 47955556 47956684 introns_5 0.661458333333333 0.610766045548654 0.637413394919169 384 483 433 0.508145358503694 0.814431840608797 -0.0240449384141648
NR_128416 chr12 48161702 48163702 promoters 0.0329496402877698 0.0496489978634653 0.0329188002926116 6950 9829 8202 0.723518462152463 0.91460627239027 -3.08399951582244e-05
NR_128427 chr12 48162135 48164135 promoters 0.0329496402877698 0.0496489978634653 0.0329188002926116 6950 9829 8202 0.723518462152463 0.91460627239027 -3.08399951582244e-05
NR_128416 chr12 48162625 48162702 exons_1 0.00719424460431655 0.0119815668202765 0.00673400673400673 834 1085 891 0.89652125091002 0.973643581765518 -0.000460237870309813
NR_128427 chr12 48163054 48163135 exons_1 0.0093984962406015 0.00256410256410256 0.00571428571428571 532 780 700 0.457120879659258 0.786223545956391 -0.00368421052631579
NM_214250 chr12 48644808 48646808 promoters 0.0170562223626027 0.0161366872330327 0.0133285942775902 4749 6321 5627 0.118898997927972 0.425775955317733 -0.00372762808501246
NM_214250 chr12 48645809 48646127 exons_1 0.0133536818008394 0.0178621267094613 0.0151194436044754 2621 3583 3307 0.654819975690798 0.884032652814942 0.00176576180363598
NM_214250 chr12 48646128 48687198 introns_1 0.228334956183057 0.26545842217484 0.264306298888431 2054 2814 2429 0.00769570652622605 0.0814361393977494 0.035971342705374
NM_214250 chr12 48687419 48710746 introns_2 0.731934731934732 0.703856749311295 0.73419773095624 429 726 617 0.812321111988555 0.947345342783325 0.00226299902150795
NM_001177921 chr12 49584433 49596230 introns_3 0.832177531206657 0.833888888888889 0.836879432624113 721 1800 1974 0.745687431509324 0.92392842375905 0.00470190141745608
NM_001245009 chr12 51831715 51833715 promoters 0.0131596984235778 0.0141813948565986 0.0144150184378143 7295 9449 8949 0.506879693505627 0.814214625076904 0.00125532001423649
NM_001245009 chr12 51832716 51833164 exons_1 0.00941176470588235 0.010985657613671 0.0147375988497484 2125 3277 2782 0.0779639200891329 0.344988503004574 0.00532583414386603
NM_001243921 chr12 51947912 51949912 promoters 0.014145810663765 0.00940919037199125 0.0121985029110064 2757 4570 3607 0.571661510363596 0.845861446127941 -0.00194730775275859
NM_001243921 chr12 51949006 51951537 introns_1 0.0191780821917808 0.00852878464818763 0.0139328689043699 1095 1876 1579 0.363774824418619 0.722334239168154 -0.00524521328741097
NM_001044527 chr12 51958991 51960991 promoters 0.0348583877995643 0.031404958677686 0.0303571428571429 459 605 560 0.690314137855037 0.900717449476135 -0.00450124494242142
NM_001244416 chr12 51961641 51963641 promoters 0.0241157556270096 0.018957345971564 0.024896265560166 1244 1899 1446 0.843136487961373 0.956315132393816 0.000780509933156329
NM_001244416 chr12 51962974 51964437 introns_1 0.0241157556270096 0.018957345971564 0.024896265560166 1244 1899 1446 0.843136487961373 0.956315132393816 0.000780509933156329
NM_001244728 chr12 52107972 52109972 promoters 0.107157057654076 0.137795847248439 0.118135897018087 5030 6887 6137 0.145173427057622 0.471625848923311 0.0109788393640115
NM_001244728 chr12 52109394 52109622 introns_2 0.0802919708029197 0.130885873902634 0.0759183673469388 1096 1253 1225 0.600125488383242 0.860424806090889 -0.00437360345598094
NM_001244728 chr12 52109623 52109987 exons_3 0.114641586171835 0.139332623358182 0.128664495114007 3934 5634 4912 0.0806370309373081 0.348846833884965 0.0140229089421712
NM_213811 chr12 52145192 52147192 promoters 0.0173397717295874 0.0157841140529532 0.0131428571428571 4556 5892 5250 0.0895236471005035 0.366898915749583 -0.00419691458673021
NM_213931 chr12 52286173 52288173 promoters 0.0423814328960646 0.0471811275489804 0.0353356890459364 1982 2501 2264 0.225655308533205 0.585621850583006 -0.00704574385012818
NM_213931 chr12 52287322 52289093 introns_1 0.0423814328960646 0.0471811275489804 0.0353356890459364 1982 2501 2264 0.225655308533205 0.585621850583006 -0.00704574385012818
NR_038574 chr12 52578675 52580675 promoters 0.742603550295858 0.739376770538244 0.747957992998833 676 1059 857 0.791391993536788 0.942072538413028 0.00535444270297514
NM_001244314 chr12 52593416 52594998 introns_4 0.0211835911230666 0.0169336384439359 0.0163470606727444 2974 4370 3181 0.157625904101281 0.491563167160881 -0.00483653045032216
NM_001244314 chr12 52594208 52596208 promoters 0.0347593582887701 0.0316742081447964 0.0145888594164456 374 663 754 0.0245465310686846 0.171752770880291 -0.0201704988723244
NM_001190288 chr12 52597166 52599166 promoters 0.0127041742286751 0.0161521895190237 0.0140013126230584 3857 5572 4571 0.671152948109044 0.890744144973917 0.00129713839438328
NM_001190288 chr12 52597971 52598166 exons_4 0.010047446274072 0.0139022977408766 0.00918511540273198 3583 5179 4246 0.630419985754852 0.874417588488836 -0.000862330871340022
NM_001160076 chr12 52613359 52614194 introns_3 0.064621409921671 0.0818301803783546 0.0749625187406297 1532 2273 2001 0.307604977812759 0.669213139533509 0.0103411088189587
NM_001160076 chr12 52613589 52615589 promoters 0.045633359559402 0.0556398583712696 0.0656324582338902 1271 1977 1676 0.0188664595511166 0.146121970437842 0.0199990986744882
NM_001128433 chr12 52627745 52629745 promoters 0.0215810995002272 0.0173778721760958 0.0169030503205751 4402 5179 5147 0.0977955179504816 0.3824909418844 -0.00467804917965207
NM_001128433 chr12 52628790 52630091 introns_1 0.0381282495667244 0.0177777777777778 0.0294478527607362 577 900 815 0.460400180628698 0.789780369718921 -0.00868039680598824
NM_001128433 chr12 52632254 52632827 introns_9 0.87858347386172 0.832946635730858 0.865102639296188 593 862 682 0.566662526331226 0.843045732018768 -0.0134808345655324
NM_001128433 chr12 52633032 52633861 introns_10 0.677799607072692 0.6848 0.654255319148936 509 625 564 0.397575026456445 0.747825364323306 -0.0235442879237554
NM_001128433 chr12 52633862 52634965 exons_11 0.803571428571429 0.746575342465753 0.782894736842105 168 146 152 0.63353579066409 0.87641599243161 -0.0206766917293233
NM_001112691 chr12 52842025 52844025 promoters 0.0897571277719113 0.0815126050420168 0.0960987436632136 3788 4760 4537 0.256662957664088 0.617275724024613 0.00634161589130228
NM_001112691 chr12 52843026 52843309 exons_1 0.0917525773195876 0.0939569536423841 0.0971593248250309 1940 2416 2429 0.539698184938642 0.830319450253618 0.00540674750544326
NM_001112691 chr12 52843310 52843473 introns_1 0.132874015748032 0.103600293901543 0.125818181818182 1016 1361 1375 0.752936122352335 0.927190428911387 -0.00705583392984968
NM_001112691 chr12 52843522 52844096 introns_2 0.267267267267267 0.280163599182004 0.321180555555556 333 489 576 0.0663233201775485 0.313099262873259 0.0539132882882883
NM_001112691 chr12 52844097 52844169 exons_3 0.4375 0.446308724832215 0.465373961218837 160 298 361 0.520221575494153 0.818431897981259 0.0278739612188366
NM_001112691 chr12 52845221 52852327 introns_5 0.600190839694656 0.615207373271889 0.56457242582897 1048 1302 1146 0.0800891189021931 0.347937246690035 -0.0356184138656861
NM_001112690 chr12 52853242 52855242 promoters 0.969770253929867 0.955710955710956 0.950520833333333 827 858 768 0.0515365237268873 0.269488685547498 -0.0192494205965337
NM_001112690 chr12 52855077 52855161 exons_2 0.956363636363636 0.940559440559441 0.94921875 275 286 256 0.697605061778309 0.904257480343017 -0.00714488636363642
NM_001112690 chr12 52855162 52855301 introns_2 0.797101449275362 0.782913165266106 0.7765625 690 714 640 0.359250852155155 0.717435225953614 -0.0205389492753623
NM_001100196 chr12 52867478 52869478 promoters 0.0159276797244942 0.0140592282381095 0.0135730007336757 2323 3343 2726 0.492161779039617 0.806524227862337 -0.00235467899081847
NM_001100196 chr12 52868516 52869882 introns_1 0.0193033059684935 0.0135256988277728 0.0139060024643549 4507 6654 5681 0.0359157881223165 0.219503499374417 -0.00539730350413859
NM_001129962 chr12 52912314 52914314 promoters 0.0200488997555012 0.012856568903174 0.0114332380563495 2045 2489 2449 0.0183351026532846 0.143184076939166 -0.00861566169915169
NM_001129962 chr12 52913038 52913314 exons_6 0.0200488997555012 0.012856568903174 0.0114332380563495 2045 2489 2449 0.0183351026532846 0.143184076939166 -0.00861566169915169
NM_213824 chr12 52942321 52942638 introns_4 0.78544061302682 0.734072022160665 0.787878787878788 261 361 330 0.838219962589097 0.955559952471574 0.00243817485196796
NM_213824 chr12 52942749 52942971 introns_5 0.137724550898204 0.0377358490566038 0.0526315789473684 167 212 171 0.00245196537799304 0.035691823693877 -0.0850929719508352
NM_213824 chr12 52942972 52943084 exons_6 0.936335403726708 0.891066282420749 0.901287553648069 1288 1735 1398 0.00221556178304032 0.0335468824319513 -0.0350478500786394
NM_213824 chr12 52944403 52953674 introns_10 0.0574712643678161 0.0258620689655172 0.0403225806451613 87 116 124 0.601864693674822 0.8614531436215 -0.0171486837226548
NM_213824 chr12 52952786 52954786 promoters 0.0574712643678161 0.0258620689655172 0.0403225806451613 87 116 124 0.601864693674822 0.8614531436215 -0.0171486837226548
NM_001114285 chr12 52969483 52971483 promoters 0.0213368580060423 0.0175367597463915 0.0199404761904762 5296 7413 6720 0.659734989780078 0.886176886923048 -0.00139638181556611
NM_001114285 chr12 52974020 52974429 exons_5 0.920634920634921 0.938775510204082 0.962121212121212 63 98 132 0.221643387495818 0.582726932264825 0.0414862914862916
NM_213919 chr12 53414855 53416855 promoters 0.018018018018018 0.00994318181818182 0.00956022944550669 444 704 523 0.242287970110523 0.603190087893445 -0.00845778857251133
NM_213919 chr12 53415452 53415763 introns_9 0.018018018018018 0.00994318181818182 0.00956022944550669 444 704 523 0.242287970110523 0.603190087893445 -0.00845778857251133
NM_001243369 chr12 53484280 53486280 promoters 0.0402684563758389 0.0452261306532663 0.0558375634517767 149 199 197 0.489705666999507 0.805354597480961 0.0155691070759377
NM_001243370 chr12 53484281 53486281 promoters 0.0402684563758389 0.0452261306532663 0.0558375634517767 149 199 197 0.489705666999507 0.805354597480961 0.0155691070759377
NM_001243357 chr12 53489912 53495861 introns_5 0.0208212839791787 0.0146295422369042 0.014385150812065 1729 2119 2155 0.129294016036208 0.443826941571132 -0.00643613316711375
NM_001243458 chr12 53552453 53554453 promoters 0.0164835164835165 0.0180442374854482 0.0155601659751037 2002 3436 2892 0.739955001278234 0.923266237892019 -0.000923350508412749
NM_001243458 chr12 53552710 53553418 introns_3 0.0194174757281553 0.0702702702702703 0.0476190476190476 103 185 147 0.416226932258666 0.759400474237139 0.0282015718908923
NM_001243458 chr12 53553419 53553453 exons_4 0.00485436893203883 0.00132275132275132 0.00993377483443709 412 756 604 0.166545119530256 0.506626627367222 0.00507940590239825
NM_001243862 chr12 53600832 53602832 promoters 0.017205957883924 0.0107569721115538 0.0133969118982743 3894 5020 4404 0.156535128965925 0.490761599401158 -0.00380904598564969
NM_001243862 chr12 53601985 53612424 introns_1 0.0178152836380684 0.011285771866183 0.0103822557810288 2133 2481 2119 0.0321457446849255 0.203390211606836 -0.00743302785703966
NM_001243862 chr12 53612523 53615199 introns_2 0.783606557377049 0.764607679465776 0.779296875 305 599 512 0.985014027632077 0.998153358090654 -0.00430968237704921
NM_001243862 chr12 53639229 53640461 exons_9 0.598684210526316 0.528571428571429 0.530927835051546 152 210 194 0.230598304647809 0.591925547335259 -0.0677563754747694
NM_001244077 chr12 53882929 53884929 promoters 0.518870642466148 0.602156980227681 0.524142451387372 3471 5007 4577 0.765200162547765 0.931426728815827 0.00527180892122348
NM_001244077 chr12 53883150 53883413 introns_5 0.541482300884956 0.640048642075395 0.523790158601057 1808 2467 2459 0.0502572358191614 0.265464187854662 -0.0176921422838984
NM_001244077 chr12 53883520 53883846 introns_6 0.417763157894737 0.501422475106686 0.421586715867159 912 1406 1084 0.927773065428393 0.98605295320544 0.00382355797242184
NM_001244077 chr12 53883847 53883929 exons_7 0.627604166666667 0.66347687400319 0.6484375 384 627 512 0.57894066035069 0.850087798438229 0.0208333333333334
NM_213851 chr12 53981892 53981985 exons_6 0.851851851851852 0.833746898263027 0.809688581314879 297 403 578 0.104362311872978 0.397285470177732 -0.042163270536973
NM_213851 chr12 53981986 53984475 introns_6 0.707589285714286 0.703308431163287 0.708881578947368 1344 1874 1824 0.909376279968369 0.978558818872627 0.00129229323308278
NM_213851 chr12 53984553 53984759 introns_7 0.826666666666667 0.891737891737892 0.901408450704225 300 351 284 0.00592181631176201 0.0686843177637619 0.0747417840375587
NM_213851 chr12 53984760 53984853 exons_8 0.848284960422164 0.852571428571429 0.836619718309859 758 875 710 0.544307958685676 0.830803171423862 -0.0116652421123045
NM_213851 chr12 53984854 53984973 introns_8 0.798713235294118 0.772540983606557 0.801295896328294 1088 1464 1389 0.757208643850784 0.929040893315778 0.00258266103417615
NM_213851 chr12 53984974 53985099 exons_9 0.725136612021858 0.715357283853139 0.712888132709485 1830 2533 2351 0.395096278044816 0.745226867706436 -0.0122484793123726
NM_213851 chr12 53986206 53986317 introns_11 0.452479338842975 0.430577223088924 0.437389770723104 484 641 567 0.642807443168881 0.880585903986195 -0.0150895681198712
NM_213851 chr12 53986318 53987032 exons_12 0.378759975445058 0.427294117647059 0.387966804979253 1629 2125 1928 0.696028960580729 0.903417964546487 0.00920682953419483
NM_213851 chr12 53987033 53987303 introns_12 0.178484107579462 0.300455235204856 0.239685658153242 409 659 509 0.0648463728161044 0.309911490218995 0.0612015505737795
NM_213851 chr12 53987304 53987387 exons_13 0.384248210023866 0.505376344086022 0.378585086042065 419 558 523 0.622680304363062 0.871770938975966 -0.0056631239818013
NM_213851 chr12 53987388 53988025 introns_13 0.178571428571429 0.301089918256131 0.197707736389685 560 734 698 0.676730338337298 0.893139900008503 0.0191363078182562
NM_213851 chr12 53988026 53988179 exons_14 0.748774509803922 0.799333888426311 0.73008434864105 816 1201 1067 0.205287325061892 0.561218005060348 -0.0186901611628719
NM_213851 chr12 53991907 54004711 introns_16 0.675062972292191 0.535055350553506 0.588709677419355 397 542 496 0.017761250805305 0.140449588651858 -0.0863532948728366
NM_213851 chr12 54010071 54046603 introns_20 0.380353936906899 0.439514599924156 0.412542576637948 3899 5274 4991 0.0071808981878291 0.0779143999227817 0.0321886397310491
NM_001044548 chr12 54088476 54090476 promoters 0.0138169257340242 0.0104082505584335 0.0103492884864166 16791 21041 18552 0.00259955419903334 0.0369827816412326 -0.00346763724760762
NM_001044548 chr12 54089477 54089534 exons_1 0.00285442435775452 0.00304182509505703 0.00223880597014925 1051 1315 1340 0.757809007252982 0.929201438294327 -0.000615618387605266
NM_001044548 chr12 54089535 54106816 introns_1 0.017832719621252 0.0159757666293207 0.0155020041531849 19010 24099 20707 0.0701517472450807 0.324331124033847 -0.00233071546806706
NM_001044548 chr12 54106817 54107898 exons_2 0.0126074498567335 0.0101312456827078 0.011297950604309 3490 4343 3806 0.612948808145652 0.867513985469627 -0.00130949925242454
NM_001044548 chr12 54107899 54223483 introns_2 0.619749108067672 0.58797843425567 0.617107010394249 17378 22443 21839 0.983931886381061 0.997810972966171 -0.00264209767342294
NM_001044548 chr12 54223484 54223672 exons_3 0.0364431486880466 0.0417310664605873 0.0278330019880716 686 647 503 0.486331843329675 0.802711759635275 -0.00861014669997508
NM_001044548 chr12 54223673 54236016 introns_3 0.605585309869931 0.642566191446029 0.663963963963964 2614 3928 3330 4.09388671102621e-06 0.000192781125222224 0.0583786540940329
NM_001044548 chr12 54236017 54236166 exons_4 0.387878787878788 0.416243654822335 0.357142857142857 165 197 154 0.588059669653295 0.855385063422348 -0.0307359307359307
NM_001044548 chr12 54236167 54239887 introns_4 0.680242157402312 0.660113586719091 0.701657458563536 1817 2289 2353 0.0948072372382278 0.377160744072754 0.0214153011612244
NM_001044548 chr12 54239942 54274531 introns_5 0.623073436083409 0.657012965145647 0.660401002506266 4412 5939 5586 0.000176155542399714 0.004545295611837 0.0373275664228567
NM_001044548 chr12 54274607 54288346 introns_6 0.733589908060723 0.723308504034761 0.739196488858879 4677 6444 5924 0.432878335469803 0.771253909090921 0.00560658079815646
NM_001044548 chr12 54288656 54292097 introns_7 0.583420776495278 0.594689028651293 0.606995884773663 953 1431 1458 0.243098570222143 0.604230190042981 0.0235751082783845
NM_001246266 chr12 54697601 54699790 introns_6 0.616613418530351 0.574572127139364 0.578947368421053 313 409 741 0.326519930017797 0.690272660136389 -0.0376660501092988
NM_001246266 chr12 54708122 54717892 introns_10 0.786122448979592 0.705084745762712 0.697056030389364 1225 1180 1053 1.01989132424094e-06 5.71746219744116e-05 -0.0890664185902281
NM_001246266 chr12 54717982 54725796 introns_11 0.557843137254902 0.533033996151379 0.485127478753541 1020 1559 1412 0.000277250613790386 0.00662727482405548 -0.0727156585013609
NM_001104951 chr12 55235089 55235478 exons_14 0.838645418326693 0.801630434782609 0.812691131498471 1506 2208 2616 0.0862679328313884 0.359991215346769 -0.0259542868282223
NM_214136 chr12 55262293 55262682 exons_14 0.805825242718447 0.81541066892464 0.821503131524008 927 1181 958 0.382055638965093 0.736542908253301 0.0156778888055618
NM_213745 chr12 56930627 56932627 promoters 0.0268041237113402 0.01329534662868 0.0308250226654578 970 1053 1103 0.482133320932332 0.800269935943022 0.00402089895411764
NM_213745 chr12 56931683 56971606 introns_1 0.478079331941545 0.485372340425532 0.456344586728754 479 752 859 0.360171217789182 0.718359281901422 -0.0217347452127905
NM_213745 chr12 56971673 56981085 introns_2 0.86682808716707 0.764619883040936 0.674454828660436 826 684 642 9.21863219380178e-19 6.20150557151608e-16 -0.192373258506634
NM_213745 chr12 56981142 56983937 introns_3 0.819462227912932 0.818431911966988 0.807692307692308 2343 2908 3016 0.252375063847662 0.612834252388263 -0.0117699202206244
NM_213745 chr12 56984014 56986572 introns_4 0.794238683127572 0.783495145631068 0.810877626699629 972 1030 809 0.423211363373411 0.76313339753254 0.0166389435720571
NM_213745 chr12 57007414 57007658 exons_8 0.243801652892562 0.202216066481994 0.0963855421686747 242 361 332 2.23409884827604e-06 0.000112517341994993 -0.147416110723887
NM_213745 chr12 57007659 57009160 introns_8 0.798136645962733 0.798773006134969 0.809801633605601 644 815 857 0.55571702784197 0.836863282413763 0.0116649876428681
NM_213745 chr12 57009315 57019384 introns_9 0.714285714285714 0.71900826446281 0.75968992248062 266 363 387 0.172238310163437 0.515128740907988 0.0454042081949059
NM_213745 chr12 57019385 57020311 exons_10 0.695554305008441 0.690343546889508 0.61727078891258 1777 2154 1876 3.93045516394198e-07 2.46780178226704e-05 -0.0782835160958613
NM_213745 chr12 57020312 57024203 introns_10 0.511961722488038 0.545205479452055 0.553191489361702 209 365 376 0.364898768604566 0.723593716117859 0.0412297668736639
NM_213745 chr12 57024333 57026642 introns_11 0.776290630975143 0.731774415405777 0.802197802197802 523 727 637 0.223444163378055 0.584493144157541 0.0259071712226588
NM_213745 chr12 57028688 57029146 exons_13 0.820383451059536 0.84053862508859 0.844179651695692 991 1411 1091 0.148446985130524 0.478296250679161 0.0237962006361562
NM_001243216 chr12 57206596 57207672 exons_1 0.827574750830565 0.835127653029837 0.852786540483701 3010 3251 2853 0.00901578606383498 0.0908855495403087 0.0252117896531366
NM_001243216 chr12 57207673 57208067 introns_1 0.763758389261745 0.758709677419355 0.752771618625277 745 775 902 0.602791644903702 0.861835356371091 -0.0109867706364678
NM_001243216 chr12 57208213 57208630 introns_2 0.772200772200772 0.751060820367751 0.726507713884993 518 707 713 0.0654616256531532 0.311182166986694 -0.0456930583157792
NM_001243216 chr12 57209190 57209456 introns_5 0.864690721649485 0.848034515819751 0.858076009501188 1552 2086 1684 0.616252181306615 0.86880830527597 -0.0066147121482969
NM_001243216 chr12 57210308 57219145 introns_8 0.557715192383975 0.483595352016405 0.530685920577617 2521 2926 3047 0.0858583133943367 0.358586960331646 -0.0270292718063573
NM_001243216 chr12 57219243 57219991 introns_9 0.445127304653205 0.52026082906381 0.478346456692913 3417 4294 3556 0.00691445848963376 0.0759864294695108 0.0332191520397088
NM_001243216 chr12 57219992 57220082 exons_10 0.814009661835749 0.760981912144703 0.635933806146572 828 774 846 8.63824105912713e-17 3.01314645536516e-14 -0.178075855689177
NM_001243216 chr12 57226958 57227787 introns_13 0.56657223796034 0.574387947269303 0.59504132231405 353 531 484 0.394801860065839 0.745117351389761 0.0284690843537097
NM_001243216 chr12 57234761 57235444 introns_20 0.433070866141732 0.512820512820513 0.135922330097087 127 156 103 1.33972644791387e-05 0.000534041394007288 -0.297148536044645
NM_001243216 chr12 57235503 57236585 introns_21 0.793499043977055 0.807551766138855 0.790137614678899 523 821 872 0.770704581800907 0.933778746673382 -0.0033614292981563
NM_001243216 chr12 57237438 57239438 promoters 0.0146627565982405 0.0123927550047664 0.012451171875 3751 4196 4096 0.397457113311578 0.747752915135525 -0.00221158472324047
NM_001243216 chr12 57237635 57238129 introns_24 0.0170532060027285 0.0104046242774566 0.0123180291153415 1466 1730 1786 0.266717516750346 0.627515756371412 -0.00473517688738697
NM_001243216 chr12 57238130 57238438 exons_25 0.0095068330362448 0.0168444693992139 0.00926998841251448 1683 1781 1726 0.935455860742879 0.988620343591399 -0.000236844623730317
NM_001244626 chr12 58010830 58012830 promoters 0.0190703218116806 0.0155335434488969 0.0167748917748918 3356 4442 3696 0.473610677947163 0.794950163055851 -0.0022954300367888
NM_001244626 chr12 58011831 58011952 exons_1 0.00459770114942529 0.0191176470588235 0.0147058823529412 435 680 544 0.214284005312114 0.57496488946709 0.0101081812035159
NM_001244626 chr12 58019526 58033443 introns_3 0.75390625 0.763440860215054 0.894063926940639 512 930 1095 8.25117977840088e-15 2.04498976718367e-12 0.140157676940639
NM_001244626 chr12 58033569 58082629 introns_4 0.768604139145751 0.750043305040707 0.772101449275362 4542 5773 5520 0.560896299264978 0.840766769587328 0.00349731012961152
NM_001244626 chr12 58082701 58098820 introns_5 0.865591397849462 0.817715959004392 0.826810616284301 2046 2732 2223 0.00086709957380299 0.0161390193400723 -0.0387807815651618
NM_001244626 chr12 58098821 58099053 exons_6 0.889842632331903 0.877172653534183 0.914117647058823 699 863 850 0.0978479373203866 0.382537099910087 0.0242750147269207
NM_001244626 chr12 58099054 58108734 introns_6 0.856339468302659 0.832142857142857 0.848497672450275 1956 2520 2363 0.560898026472413 0.840766769587328 -0.00784179585238343
NM_001244626 chr12 58108735 58110575 exons_7 0.493031358885017 0.476207906295754 0.395284872298625 2296 2732 2545 4.78013073255763e-12 8.49420212060902e-10 -0.0977464865863927
NM_001281832 chr12 58891851 58894005 introns_6 0.0134543178973717 0.0121053880845004 0.0168954593453009 6392 8426 7576 0.0683871599724987 0.319162672260155 0.00344114144792923
NM_001281832 chr12 58893040 58895040 promoters 0.0157938487115544 0.0142314990512334 0.0188813680085501 7218 9486 8421 0.106005337193619 0.399663036705165 0.00308751929699561
NM_001281832 chr12 58894006 58894040 exons_7 0.0167597765363128 0.0228136882129278 0.0277777777777778 537 789 648 0.204523614029141 0.560289503653875 0.0110180012414649
NM_001105309 chr12 59171841 59173841 promoters 0.0167785234899329 0.0144392209536602 0.0124378109452736 2086 2978 2412 0.224595314903248 0.585614251317494 -0.00434071254465925
NM_214138 chr12 59731316 59733316 promoters 0.0179323461486211 0.0144112131082815 0.0125371865703357 7361 10131 9412 0.00449763830409367 0.0565537483951325 -0.00539515957828537
NM_214138 chr12 59732317 59732369 exons_1 0.0289855072463768 0.0294550810014728 0.0211981566820276 1173 1358 1085 0.259517917644995 0.620182630900928 -0.00778735056434916
NM_214138 chr12 59748728 59758054 introns_4 0.806495263870095 0.792340425531915 0.73015873015873 739 1175 378 0.00703431533499604 0.0770339323546427 -0.0763365337113646
NM_214138 chr12 59758152 59762065 introns_5 0.874493927125506 0.841269841269841 0.918811881188119 247 441 505 0.0162243943843028 0.131525270275455 0.0443179540626127
NM_214138 chr12 59764325 59766394 introns_8 0.890230101848359 0.868754398311049 0.862572210398297 2651 2842 3289 0.00173248620017391 0.0275617483669559 -0.0276578914500618
NM_214138 chr12 59773764 59777299 introns_11 0.716831683168317 0.710374639769452 0.602197802197802 505 694 455 0.000182881460980072 0.00466768997157268 -0.114633880970515
NM_001012297 chr12 60281883 60282188 exons_1 0.815453384418902 0.809270111880661 0.801023672424824 1566 1877 1563 0.304922738934581 0.666530640030323 -0.0144297119940776
NM_001012297 chr12 60283070 60286246 introns_4 0.875886524822695 0.807785888077859 0.901960784313726 282 411 408 0.162387647995077 0.499629816666983 0.0260742594910305
NM_001012297 chr12 60286247 60286397 exons_5 0.936170212765957 0.916264090177134 0.918032786885246 423 621 610 0.322419264256485 0.686224849502666 -0.0181374258807115
NM_001012297 chr12 60288666 60316957 introns_6 0.731838819523269 0.730273356270558 0.744341277651791 21144 26449 23371 0.00223574226720516 0.0337981070185204 0.0125024581285217
NM_001012297 chr12 60316958 60317093 exons_7 0.946938775510204 0.876168224299065 0.9375 245 428 352 0.978077516627281 0.996887742474182 -0.00943877551020411
NM_001012297 chr12 60317094 60322217 introns_7 0.73190714610833 0.737177338250084 0.736363636363636 2197 2983 2530 0.738521524837103 0.922588635218973 0.00445649025530681
NM_001012297 chr12 60324024 60327588 introns_10 0.816566117723789 0.809305604511808 0.835245046923879 6133 8511 7672 0.00220116967428844 0.033436477407175 0.0186789292000897
NM_001012297 chr12 60327694 60328288 introns_11 0.715304182509506 0.709855564995752 0.720096852300242 2104 2354 2065 0.734675826408119 0.920721093413944 0.00479266979073645
NM_001012297 chr12 60328790 60328966 introns_13 0.749222797927461 0.73616680032077 0.741637831603229 965 1247 867 0.696379964711284 0.903749002018861 -0.00758496632423167
NM_001012297 chr12 60329039 60332022 introns_14 0.605263157894737 0.588362068965517 0.587802313354364 570 928 951 0.537529243126833 0.82986073903553 -0.017460844540373
NM_001012297 chr12 60331141 60333141 promoters 0.605263157894737 0.588362068965517 0.587802313354364 570 928 951 0.537529243126833 0.82986073903553 -0.017460844540373
NM_214157 chr12 60732972 60734972 promoters 0.0139769917213203 0.0123543123543124 0.0136495478587272 9301 12870 11722 0.90011707368735 0.97485080496636 -0.000327443862593108
NM_214157 chr12 60734068 60742767 introns_1 0.0599416580408394 0.059106198942816 0.0688889785705638 21254 29134 24779 4.13457597494688e-05 0.00136151875986188 0.00894732052972441
NM_214157 chr12 60745926 60746104 exons_9 0.821627647714604 0.821705426356589 0.808659217877095 897 1419 1432 0.385015636142223 0.738659046890907 -0.0129684298375093
NM_214157 chr12 60747764 60747872 exons_13 0.951048951048951 0.961038961038961 0.918032786885246 143 154 122 0.261807522019406 0.623109260931124 -0.0330161641637051
NM_214157 chr12 60747873 60748115 introns_13 0.63849765258216 0.612200435729848 0.604336043360434 426 459 369 0.315380755843912 0.677985838515856 -0.0341616092217261
NM_214157 chr12 60748116 60748225 exons_14 0.715261958997722 0.634036144578313 0.666058394160584 439 664 548 0.142662558711538 0.466843228827553 -0.0492035648371381
NM_214157 chr12 60749624 60749914 introns_18 0.0677891005759858 0.0434938892882818 0.0166587339362208 2257 2782 2101 3.85037833937042e-17 1.51387567359846e-14 -0.051130366639765
NM_214157 chr12 60749915 60750520 exons_19 0.0138724911452184 0.0101971447994562 0.0109743040685225 3388 4413 3736 0.26628063137556 0.62727138226489 -0.00289818707669593
NM_214365 chr12 60892799 60912860 introns_1 0.779301640723601 0.771613663133098 0.779464745239321 11885 16980 15544 0.848813588665342 0.958820459683204 0.000163104515719437
NM_214365 chr12 60912977 60914967 introns_2 0.634627046694967 0.70445810914681 0.72200176366843 3298 5204 4536 1.29744148670848e-15 3.39425108939458e-13 0.0873747169734638
NM_214365 chr12 60915114 60915617 introns_3 0.604402935290194 0.677641785898983 0.658255513610173 4497 5801 5033 1.13899274539098e-07 8.38049505944707e-06 0.0538525783199794
NM_214365 chr12 60915618 60915729 exons_4 0.560053981106613 0.641327623126338 0.615846338535414 741 934 833 0.0299291496425109 0.194957913071809 0.0557923574288015
NM_214365 chr12 60915730 60918744 introns_4 0.789165818921668 0.779572147651007 0.782091725309391 3932 4768 4121 0.447949749904399 0.782126574823809 -0.0070740936122774
NM_214365 chr12 60918745 60918819 exons_5 0.965725806451613 0.925098554533509 0.956636005256242 496 761 761 0.803353035789209 0.944052594670652 -0.00908980119537106
NM_214365 chr12 60918820 60919047 introns_5 0.647773279352227 0.631578947368421 0.596354166666667 247 380 384 0.175532815587538 0.520846898929878 -0.0514191126855601
NM_214365 chr12 60919048 60919121 exons_6 0.765042979942693 0.75886524822695 0.745674740484429 349 564 578 0.485808494503272 0.802428622260302 -0.0193682394582644
NM_001244149 chr12 61000253 61002253 promoters 0.00927967658948916 0.00763302208388914 0.00769681251568644 10884 13494 11953 0.192193343131299 0.543893300964715 -0.00158286407380272
NM_001244149 chr12 61001253 61001253 TSSes 0 0.00520833333333333 0 136 192 174 0.92294935838335 0.983719449901585 0
NM_001244149 chr12 61001254 61001395 exons_1 0.00861573808156232 0.00465313028764805 0.00976042590949423 1741 2364 2254 0.564567022412639 0.842778921712194 0.00114468782793191
NM_001244149 chr12 61001396 61005658 introns_1 0.00873259381637951 0.00724779627815867 0.00600090579710145 8474 10210 8832 0.0348705429290556 0.215492633402786 -0.00273168801927807
NM_001244149 chr12 61008064 61008113 exons_4 0.972222222222222 0.933238636363636 0.941935483870968 396 704 620 0.0716358661864013 0.327602889812428 -0.0302867383512545
NM_001244149 chr12 61008114 61010458 introns_4 0.78146101903008 0.735983263598326 0.782627865961199 1629 2390 2268 0.609315734460647 0.865930044967191 0.00116684693111946
NM_001244149 chr12 61010459 61010551 exons_5 0.980093676814988 0.950171821305842 0.967086156824782 854 1164 1033 0.185858370604868 0.533778310636112 -0.0130075199902061
NM_001244149 chr12 61010552 61011272 introns_5 0.545081967213115 0.507462686567164 0.5 244 335 296 0.308019498827031 0.669474362861816 -0.0450819672131147
NM_001244149 chr12 61011273 61011452 exons_6 0.855875831485588 0.852678571428571 0.839787395596052 451 1120 1317 0.323032008040205 0.686776171529045 -0.0160884358895359
NM_001244149 chr12 61011453 61013484 introns_6 0.844018506278916 0.815888352120236 0.816232771822358 1513 1863 1959 0.0411902423824263 0.237332908820183 -0.0277857344565577
NM_001244149 chr12 61013626 61014998 introns_7 0.804397270659591 0.766150560597971 0.793014230271669 1319 1873 1546 0.543371670841705 0.830623988960749 -0.0113830403879217
NM_001244149 chr12 61015173 61018055 introns_8 0.800655737704918 0.793921423276501 0.809546092653252 1525 2698 2137 0.430217904177472 0.767830818464656 0.00889035494833412
NM_001244149 chr12 61018143 61021940 introns_9 0.939591078066915 0.931556195965418 0.941558441558442 1076 1388 1386 0.775915779519602 0.934820864496899 0.00196736349152704
NM_001244149 chr12 61022055 61023247 introns_10 0.877116329874386 0.880484988452656 0.901540154015402 3662 5196 5454 0.000128022207108138 0.00360367482513649 0.024423824141016
NM_001244149 chr12 61023601 61023920 exons_12 0.775073028237585 0.752911813643927 0.766533864541833 1027 1202 1255 0.682221998444522 0.897338368976498 -0.00853916369575247
NM_001097443 chr13 2451384 2453384 promoters 0.0136120563928051 0.0106666666666667 0.0094909404659189 2057 2250 2318 0.199310359404008 0.552246551075839 -0.00412111592688616
NM_001097443 chr13 2478540 2479623 introns_11 0.792990142387733 0.765564950038432 0.799267399267399 913 1301 1365 0.535561753738442 0.829181070995394 0.00627725687966652
NM_001206454 chr13 2828037 2830602 introns_10 0.801158301158301 0.778402699662542 0.781221513217867 518 889 1097 0.442537101925343 0.777994909859875 -0.0199367879404342
NM_001206449 chr13 2960667 2963547 introns_17 0.66984126984127 0.678125 0.65 315 320 540 0.495580156521246 0.808414729251405 -0.0198412698412698
NM_001206447 chr13 3329088 3331088 promoters 0.00988286969253294 0.0103236607142857 0.0113895216400911 2732 3584 3512 0.554635037758384 0.836138561675356 0.00150665194755817
NM_001206447 chr13 3359194 3359388 exons_6 0.645161290322581 0.561797752808989 0.619318181818182 124 178 176 0.771158967830236 0.933794318048632 -0.0258431085043989
NM_001078672 chr13 10013640 10289378 introns_2 0.825921219822109 0.789634146341463 0.82963620230701 787 1312 1127 0.60459287461255 0.863081762500156 0.00371498248490043
NM_001244065 chr13 10715372 10717372 promoters 0.0291666666666667 0.0160060975609756 0.0275303643724696 960 1312 1235 0.942817268439327 0.989899477686082 -0.00163630229419703
NM_001244065 chr13 10716967 10717148 exons_2 0.0291666666666667 0.0160060975609756 0.0275303643724696 960 1312 1235 0.942817268439327 0.989899477686082 -0.00163630229419703
NM_001258386 chr13 12562816 12574982 introns_36 0.0116279069767442 0.0113234253361642 0.00555555555555556 1032 1413 1080 0.149122978433321 0.478677645155085 -0.00607235142118863
NM_001258386 chr13 12574042 12576042 promoters 0.00870253164556962 0.00505882352941176 0.00644216691068814 6320 8500 6830 0.121012281201865 0.429686575943546 -0.00226036473488148
NM_001258386 chr13 12574983 12575042 exons_37 0.00634696755994358 0.00300902708124373 0.00205058099794942 1418 1994 1463 0.0557024808474772 0.282197936859355 -0.00429638656199416
NM_001243922 chr13 18371170 18373170 promoters 0.0272310929570491 0.0235266713254135 0.0261255548509829 8079 8586 7885 0.650477847988552 0.882102285436455 -0.00110553810606626
NM_001243922 chr13 18372171 18372384 exons_1 0.0452640402347024 0.0410496232787737 0.042322300596853 3579 3849 3686 0.53971543050053 0.830319450253618 -0.00294173963784947
NM_001243922 chr13 18372385 18412630 introns_1 0.0217028380634391 0.0441176470588235 0.0496331463098835 2396 2380 2317 4.84529302717975e-07 2.96317985259603e-05 0.0279303082464444
NM_001172367 chr13 21860316 21870835 introns_16 0.766423357664234 0.703869047619048 0.733962264150943 411 672 530 0.343618173771417 0.706284583277872 -0.0324610935132902
NM_001172367 chr13 21876720 21878720 promoters 0.0221774193548387 0.0126737530662306 0.0166520595968449 1984 2446 2282 0.189456176887046 0.53971514637695 -0.00552535975799384
NM_001172367 chr13 21877543 21877720 exons_19 0.0221774193548387 0.0126737530662306 0.0166520595968449 1984 2446 2282 0.189456176887046 0.53971514637695 -0.00552535975799384
NM_001243589 chr13 22854351 22854468 introns_9 0.34887459807074 0.487394957983193 0.437706725468578 622 833 907 0.00291947511410873 0.0404942807432636 0.0888321273978382
NM_001243589 chr13 22854469 22854670 exons_10 0.370805369127517 0.455357142857143 0.449111470113086 596 672 619 0.00615958409136077 0.0704016540927618 0.0783061009855688
NM_001243589 chr13 22864357 22872809 introns_14 0.0192186515437933 0.0288978494623656 0.0231721034870641 3174 4464 4445 0.400116265309821 0.749045635210126 0.0039534519432708
NM_001243589 chr13 22871950 22873950 promoters 0.0144927536231884 0.0192458758837392 0.0164654226125137 1794 2546 2733 0.719862655739471 0.912721318030612 0.00197266898932531
NM_001243589 chr13 22872810 22872950 exons_15 0.0263157894736842 0.0306122448979592 0.0526315789473684 152 196 190 0.183158976740411 0.530857691197296 0.0263157894736842
NM_001005350 chr13 23236701 23238701 promoters 0.0103792802405665 0.00795297372060857 0.0113954611298889 10309 11568 10355 0.457097365480853 0.786223545956391 0.00101618088932245
NM_001005350 chr13 23237763 23259510 introns_1 0.160126138752628 0.151417004048583 0.128313592780598 2854 3705 3546 0.00025818220455492 0.00623476923717497 -0.03181254597203
NM_001005350 chr13 23259511 23259718 exons_2 0.949579831932773 0.900621118012422 0.915492957746479 119 161 142 0.342656465800406 0.705011578647905 -0.0340868741862942
NM_001143928 chr13 23870430 23873593 exons_3 0.666819012797075 0.713444213444213 0.685423993747558 2188 2886 2559 0.222788166135404 0.583974102049328 0.0186049809504827
NM_001037146 chr13 24071550 24073550 promoters 0.0227272727272727 0.0246913580246914 0.0327868852459016 176 162 183 0.55334564440844 0.83609967576427 0.0100596125186289
NM_001037146 chr13 24072576 24074310 introns_1 0.0227272727272727 0.0246913580246914 0.0327868852459016 176 162 183 0.55334564440844 0.83609967576427 0.0100596125186289
NM_001161754 chr13 24382778 24451787 introns_1 0.76425855513308 0.714285714285714 0.765415549597855 526 616 746 0.776522000109787 0.935322189158969 0.00115699446477535
NM_001161754 chr13 24452010 24491153 introns_2 0.546099290780142 0.550724637681159 0.575757575757576 141 207 231 0.548483069248398 0.832894799448793 0.0296582849774339
NM_001001635 chr13 24574182 24576182 promoters 0.0226890756302521 0.00985595147839272 0.0235580828594639 1190 1319 1231 0.850992158934972 0.959159184013926 0.000869007229211752
NM_001001635 chr13 24575214 24576149 introns_1 0.0226890756302521 0.00985595147839272 0.0235580828594639 1190 1319 1231 0.850992158934972 0.959159184013926 0.000869007229211752
NM_214367 chr13 25163294 25165294 promoters 0.013295043607743 0.00975768417628883 0.0102837554751476 9402 12298 10502 0.0477972195190869 0.257877551255212 -0.00301128813259544
NM_214367 chr13 25164295 25164442 exons_1 0.032258064516129 0.020460358056266 0.0234375 930 1173 1024 0.225807514587237 0.585855419389145 -0.00882056451612903
NM_214367 chr13 25164443 25194125 introns_1 0.00667655786350148 0.00645161290322581 0.00505050505050505 1348 2015 1386 0.583588341571857 0.852424763597483 -0.00162605281299643
NM_001243553 chr13 26099591 26106590 introns_6 0.743202416918429 0.721417069243156 0.724199288256228 331 621 562 0.592020334578944 0.856820534133895 -0.0190031286622012
NM_214426 chr13 26330233 26331738 exons_1 0.766081871345029 0.718703976435935 0.696407879490151 513 679 863 0.00614193802630193 0.0703707692599898 -0.0696739918548787
NM_214426 chr13 26330738 26332738 promoters 0.766081871345029 0.718703976435935 0.696407879490151 513 679 863 0.00614193802630193 0.0703707692599898 -0.0696739918548787
NM_001244174 chr13 27961664 27966372 introns_2 0.00840336134453781 0.0121212121212121 0.0217391304347826 119 165 138 0.355007214023592 0.713347117916404 0.0133357690902448
NM_001244174 chr13 27965531 27967531 promoters 0.0126920507682031 0.0137795275590551 0.0163072067332983 1497 2032 1901 0.368182030006301 0.725882009336265 0.00361515596509519
NM_001244174 chr13 27966373 27966531 exons_3 0.017718715393134 0.0158478605388273 0.0242369838420108 903 1262 1114 0.256477155911881 0.617144060903959 0.00651826844887677
NM_001243824 chr13 28175805 28177805 promoters 0.00993022007514761 0.00683156654888104 0.00676956404007582 3726 4245 3693 0.120623918399026 0.429016640287775 -0.00316065603507179
NM_001001624 chr13 29040189 29050032 introns_2 0.654343807763401 0.574300071787509 0.642746913580247 1082 1393 1296 0.739428402863347 0.923161619290418 -0.0115968941831541
NM_001001620 chr13 29252478 29285011 introns_2 0.59656652360515 0.567058823529412 0.595982142857143 466 425 448 0.976742407109481 0.996818942648397 -0.000584380748007263
NM_214362 chr13 29431481 29431659 exons_10 0.696969696969697 0.69983948635634 0.71267252195734 330 623 797 0.547229243064484 0.832198451668223 0.015702824987643
NM_214362 chr13 29442959 29445533 introns_15 0.482233502538071 0.439181916038751 0.505687693898656 591 929 967 0.190955275383769 0.541709531290629 0.0234541913605846
NM_214362 chr13 29444739 29446739 promoters 0.482233502538071 0.439181916038751 0.505687693898656 591 929 967 0.190955275383769 0.541709531290629 0.0234541913605846
NM_214382 chr13 29750029 29754586 introns_1 0.015534430790633 0.0133679169992019 0.0181521992087503 4313 5012 4297 0.327252626690443 0.690426800665455 0.00261776841811732
NM_214382 chr13 29754587 29754709 exons_2 0.0215623895369388 0.0325013000520021 0.0205052005943536 2829 3846 3365 0.649664149988986 0.882102285436455 -0.00105718894258521
NM_214382 chr13 29754710 29766012 introns_2 0.634146341463415 0.623637406769937 0.619774386197744 1230 1743 1507 0.447185662623661 0.781516899348607 -0.0143719552656708
NM_214382 chr13 29769861 29769971 introns_5 0.0287769784172662 0.00641025641025641 0.027972027972028 139 156 143 0.972476719091804 0.996572983586171 -0.000804950445238217
NM_214382 chr13 29769972 29770090 exons_6 0.426160337552743 0.42566709021601 0.353103448275862 711 787 725 0.00459902850043736 0.057416110140224 -0.0730568892768806
NM_214382 chr13 29770713 29771191 introns_8 0.451111111111111 0.451851851851852 0.446308724832215 450 675 596 0.867819675928546 0.963499377290135 -0.00480238627889634
NM_214382 chr13 29771192 29771345 exons_9 0.457777777777778 0.488235294117647 0.511705685618729 225 340 299 0.222952960630484 0.584080941089818 0.0539279078409513
NM_001198694 chr13 30258544 30258920 exons_12 0.805725971370143 0.799738219895288 0.82378223495702 489 764 698 0.380964493922813 0.736378911584634 0.018056263586877
NM_214258 chr13 31473910 31516751 introns_10 0.746867167919799 0.73071104387292 0.761210762331839 399 661 892 0.409114535028587 0.753773900688853 0.0143435944120391
NM_214258 chr13 31516005 31518005 promoters 0.0132945575405069 0.0135281385281385 0.0110144927536232 2407 3696 3450 0.401087523743543 0.749368759729848 -0.00228006478688367
NR_038554 chr13 31654073 31656073 promoters 0.0157041540020263 0.009534706331045 0.0128854118729867 1974 2622 2173 0.442774769337061 0.777994909859875 -0.00281874212903969
NR_038528 chr13 31654563 31656563 promoters 0.0165450121654501 0.0106032906764168 0.0127081507449606 2055 2735 2282 0.286280815192739 0.648903181103541 -0.00383686142048956
NM_001243606 chr13 31655940 31657940 promoters 0.0128932439401753 0.0107482993197279 0.0115909812638933 5817 7350 6298 0.519488292569135 0.818431897981259 -0.00130226267628205
NM_001271714 chr13 31729840 31729950 exons_6 0.489285714285714 0.479564032697548 0.49390243902439 280 367 328 0.895518798585943 0.973228253529011 0.00461672473867597
NM_001271714 chr13 31729951 31730052 introns_6 0.985714285714286 0.865591397849462 0.96969696969697 140 186 165 0.749777705282414 0.925772435433839 -0.016017316017316
NM_001243188 chr13 31860324 31864179 introns_7 0.778063410454156 0.762907608695652 0.764198418404026 1167 1472 1391 0.425475299698786 0.764400277292167 -0.01386499205013
NM_001243188 chr13 31903377 31905377 promoters 0.0195804195804196 0.0118518518518519 0.0138888888888889 1430 2025 1800 0.216423609923611 0.576829788654504 -0.00569153069153069
NM_001243188 chr13 31904119 31904377 exons_22 0.0195804195804196 0.0118518518518519 0.0138888888888889 1430 2025 1800 0.216423609923611 0.576829788654504 -0.00569153069153069
NM_214201 chr13 31916337 31918337 promoters 0.0682783404116302 0.026616805983282 0.0285714285714286 3061 4546 4935 1.99126963547366e-16 6.46681980237617e-14 -0.0397069118402016
NM_214201 chr13 31916805 31917074 introns_1 0.0837138508371385 0.0272199910754128 0.02734375 1314 2241 2304 9.12701287217742e-14 1.95359561886743e-11 -0.0563701008371385
NM_214201 chr13 31917075 31917337 exons_2 0.0412465627864345 0.0258939580764488 0.0201511335012594 1091 1622 1588 0.00152162207913636 0.0250068211529366 -0.021095429285175
NM_001244437 chr13 31929503 31986528 introns_4 0.757142857142857 0.72692793931732 0.722846441947566 490 791 801 0.204237193856338 0.560135670279265 -0.0342964151952916
NM_001244437 chr13 31986608 31991012 introns_5 0.0115757488062509 0.0102864727353169 0.0109146992525804 6911 9041 8429 0.725353624955806 0.915857412499502 -0.000661049553670528
NM_001244437 chr13 31990207 31992207 promoters 0.0126201061236197 0.0106092092311058 0.0119075414429138 6973 9143 8566 0.73424674069893 0.920545234811305 -0.000712564680705831
NM_213923 chr13 32204866 32206866 promoters 0.0242677824267782 0.0206364513018322 0.02259242355089 3585 5185 4382 0.661336632077783 0.886721185276571 -0.00167535887588824
NM_213923 chr13 32205867 32205887 exons_1 0 0.00961538461538462 0.00485436893203883 128 208 206 0.665457384042022 0.887590658958754 0.00485436893203883
NM_213923 chr13 32205888 32205962 introns_1 0.00520833333333333 0.0016025641025641 0.00323624595469256 384 624 618 0.677984126278029 0.893792623360369 -0.00197208737864078
NM_213923 chr13 32205963 32206095 exons_2 0.0305810397553517 0.0400890868596882 0.0473815461346633 327 449 401 0.24885978523922 0.609560847173726 0.0168005063793117
NM_213923 chr13 32206096 32206580 introns_2 0.0302351623740202 0.0187646598905395 0.0220356768100735 893 1279 953 0.25182500527897 0.612834252388263 -0.0081994855639467
NM_213923 chr13 32207169 32207267 introns_4 0.90625 0.895104895104895 0.932330827067669 160 143 133 0.46053598753212 0.789780369718921 0.0260808270676691
NM_213923 chr13 32207268 32207343 exons_5 0.124223602484472 0.0821917808219178 0.0895522388059701 161 146 134 0.299383971791309 0.662902421801801 -0.0346713636785019
NM_213923 chr13 32212182 32212320 exons_15 0.579055441478439 0.599137931034483 0.56294964028777 487 696 556 0.564974433496768 0.842899003786035 -0.0161058011906696
NM_001244541 chr13 32252155 32254155 promoters 0.010918585331118 0.0107721735628712 0.00888888888888889 8426 9933 8775 0.18271193559246 0.53045037281436 -0.00202969644222908
NM_001243701 chr13 32436735 32438735 promoters 0.032258064516129 0.0325732899022801 0.0538922155688623 279 307 334 0.158709398446136 0.492820677403793 0.0216341510527332
NM_001123115 chr13 32711872 32713872 promoters 0.024103468547913 0.0147492625368732 0.0181245074862096 1701 2034 1269 0.176893786791665 0.523072428258681 -0.00597896106170338
NM_001123115 chr13 32712991 32728071 introns_1 0.1964586846543 0.189545934530095 0.222103004291845 1186 1894 1864 0.0488670522386929 0.261105652996386 0.0256443196375453
NM_214439 chr13 32791844 32793844 promoters 0.771062271062271 0.723625557206538 0.791855203619909 546 673 663 0.313000838456924 0.675490810400392 0.0207929325576384
NM_214439 chr13 32791934 32792844 exons_3 0.771062271062271 0.723625557206538 0.791855203619909 546 673 663 0.313000838456924 0.675490810400392 0.0207929325576384
NM_001003663 chr13 32793650 32795650 promoters 0.78330658105939 0.780409731113957 0.811594202898551 1246 1562 1518 0.0568309894930061 0.285915736669408 0.0282876218391608
NM_001003663 chr13 32793784 32794650 exons_1 0.78330658105939 0.780409731113957 0.811594202898551 1246 1562 1518 0.0568309894930061 0.285915736669408 0.0282876218391608
NM_214440 chr13 32806871 32808871 promoters 0.0182926829268293 0.0113207547169811 0.00985221674876847 656 1060 1015 0.15001609321919 0.480725269118181 -0.00844046617806079
NM_001315788 chr13 33089540 33091540 promoters 0.0337078651685393 0.0199902486591906 0.0296420581655481 1068 2051 1788 0.805570932038599 0.944227384933357 -0.00406580700299123
NM_001143717 chr13 33096407 33098407 promoters 0.0175653594771242 0.0163240628778718 0.0128543177323665 2448 3308 3034 0.151889948692112 0.484094597895876 -0.00471104174475767
NM_001143717 chr13 33097408 33097513 exons_1 0.0114942528735632 0.0140014738393515 0.00636435958631663 1044 1357 1257 0.202307482729287 0.557114582556849 -0.00512989328724659
NM_001143717 chr13 33097514 33097788 introns_1 0.0350553505535055 0.0305039787798408 0.024390243902439 542 754 533 0.305623189032138 0.667548072054182 -0.0106651066510665
NM_001143717 chr13 33098065 33117250 introns_2 0.513157894736842 0.488063660477454 0.453333333333333 380 754 600 0.0604541888943172 0.295463181632942 -0.0598245614035088
NM_001244655 chr13 33657278 33659278 promoters 0.015406976744186 0.0133715377268386 0.0163934426229508 3440 4188 3233 0.755135263830895 0.928266900657147 0.000986465878764773
NM_001244655 chr13 33658279 33658406 exons_1 0.0220588235294118 0.0323101777059774 0.0254237288135593 544 619 472 0.706890256588734 0.90676824251603 0.00336490528414756
NM_001244655 chr13 33658407 33659131 introns_1 0.0141574585635359 0.0100868590641636 0.0148496921405288 2896 3569 2761 0.838099887489763 0.955559952471574 0.000692233576992883
NM_001244243 chr13 34104678 34106678 promoters 0.0107619457597934 0.0100172711571675 0.0123233055454875 2323 2895 2759 0.572262024144799 0.846088672235895 0.00156135978569412
NM_001244243 chr13 34105679 34105814 exons_1 0.0547945205479452 0.06282722513089 0.089171974522293 146 191 157 0.232312376794661 0.59342111551292 0.0343774539743478
NM_001244243 chr13 34105815 34106607 introns_1 0.0108843537414966 0.0072840790842872 0.0137672090112641 735 961 799 0.556631187718719 0.837169039593563 0.00288285526976748
NM_213950 chr13 34120825 34122825 promoters 0.022508038585209 0.0103662750518314 0.00884173297966401 933 1447 1131 0.0081881830020647 0.0853056499042537 -0.013666305605545
NM_213950 chr13 34121789 34121825 exons_4 0.145299145299145 0.0677966101694915 0.0583941605839416 117 177 137 0.0157762171869056 0.129877983799193 -0.0869049847152037
NR_029391 chr13 34344818 34345086 exons_9 0.933997509339975 0.920289855072464 0.944393801276208 803 1104 1097 0.278100654642998 0.641634484426202 0.0103962919362328
NM_001114288 chr13 34838920 34840920 promoters 0.0110516934046346 0.0133446905167518 0.00914887718325478 2805 3522 3607 0.406532146198965 0.752329922466563 -0.0019028162213798
NM_213924 chr13 34905064 34905236 exons_19 0.529411764705882 0.364583333333333 0.591836734693878 85 96 98 0.33034013239065 0.693944750616005 0.0624249699879952
NM_001001537 chr13 34931170 34932262 introns_4 0.593220338983051 0.533665835411471 0.600461893764434 236 401 433 0.57616132533394 0.847592527646837 0.00724155478138333
NM_001112681 chr13 35349953 35350925 introns_2 0.691299165673421 0.722395023328149 0.72972972972973 839 1286 1036 0.0733588134633057 0.332640012131638 0.038430564056309
NM_001112681 chr13 35352215 35353225 introns_6 0.673400673400673 0.671296296296296 0.660287081339713 297 432 418 0.70003585873134 0.904769504514949 -0.0131135920609605
NM_001112681 chr13 35362191 35362304 exons_12 0.454157782515991 0.425806451612903 0.464723926380368 469 775 652 0.61325285252219 0.867513985469627 0.0105661438643766
NM_001112681 chr13 35363186 35377280 introns_13 0.015390534821085 0.0179253599764913 0.0117719950433705 2599 3403 3228 0.216156904043115 0.576829788654504 -0.00361853977771453
NM_001112681 chr13 35376484 35378484 promoters 0.00815660685154975 0.00470957613814757 0.00453221107154419 2452 3185 3089 0.08434386358866 0.355732426008957 -0.00362439578000557
NM_001244358 chr13 35452034 35455500 introns_9 0.0165853658536585 0.00816629547141797 0.0224899598393574 1025 1347 1245 0.193236353525338 0.545043419437447 0.00590459398569889
NM_001244358 chr13 35454639 35456639 promoters 0.0154639175257732 0.0080370942812983 0.0134105455653764 2522 3235 3281 0.615828185425617 0.868634094703979 -0.00205337196039679
NM_001134966 chr13 39088156 39090156 promoters 0.00464037122969838 0.00271528316524438 0.00354330708661417 2586 2578 2540 0.510342400167722 0.814431840608797 -0.0010970641430842
NM_001134966 chr13 39089211 39095609 introns_1 0.00464037122969838 0.00271528316524438 0.00354330708661417 2586 2578 2540 0.510342400167722 0.814431840608797 -0.0010970641430842
NM_001048072 chr13 39429177 39431177 promoters 0.0055219563502498 0.00590086546026751 0.00975609756097561 3803 5084 5330 0.0120241179294752 0.10815963959866 0.00423414121072581
NM_001048072 chr13 39429770 39430177 exons_6 0.0055219563502498 0.00590086546026751 0.00975609756097561 3803 5084 5330 0.0120241179294752 0.10815963959866 0.00423414121072581
NM_001252206 chr13 40282090 40307613 introns_3 0.648148148148148 0.744783306581059 0.708281829419036 378 623 809 0.129723041414413 0.444493262399493 0.0601336812708877
NM_001315782 chr13 51327198 51386725 introns_2 0.709259259259259 0.697204968944099 0.737012987012987 540 644 616 0.276197910861285 0.639537306416168 0.0277537277537278
NM_001315782 chr13 51386954 51388003 introns_1 0.696517412935323 0.707846410684474 0.651394422310757 402 599 502 0.120019143523936 0.427979437047908 -0.0451229906245665
NM_001244932 chr13 60957738 60986841 introns_2 0.825477707006369 0.824721377912867 0.837209302325581 785 987 860 0.519816934612292 0.818431897981259 0.011731595319212
NM_001245010 chr13 61527011 61529011 promoters 0.0078740157480315 0.00190657769304099 0.0110429447852761 762 1049 815 0.40235625681082 0.750374500325605 0.00316892903724458
NM_001252214 chr13 61639682 61641682 promoters 0.0068259385665529 0.00517784781629896 0.00677146311970979 4102 4442 4135 0.977031153282068 0.996818942648397 -5.44754468431068e-05
NM_001252214 chr13 61640683 61640967 exons_1 0.00874890638670166 0.00621976503109883 0.00786163522012579 1143 1447 1272 0.819286990089885 0.948904661437842 -0.000887271166575877
NM_001252214 chr13 61640968 61681807 introns_1 0.7 0.705128205128205 0.695938529088913 540 858 911 0.823423828345576 0.948972786999343 -0.00406147091108666
NM_001008692 chr13 64932765 64934765 promoters 0.00914076782449726 0.015 0.015862524785195 1094 1400 1513 0.158017087611012 0.491968572271244 0.00672175696069772
NM_214027 chr13 65138765 65152545 introns_2 0.504950495049505 0.532338308457711 0.485074626865672 101 201 134 0.705672704217534 0.906218865095925 -0.0198758681838333
NM_001142833 chr13 65340113 65357452 introns_12 0.75 0.728609625668449 0.747368421052632 412 748 570 0.994254461318684 0.999895054408445 -0.00263157894736843
NM_001190195 chr13 66048440 66049662 introns_7 0.814953271028037 0.850225225225225 0.83420365535248 535 888 766 0.455343355886114 0.785137994459067 0.019250384324443
NM_001206536 chr13 66078972 66080972 promoters 0.0167026920809589 0.0132178669097539 0.0160068846815835 5089 6582 5810 0.818120855158311 0.948280562354023 -0.000695807399375456
NM_001206535 chr13 66079440 66081440 promoters 0.0167026920809589 0.0132178669097539 0.0160068846815835 5089 6582 5810 0.818120855158311 0.948280562354023 -0.000695807399375456
NM_001206536 chr13 66079766 66079972 exons_10 0.0202702702702703 0.0218579234972678 0.0189873417721519 148 183 158 0.934156397072095 0.988415340706099 -0.00128292849811837
NM_001206535 chr13 66080441 66080501 exons_1 0.0119931467732724 0.0141532454856027 0.0147702407002188 1751 2049 1828 0.476225833478752 0.795862216992929 0.0027770939269464
NM_001112689 chr13 66142518 66144461 introns_1 0.778481012658228 0.717829457364341 0.810198300283286 1738 1290 2118 0.00841102476507999 0.0868421261747449 0.0317172876250582
NM_001112689 chr13 66144892 66147081 introns_3 0.1 0.0437956204379562 0.0576923076923077 90 137 156 0.268906163516022 0.631320946688345 -0.0423076923076923
NM_001112689 chr13 66147082 66147235 exons_4 0.962686567164179 0.927536231884058 0.961456102783726 268 414 467 0.724672024216243 0.915610561318564 -0.00123046438045316
NM_001190285 chr13 67454434 67469637 introns_8 0.526829268292683 0.513297872340426 0.521164021164021 205 376 378 0.943122688873017 0.989899477686082 -0.00566524712866179
NM_001190285 chr13 67476396 67476486 exons_11 0.927051671732523 0.919799498746867 0.964566929133858 329 399 254 0.0908404437054855 0.369881235978496 0.0375152574013354
NM_001190285 chr13 67476487 67477256 introns_11 0.121212121212121 0.0497512437810945 0.046875 165 201 128 0.00931226401408132 0.0926113014621097 -0.0743371212121212
NM_001190285 chr13 67517642 67581133 introns_18 0.951841359773371 0.945833333333333 0.964028776978417 353 720 695 0.244474378971956 0.604802210550693 0.0121874172050461
NM_001190285 chr13 67581257 67696777 introns_19 0.697894736842105 0.707138499084808 0.717250324254215 950 1639 1542 0.294133412742701 0.658992758555231 0.0193555874121101
NM_214379 chr13 68364096 68383627 introns_1 0.841624365482234 0.829245283018868 0.83147853736089 985 1060 1258 0.544550042880992 0.830803171423862 -0.0101458281213432
NM_214379 chr13 68407086 68415962 introns_5 0.599358974358974 0.557582668187001 0.612353567625133 624 877 939 0.423771865071374 0.763405398860405 0.0129945932661588
NM_214379 chr13 68416414 68433490 introns_6 0.725631768953069 0.724 0.774480712166172 554 750 674 0.0427527160775306 0.242119711375937 0.0488489432131035
NM_214221 chr13 68910848 68912093 introns_2 0.663291139240506 0.644820295983087 0.67481662591687 395 473 409 0.723114844487435 0.91460627239027 0.0115254866763641
NM_214221 chr13 68912094 68912259 exons_3 0.958868894601542 0.945887445887446 0.948586118251928 389 462 389 0.507101694457506 0.814214625076904 -0.0102827763496144
NM_001205063 chr13 68938741 68939000 exons_2 0.905616676317313 0.869962609056917 0.906906906906907 1727 2407 1998 0.740773079441964 0.923319330622607 0.00129023058959365
NM_001260479 chr13 69363092 69365092 promoters 0.0392548236859614 0.0371020305841063 0.0392615704628185 3006 3989 3846 0.965294618094689 0.995777071314604 6.7467768571014e-06
NM_001244302 chr13 69915069 69918846 introns_10 0.0152963671128107 0.0151162790697674 0.030188679245283 523 860 795 0.0384700472152343 0.22758222655344 0.0148923121324723
NM_001244302 chr13 69917888 69919888 promoters 0.0149439601494396 0.0233433734939759 0.0273405136702568 803 1328 1207 0.0713202455287202 0.327017562020198 0.0123965535208172
NM_001244302 chr13 69918847 69918888 exons_11 0.0142857142857143 0.0384615384615385 0.0218446601941748 280 468 412 0.725093370319302 0.915815586699891 0.00755894590846047
NM_001319102 chr13 70098071 70100730 introns_1 0.512452830188679 0.51002358490566 0.528327645051195 1325 1696 1465 0.390261640358201 0.742822176413407 0.0158748148625153
NM_001319102 chr13 70100902 70103080 introns_2 0.541095890410959 0.107142857142857 0.316091954022989 146 140 174 7.12951825526706e-05 0.00219430728523219 -0.22500393638797
NM_001319102 chr13 70105142 70109207 introns_5 0.960629921259842 0.948529411764706 0.965986394557823 127 136 147 0.801362466756157 0.944015078357737 0.00535647329798061
NM_001319102 chr13 70114397 70120999 introns_9 0.506072874493927 0.465373961218837 0.501416430594901 247 361 353 0.989591706123407 0.998976476159009 -0.00465644389902631
NM_001244928 chr13 70347680 70349680 promoters 0.0087719298245614 0.00740740740740741 0.024 228 270 250 0.132711681753191 0.449851933690716 0.0152280701754386
NM_001243499 chr13 70416325 70418325 promoters 0.0164877300613497 0.0149396058486968 0.0208259795270032 2608 3146 2833 0.208296744773587 0.567140428527795 0.00433824946565348
NM_001243499 chr13 70417326 70417519 exons_1 0.0165289256198347 0.0167597765363128 0.0222788033099936 1331 1790 1571 0.237097971525371 0.59796917021035 0.00574987769015892
NM_001243499 chr13 70424833 70427832 introns_2 0.0975609756097561 0.0625 0.0481099656357388 164 400 291 0.0484099225221235 0.259490409967763 -0.0494510099740173
NM_001141989 chr13 71560107 71562107 promoters 0.0227221597300337 0.0150829562594268 0.0124448012846246 4445 5967 4982 0.000103697194355338 0.0030235918775188 -0.0102773584454091
NM_001141989 chr13 71561108 71561629 exons_1 0.0233369098712446 0.0149871820153816 0.0121799652000994 3728 5071 4023 0.000128566016271593 0.00360367482513649 -0.0111569446711452
NM_214333 chr13 71891603 71893603 promoters 0.0245022970903522 0.0177876598110061 0.0167243367935409 1306 1799 1734 0.13662791331173 0.458738569543627 -0.00777796029681128
NM_214333 chr13 71892603 71892603 TSSes 0.0580645161290323 0.0480769230769231 0.0810810810810811 155 208 185 0.349160909616581 0.709409419257012 0.0230165649520488
NM_214333 chr13 71892604 71892871 exons_1 0.0199826238053866 0.0138277812696417 0.00903808908973531 1151 1591 1549 0.0163201153116061 0.132047118560744 -0.0109445347156513
NM_213879 chr13 71988339 71990339 promoters 0.0167801960458548 0.0139057499172277 0.0120614035087719 6019 9061 8208 0.0192547793970829 0.147913142220005 -0.00471879253708286
NM_213879 chr13 71989339 71989339 TSSes 0.00719424460431655 0.004739336492891 0 139 211 180 0.281485976936706 0.644781736973299 -0.00719424460431655
NM_213879 chr13 71989340 71989546 exons_1 0.0168185003503854 0.0164533820840951 0.00934094447327452 1427 2188 1927 0.0550597542549298 0.28045038700537 -0.00747755587711091
NM_213879 chr13 71989547 71990172 introns_1 0.0258136924803591 0.0285234899328859 0.00942507068803016 891 1192 1061 0.00895486975343772 0.0906076889841407 -0.016388621792329
NM_213879 chr13 71990876 71991517 exons_3 0.477844311377246 0.402393418100224 0.415749364944962 835 1337 1181 0.0118882313067863 0.107516327605144 -0.0620949464322836
NM_001244354 chr13 72256367 72257944 introns_1 0.825147347740668 0.803186504217432 0.789766407119021 509 1067 899 0.112697882089513 0.413474348858214 -0.0353809406216469
NM_001244354 chr13 72262580 72264830 introns_7 0.71003717472119 0.693481276005548 0.677364864864865 538 721 592 0.234053737995176 0.594476295695407 -0.0326723098563246
NM_001244354 chr13 72266427 72269472 introns_10 0.0203735144312394 0.0138036809815951 0.00557880055788006 589 652 717 0.0166770228219225 0.134344699293342 -0.0147947138733593
NM_001244354 chr13 72268841 72270841 promoters 0.0140655105973025 0.0109154417115413 0.0118886380737397 5190 6871 6645 0.326035660425837 0.689786484879644 -0.00217687252356285
NM_001244354 chr13 72269709 72269841 exons_12 0.0148367952522255 0.0103934669636229 0.0132252559726962 2022 2694 2344 0.677784989848993 0.893780318453909 -0.00161153927952927
NM_001143718 chr13 72479592 72481592 promoters 0.0200573065902579 0.0165745856353591 0.023936170212766 1047 1629 1504 0.405696182704407 0.752052610893605 0.00387886362250808
NM_213847 chr13 74861572 74863572 promoters 0.0138111235535648 0.0198338247118735 0.0153045607591062 2679 3731 3267 0.743417497493833 0.923843011185977 0.00149343720554145
NM_213847 chr13 74862573 74862646 exons_1 0.0673076923076923 0.0780141843971631 0.0363636363636364 104 141 110 0.33830189362829 0.700709750207002 -0.0309440559440559
NM_001123195 chr13 75109604 75112059 introns_2 0.640060240963855 0.697492163009404 0.681660899653979 664 638 578 0.104152300251176 0.396806781458566 0.0416006586901239
NM_001123195 chr13 75121562 75122028 introns_7 0.930769230769231 0.911147011308562 0.936170212765957 390 619 517 0.651669008464792 0.882754804846039 0.00540098199672667
NM_001123195 chr13 75188660 75190660 promoters 0.0261510128913444 0.0247244563598451 0.017455391776571 2715 3357 2578 0.0357988374556538 0.219137262315731 -0.0086956211147734
NM_001178070 chr13 75604015 75606015 promoters 0 0 0 77 113 76 1 1 0
NM_213901 chr13 77226300 77228187 introns_4 0.665137614678899 0.654850746268657 0.688195991091314 218 536 449 0.422507463791802 0.76313339753254 0.0230583764124149
NM_001160081 chr13 78804884 78806884 promoters 0.463680387409201 0.505894962486602 0.419902912621359 826 933 824 0.0749721482291613 0.336861579283489 -0.0437774747878418
NM_001160081 chr13 78805885 78806240 exons_1 0.463680387409201 0.505894962486602 0.419902912621359 826 933 824 0.0749721482291613 0.336861579283489 -0.0437774747878418
NM_001244665 chr13 79708693 79709825 exons_1 0.0111111111111111 0.0127858372264568 0.0090982071180091 3330 4067 3737 0.393319065393244 0.744494642012571 -0.00201290399310201
NM_001244665 chr13 79708825 79710825 promoters 0.015284757118928 0.0184823173982584 0.0142933714489905 4776 5627 5597 0.628367339758769 0.873629112171255 -0.000991385669937441
NM_001031789 chr13 80383892 80406487 introns_2 0.937409024745269 0.918504314477469 0.905905905905906 687 1043 999 0.0203074865589099 0.153372821501053 -0.0315031188393634
NM_001031789 chr13 80406328 80408328 promoters 0.0215462610899873 0.0196267696267696 0.0251293422025129 2367 3108 2706 0.359952475766726 0.718227206943015 0.00358308111252561
NM_001031789 chr13 80407120 80407328 exons_4 0.025531914893617 0.0245245245245245 0.0305047143649473 1645 1998 1803 0.354673127139361 0.7131322611867 0.00497279947133029
NM_001244793 chr13 81749188 81751188 promoters 0.0216550657385924 0.0191152375750956 0.0173137460650577 1293 1831 1906 0.382321526401454 0.736542908253301 -0.00434131967353471
NM_001244793 chr13 81750274 81767590 introns_1 0.0216550657385924 0.0191152375750956 0.0173137460650577 1293 1831 1906 0.382321526401454 0.736542908253301 -0.00434131967353471
NM_001245011 chr13 82547474 82549474 promoters 0.00544605809128631 0.00396502643350956 0.00548037132311822 7712 9836 8941 0.914323509660655 0.980771053778391 3.43132318319124e-05
NM_001245011 chr13 82548475 82548794 exons_1 0.00338142470694319 0.00381173351010938 0.00247571891068368 4436 6034 5251 0.406111414089735 0.752164660353417 -0.000905705796259513
NM_214047 chr13 82579208 82581208 promoters 0.542420027816412 0.491679873217116 0.499810534293293 2157 2524 2639 0.00510583643787341 0.0619674839843967 -0.0426094935231187
NM_214047 chr13 82580209 82580924 exons_1 0.542420027816412 0.491679873217116 0.499810534293293 2157 2524 2639 0.00510583643787341 0.0619674839843967 -0.0426094935231187
NM_001145751 chr13 83437048 83448988 introns_1 0.504237288135593 0.503792667509482 0.527579493835172 1180 1582 1541 0.202934290784065 0.557861982079487 0.0233422056995788
NM_001145751 chr13 83459888 83468031 introns_3 0.807749627421759 0.750791974656811 0.790804597701149 671 947 870 0.567269879933052 0.843471381308728 -0.0169450297206092
NM_001098588 chr13 89359947 89361947 promoters 0.01085776330076 0.00782778864970646 0.0182975338106603 921 1022 1257 0.0906417699949871 0.369551597321554 0.00743977050990026
NM_001098588 chr13 89360948 89361193 exons_1 0.0151515151515152 0.00910470409711684 0.0211442786069652 594 659 804 0.298823174140173 0.662815980699987 0.00599276345545002
NM_001098588 chr13 89361194 89374402 introns_1 0.00305810397553517 0.00550964187327824 0.0132450331125828 327 363 453 0.0876849299613413 0.36214100739374 0.0101869291370476
NM_001267694 chr13 89427652 89439644 introns_10 0.838577291381669 0.776896942242356 0.796074154852781 731 883 917 0.046006016618221 0.252496890740329 -0.0425031365288882
NM_001244603 chr13 89489588 89491385 introns_4 0.806104129263914 0.753494282083863 0.779898218829516 557 787 786 0.356190820561092 0.71423148200095 -0.0262059104343974
NM_001243260 chr13 90760400 90762400 promoters 0.0218373493975904 0.019158683881716 0.0171990171990172 3984 4802 4884 0.115557102923685 0.418905617911959 -0.00463833219857316
NM_001243260 chr13 90760644 90760926 introns_2 0.0303605313092979 0.0174013921113689 0.0126760563380282 527 862 710 0.028446961233904 0.189034533511517 -0.0176844749712697
NM_001243260 chr13 90760927 90761400 exons_3 0.0206413564319941 0.0206662553979025 0.0180360721442886 2713 3242 3493 0.4433312577657 0.778034384896166 -0.00260528428770553
NM_001163408 chr13 90817408 90819408 promoters 0.0169726359542778 0.0113356333169049 0.00846842487297363 2887 4058 4133 0.00142536070958774 0.0239287828215639 -0.00850421108130417
NM_001163408 chr13 90818580 90833103 introns_1 0.180667433831991 0.17484772482981 0.183858267716535 1738 2791 2540 0.716135160200277 0.911094710389299 0.00319083388454464
NM_001123185 chr13 93307111 93309111 promoters 0.0134839650145773 0.0123304562268804 0.0127688172043011 2744 3244 2976 0.816308688680183 0.94816429034431 -0.000715147810276184
NM_001204774 chr13 94358008 94411167 introns_1 0.791463414634146 0.723426212590299 0.795580110497238 820 969 724 0.972338776943833 0.996572983586171 0.00411669586309116
NM_001204774 chr13 94417606 94418619 exons_4 0.03125 0.0185546875 0.0115874855156431 832 1024 863 0.00384321419972645 0.050113201159773 -0.0196625144843569
NM_001204774 chr13 94417619 94419619 promoters 0.03125 0.0185546875 0.0115874855156431 832 1024 863 0.00384321419972645 0.050113201159773 -0.0196625144843569
NM_001244147 chr13 96389190 96391190 promoters 0.0148975791433892 0.00962000962000962 0.014052838673412 1611 2079 1779 0.863133204188285 0.961371055770206 -0.00084474046997717
NM_001243352 chr13 97886357 97889234 introns_4 0.0348101265822785 0.0476787954830615 0.0498721227621483 632 797 782 0.182897564381588 0.530825658350015 0.0150619961798699
NM_001243352 chr13 97888586 97890586 promoters 0.0244428468727534 0.0340979541227526 0.0392749244712991 1391 1613 1655 0.0229448989579938 0.164958059836936 0.0148320775985457
NM_001243352 chr13 97889235 97889586 exons_5 0.0158102766798419 0.0208333333333333 0.0297823596792669 759 816 873 0.0537690707898209 0.276417635752474 0.013972082999425
NM_001105305 chr13 108659485 108661485 promoters 0.0202492211838006 0.0142802006947125 0.0114739629302736 1926 2591 2266 0.0212991435953555 0.157083268896678 -0.00877525825352701
NM_001105305 chr13 108660522 108669555 introns_1 0.0202492211838006 0.0142802006947125 0.0114739629302736 1926 2591 2266 0.0212991435953555 0.157083268896678 -0.00877525825352701
NM_001105305 chr13 108677608 108681056 introns_5 0.737574552683897 0.726829268292683 0.730550284629981 503 615 527 0.802832897376684 0.944052594670652 -0.00702426805391554
NM_001243461 chr13 109169012 109231205 introns_7 0.0431621990004543 0.055956361076896 0.0708919283375072 4402 5683 5191 4.31850972612414e-09 4.37330372049861e-07 0.0277297293370529
NM_001243461 chr13 109230420 109232420 promoters 0.0127772420443587 0.0148656375071469 0.0340178386226924 4148 5247 4821 2.45526239245892e-13 5.02688287221264e-11 0.0212405965783337
NM_001244589 chr13 110257509 110267870 introns_16 0.612535612535613 0.626187961985216 0.629812438302073 702 947 1013 0.482325389344604 0.800447668166957 0.0172768257664605
NM_001244589 chr13 110293359 110376075 introns_26 0.0729660707770887 0.071054805838612 0.0665697674418605 2741 3631 3440 0.318570545326321 0.682094187028951 -0.00639630333522818
NM_001244589 chr13 110375319 110377319 promoters 0.0117295798677756 0.00784772082150609 0.00704571522202196 4689 5989 6103 0.011529890650606 0.105820662282619 -0.00468386464575369
NM_001244589 chr13 110376076 110376319 exons_27 0.00996828273674671 0.00734214390602056 0.00539993250084374 2207 2724 2963 0.0589485869429496 0.292592821220126 -0.00456835023590297
NM_214180 chr13 110988703 110990703 promoters 0.04297440849831 0.0503292568203198 0.0525260625501203 2071 2126 2494 0.141248011690613 0.464156934439005 0.00955165405181029
NM_214180 chr13 110988908 110989703 exons_2 0.04297440849831 0.0503292568203198 0.0525260625501203 2071 2126 2494 0.141248011690613 0.464156934439005 0.00955165405181029
NM_001243484 chr13 111165786 111207025 introns_4 0.823487544483986 0.823972050524053 0.818930041152263 2810 3721 3645 0.614383839149051 0.868157088838074 -0.00455750333172233
NM_001177914 chr13 111487031 111524870 introns_7 0.720496894409938 0.690383111806098 0.610312764158918 805 1279 1183 8.33103043003437e-08 6.37899549512713e-06 -0.11018413025102
NM_001244656 chr13 117369541 117371541 promoters 0.0143203883495146 0.0122668459082507 0.0120543293718166 4120 5951 5890 0.344579954912442 0.707027018598121 -0.00226605897769792
NM_001244656 chr13 117370713 117374443 introns_2 0.0143203883495146 0.0122668459082507 0.0120543293718166 4120 5951 5890 0.344579954912442 0.707027018598121 -0.00226605897769792
NM_001315732 chr13 117417850 117420725 introns_6 0.609406952965235 0.656207366984993 0.662188099808061 489 733 521 0.0828695701510802 0.352513826415028 0.0527811468428262
NM_001123197 chr13 119667475 119669475 promoters 0.0193981596617757 0.0174129353233831 0.0242309313105773 4021 5628 4746 0.0886594235392871 0.365264414213913 0.00483277164880165
NM_001123197 chr13 119668476 119669435 exons_1 0.0215410107705054 0.0220946915351506 0.0318711446196025 2414 3485 2918 0.0127077295281428 0.111948444768377 0.0103301338490971
NM_214327 chr13 121206837 121210721 introns_1 0.0171189979123173 0.0100286532951289 0.0124113475177305 2395 3490 2820 0.158252761356519 0.492085910164459 -0.00470765039458683
NM_001243644 chr13 122093374 122095374 promoters 0.0211059518784297 0.0162368672397326 0.0199931058255774 2369 3141 2901 0.834717175648393 0.954049315565117 -0.00111284605285233
NM_001243644 chr13 122094375 122094504 exons_1 0.0224719101123595 0.0161513613290263 0.0183206106870229 1691 2167 1965 0.383841153296131 0.73702421437973 -0.00415129942533665
NM_001243644 chr13 122094505 122096482 introns_1 0.0176991150442478 0.0164271047227926 0.0235042735042735 678 974 936 0.3583140468867 0.716475943435019 0.00580515846002572
NM_001243477 chr13 122186499 122188499 promoters 0.014994829369183 0.0163636363636364 0.0167977126518942 1934 2750 2798 0.638476118883147 0.879503888787696 0.00180288328271117
NM_001243477 chr13 122187500 122187698 exons_1 0.017578125 0.0309155766944114 0.025219298245614 512 841 912 0.515932912732979 0.816099457863487 0.00764117324561403
NM_001246253 chr13 122203786 122205786 promoters 0.0146862483311081 0.0126050420168067 0.0205574912891986 2247 3570 2870 0.0671014663129802 0.315253760931138 0.00587124295809046
NM_001246253 chr13 122204847 122205142 introns_1 0.0240963855421687 0.0172413793103448 0.00833333333333333 83 116 120 0.368852381545242 0.726899294704559 -0.0157630522088353
NM_001246253 chr13 122209538 122210254 exons_8 0.617816091954023 0.608403361344538 0.619402985074627 348 595 536 0.918844901512778 0.981810901117239 0.00158689312060389
NM_001246253 chr13 122215407 122215894 introns_22 0.869655891553702 0.856807511737089 0.854182087342709 959 1704 1351 0.312838326602874 0.675490810400392 -0.0154738042109928
NM_001246253 chr13 122215895 122216127 exons_23 0.887866108786611 0.843302990897269 0.892150606253989 1195 1538 1567 0.487618376297739 0.803612114396031 0.00428449746737769
NM_001077221 chr13 123769527 123780715 introns_7 0.0875912408759124 0.0348258706467662 0.0940594059405941 137 201 202 0.601103302073085 0.861017627212823 0.00646816506468165
NM_001077221 chr13 123779751 123781751 promoters 0.0875912408759124 0.0348258706467662 0.0940594059405941 137 201 202 0.601103302073085 0.861017627212823 0.00646816506468165
NM_001243025 chr13 123926889 123930009 introns_12 0.00971502590673575 0.00606469002695418 0.0121619168633146 4632 5936 5509 0.145534901348813 0.472637138242456 0.00244689095657883
NM_001243025 chr13 123929157 123931157 promoters 0.00872007094295004 0.00600961538461538 0.0112967191443336 6766 9152 8321 0.0542743340368365 0.277771461694267 0.00257664820138357
NM_001243025 chr13 123930010 123930157 exons_13 0.0029940119760479 0.000497017892644135 0.00398633257403189 1336 2012 1756 0.448757045954279 0.782334911996164 0.000992320597983987
NM_001244346 chr13 124389969 124391969 promoters 0.0202231520223152 0.0170387779083431 0.0175320296695887 1434 1702 1483 0.589729929161373 0.855789903365456 -0.00269112235272653
NM_001244346 chr13 124390970 124391233 exons_1 0.0202231520223152 0.0170387779083431 0.0175320296695887 1434 1702 1483 0.589729929161373 0.855789903365456 -0.00269112235272653
NM_001100195 chr13 124582061 124584061 promoters 0.00720720720720721 0.012678936605317 0.00873563218390805 1665 2445 2175 0.746249485684805 0.924030719981527 0.00152842497670084
NM_001100195 chr13 124583126 124583952 introns_1 0.00720720720720721 0.012678936605317 0.00873563218390805 1665 2445 2175 0.746249485684805 0.924030719981527 0.00152842497670084
NM_214370 chr13 124632905 124634905 promoters 0.712820512820513 0.713235294117647 0.665207877461707 390 816 914 0.0372198162333781 0.223271483621627 -0.0476126353588061
NM_214370 chr13 124633946 124642831 introns_1 0.605633802816901 0.607255520504732 0.482857142857143 355 634 350 0.00100405094493609 0.0182551193038766 -0.122776659959759
NM_001184947 chr13 124979987 124981189 exons_1 0.955635491606715 0.934222222222222 0.937724550898204 834 1125 835 0.118357839822488 0.424483676865268 -0.0179109407085111
NM_001184947 chr13 124997138 124999287 introns_7 0.479166666666667 0.464646464646465 0.5 144 198 198 0.662557426950124 0.887015366778124 0.0208333333333333
NM_001315701 chr13 125388863 125390863 promoters 0.820125786163522 0.824884792626728 0.827827191867853 795 1519 1574 0.644766628055479 0.880585903986195 0.00770140570433053
NM_001315701 chr13 125389703 125389863 exons_8 0.820125786163522 0.824884792626728 0.827827191867853 795 1519 1574 0.644766628055479 0.880585903986195 0.00770140570433053
NM_001161635 chr13 127729583 127731583 promoters 0.0170473917490624 0.0120623712856723 0.0194054500412882 2933 3399 2422 0.578340107438764 0.849603358580296 0.0023580582922258
NM_001244539 chr13 127729628 127731628 promoters 0.0170473917490624 0.0120623712856723 0.0194054500412882 2933 3399 2422 0.578340107438764 0.849603358580296 0.0023580582922258
NM_001244539 chr13 127730179 127730628 exons_1 0.013668430335097 0.0111294311624073 0.0160098522167488 2268 2426 1624 0.615620353359559 0.868471013771768 0.00234142188165177
NM_001161635 chr13 127730179 127730487 exons_4 0.0241379310344828 0.0227272727272727 0.03 580 528 300 0.662234042057246 0.886940326914585 0.00586206896551724
NM_001161635 chr13 127730488 127730517 introns_1 0.00514579759862779 0.00946969696969697 0.0166666666666667 583 528 300 0.098320783276304 0.383748502650738 0.0115208690680389
NM_001161635 chr13 127730518 127730583 exons_1 0.0137931034482759 0.0101522842639594 0.0176211453744493 435 394 227 0.791170543284589 0.942072538413028 0.00382804192617348
NM_001195231 chr13 131137311 131137865 exons_4 0.0157223375852863 0.00935114503816794 0.0125318606627018 3371 5240 4708 0.297782268260651 0.661987109534274 -0.00319047692258448
NM_001244266 chr13 133868753 133870753 promoters 0.42627345844504 0.373214285714286 0.401724137931035 373 560 580 0.580483770504915 0.850414220261098 -0.0245493205140057
NM_001206344 chr13 134243579 134243662 introns_21 0.50259067357513 0.477272727272727 0.469230769230769 193 308 260 0.494129070765414 0.808172259833246 -0.0333599043443603
NM_001113440 chr13 134264832 134266832 promoters 0.455882352941176 0.431137724550898 0.477088948787062 136 334 371 0.445466876527216 0.779929517851548 0.0212065958458855
NM_001113440 chr13 134265697 134265832 exons_4 0.0571428571428571 0.0357142857142857 0.0756756756756757 70 168 185 0.306838201361232 0.668471473610938 0.0185328185328185
NM_001244715 chr13 134352352 134354352 promoters 0.0208333333333333 0.0160444307312558 0.0135676842429849 2352 3241 3243 0.0380193952316723 0.226362561475202 -0.00726564909034844
NM_001244715 chr13 134353114 134353352 exons_20 0.0153994225216554 0.0135322692574601 0.0110344827586207 2078 2882 2900 0.176965416649569 0.523119991841066 -0.00436493976303475
NM_001105293 chr13 135260906 135421788 introns_1 0.0618297969427333 0.0772086117297699 0.088113542282673 4383 5388 5073 1.62695839310967e-06 8.51260785905938e-05 0.0262837453399397
NM_001246669 chr13 135466718 135468718 promoters 0.0116786447638604 0.0120620333141872 0.0152833556448014 7792 10446 8964 0.0354237789839123 0.2174844527187 0.00360471088094106
NM_001246669 chr13 135467734 135468110 introns_1 0.0145985401459854 0.0126609910499891 0.016364699006429 3425 4581 3422 0.539128152575032 0.830319450253618 0.00176615886044359
NM_001246669 chr13 135468111 135468191 exons_2 0.00929235167977126 0.00948577134298552 0.0136432541687721 1399 2003 1979 0.199467766261064 0.552246551075839 0.00435090248900084
NM_001246669 chr13 135468192 135478125 introns_2 0.0107238605898123 0.0200729927007299 0.0341726618705036 373 548 556 0.014224330617425 0.121235064031592 0.0234488012806913
NM_001246669 chr13 135488606 135488810 exons_4 0.824406779661017 0.813411078717201 0.830651543128462 2950 3773 3791 0.42127057345998 0.762711920300065 0.00624476346744518
NM_001246669 chr13 135488811 135500365 introns_4 0.626304801670146 0.625 0.634103019538188 479 528 563 0.787646056671816 0.939723943854867 0.00779821786804213
NM_001246669 chr13 135510735 135532868 introns_6 0.703919933277731 0.675416133162612 0.673003802281369 1199 1562 1578 0.095435009827588 0.378763979164022 -0.0309161309963626
NM_001246669 chr13 135553415 135553844 exons_11 0.863075924724205 0.846031746031746 0.873930405019966 1541 1890 1753 0.324555125852802 0.688436976414795 0.0108544802957607
NM_001246669 chr13 135585971 135586910 introns_15 0.738489871086556 0.723860589812332 0.740740740740741 543 746 702 0.880864683559895 0.967320492429306 0.00225086965418453
NM_001163405 chr13 138017756 138019756 promoters 0.0120246085011186 0.0114052953156823 0.0148809523809524 3576 4910 4368 0.231935954314717 0.59333596527683 0.00285634387983381
NM_001163405 chr13 138018772 138045082 introns_1 0.0120246085011186 0.0114052953156823 0.0148809523809524 3576 4910 4368 0.231935954314717 0.59333596527683 0.00285634387983381
NM_001163405 chr13 138045217 138067176 introns_2 0.838905775075988 0.835734870317003 0.836947094535993 658 1041 1153 0.932804285264339 0.987761497483646 -0.00195868053999482
NM_001278748 chr13 138305908 138308456 introns_5 0.645161290322581 0.610603290676417 0.668384879725086 465 547 582 0.368027328801848 0.725728932716877 0.0232235894025052
NM_001128443 chr13 140136165 140138165 promoters 0.0073943661971831 0.00622317596566524 0.0122615803814714 2840 4660 3670 0.0205750508374669 0.154590742292934 0.00486721418428829
NM_001038005 chr13 140376237 140376342 exons_2 0.762278978388998 0.719457013574661 0.757627118644068 509 663 590 0.927492313998327 0.986016775396348 -0.00465185974493021
NM_001038005 chr13 140384692 140405838 introns_8 0.755494505494505 0.754807692307692 0.765472312703583 364 624 614 0.689574405788124 0.900318814990995 0.00997780720907759
NM_001348525 chr13 140583285 140585285 promoters 0.0238095238095238 0.0165016501650165 0.0183767228177642 1722 2121 1959 0.251034965476198 0.612023635737724 -0.00543280099175964
NM_001348525 chr13 140584538 140587532 introns_1 0.0238095238095238 0.0165016501650165 0.0183767228177642 1722 2121 1959 0.251034965476198 0.612023635737724 -0.00543280099175964
NM_001244347 chr13 140680166 140680972 introns_4 0.0253399258343634 0.0233535730966838 0.0243542435424354 1618 2141 1355 0.846168969065722 0.957877594100898 -0.000985682291927987
NM_001244347 chr13 140680264 140682264 promoters 0.0130304042766455 0.0106791256465877 0.0106579217052675 8979 11986 9758 0.131895262764377 0.447958739529355 -0.00237248257137803
NM_001244347 chr13 140680973 140681264 exons_5 0.0104880436302615 0.00795311845960653 0.00874491932504003 7151 9556 8119 0.2762729650495 0.639537306416168 -0.00174312430522147
NM_001244697 chr13 144016632 144085711 introns_2 0.784 0.75632183908046 0.75973487986744 875 1305 1207 0.233162893208179 0.593826171523373 -0.0242651201325601
NM_001244335 chr13 144365001 144404527 introns_1 0.396955503512881 0.41799709724238 0.48804780876494 854 1378 1004 5.55522096751032e-05 0.00173241957192093 0.0910923052520597
NM_001244335 chr13 144405141 144457908 introns_2 0.43455497382199 0.473125884016973 0.413476263399694 955 1414 1306 0.19896849235756 0.551730985066568 -0.0210787104222958
NM_213982 chr13 151428410 151430410 promoters 0.005859375 0.0071215253847921 0.00770150046474572 7168 8706 7531 0.179081961462038 0.526127675591888 0.00184212546474572
NM_213982 chr13 151429410 151429410 TSSes 0.00549450549450549 0.027027027027027 0.0155440414507772 182 222 193 0.462930379944504 0.790664366833122 0.0100495359562717
NM_213982 chr13 151429411 151429569 exons_1 0.0625 0.0978260869565217 0.0763888888888889 128 184 144 0.705008050836379 0.906034002936778 0.0138888888888889
NM_001315599 chr13 157271563 157273563 promoters 0.0100437805820242 0.00804548380175928 0.00829207920792079 7766 9322 8080 0.240702920155635 0.601469912981101 -0.00175170137410342
NM_001315599 chr13 157272272 157272563 exons_12 0.00554870530209618 0.00484739676840215 0.00539352776667998 4866 5570 5006 0.918499750835052 0.981810901117239 -0.000155177535416193
NM_001243844 chr13 160331435 160333435 promoters 0.0104867431737238 0.0108745596569153 0.01215953307393 5054 6529 6168 0.39166898395178 0.743796857618996 0.00167278990020618
NM_001243844 chr13 160332435 160332435 TSSes 0 0 0.00735294117647059 126 176 136 0.12574895490859 0.439393541786909 0.00735294117647059
NM_001243844 chr13 160332436 160333040 exons_1 0.00999375390381012 0.0103576630522738 0.0117028493894166 4803 6179 5896 0.381515080780045 0.736405669921481 0.00170909548560644
NM_001243498 chr13 160396523 160398523 promoters 0.00767459708365311 0.00447227191413238 0.00868055555555556 1303 1118 1152 0.797933350328138 0.943116502348698 0.00100595847190245
NM_001243498 chr13 160397574 160399259 introns_1 0.00767459708365311 0.00447227191413238 0.00868055555555556 1303 1118 1152 0.797933350328138 0.943116502348698 0.00100595847190245
NM_001195335 chr13 166714963 166836890 introns_14 0.783950617283951 0.761744966442953 0.758418740849195 648 894 683 0.274191711266615 0.637771681083967 -0.025531876434756
NM_001195335 chr13 166837552 166923564 introns_15 0.58436944937833 0.529359430604982 0.587236931432451 1126 1124 1473 0.702211497508587 0.90495729112423 0.00286748205412046
NM_001195335 chr13 166923630 166942551 introns_16 0.012476370510397 0.00877513711151737 0.00930232558139535 2645 2735 2365 0.250556028985954 0.611795606170147 -0.00317404492900163
NM_001244420 chr13 168568574 168570574 promoters 0.0281425891181989 0.0219981668194317 0.0306859205776173 533 1091 1108 0.561433586055098 0.840987916062277 0.00254333145941845
NM_001143929 chr13 168789575 168791575 promoters 0.0145137880986938 0.016693884957358 0.0139699749791493 4134 5511 4796 0.792112739073835 0.942290991107412 -0.000543813119544469
NM_001143929 chr13 168811310 168811840 exons_3 0.555900621118012 0.588832487309645 0.605333333333333 322 394 375 0.190295455077046 0.541287404384058 0.0494327122153209
NM_001143929 chr13 168811841 168833783 introns_3 0.794871794871795 0.780582524271845 0.792265193370166 702 1030 905 0.948891439186902 0.991980700636983 -0.00260660150162906
NM_001097517 chr13 182223559 182227753 introns_4 0.0131379484588176 0.0143763213530655 0.00977517106549365 1979 2365 2046 0.332091914593197 0.694722712491944 -0.00336277739332394
NM_001097517 chr13 182226998 182228998 promoters 0.0098635319551412 0.0117846905191634 0.00734580734580735 7401 9419 7215 0.128023806514004 0.442144558030394 -0.00251772460933385
NM_001097517 chr13 182227754 182227998 exons_5 0.00866838804869052 0.0109157924581798 0.00638421358096344 5422 7054 5169 0.223591516698472 0.584522744014756 -0.00228417446772708
NM_214372 chr13 189436062 189446779 introns_1 0.0145348837209302 0.0188492063492063 0.0182481751824818 688 1008 822 0.600171577422982 0.860424806090889 0.00371329146155152
NM_214372 chr13 189506235 189523365 introns_7 0.954861111111111 0.904545454545455 0.949622166246851 288 440 397 0.967168513355973 0.996239166540004 -0.0052389448642598
NM_214372 chr13 189523366 189523524 exons_8 0.727430555555556 0.71509009009009 0.735919899874844 576 888 799 0.661230149695558 0.886721185276571 0.00848934431928794
NM_214372 chr13 189528485 189541273 introns_10 0.52156862745098 0.522435897435897 0.481884057971014 255 312 276 0.353264468098903 0.711971915376731 -0.039684569479966
NM_214372 chr13 189600157 189631879 introns_15 0.761066969353008 0.703254006799417 0.780779450841453 1762 2059 2258 0.0645847853738783 0.3091717442287 0.0197124814884446
NM_214372 chr13 189654535 189715854 introns_17 0.982810920121335 0.933526011560694 0.962719298245614 989 1038 912 0.0193665452401928 0.148136669917462 -0.0200916218757206
NM_214372 chr13 189714952 189716952 promoters 0.0180148969340031 0.0129972430090587 0.0102209529535548 5773 7617 6653 0.000194045836979836 0.00489952732620936 -0.00779394398044833
NM_214372 chr13 189715855 189715952 exons_18 0.00406917599186165 0.00550584996558844 0.00745712155108128 983 1453 1341 0.277817757995549 0.641295991373059 0.00338794555921963
NM_001144843 chr13 190284957 190286957 promoters 0.0249307479224377 0.0216216216216216 0.0179445350734095 1083 1480 1226 0.246011292668358 0.60606990268194 -0.00698621284902821
NM_001144843 chr13 190285243 190285957 exons_10 0.0249307479224377 0.0216216216216216 0.0179445350734095 1083 1480 1226 0.246011292668358 0.60606990268194 -0.00698621284902821
NM_001190422 chr13 195325572 195327572 promoters 0.010862409479921 0.0091094840796867 0.012561686855092 9114 11746 11145 0.193606319507373 0.54544336051278 0.00169927737517097
NM_001190422 chr13 195326573 195326720 exons_1 0.013745704467354 0.00813920853213584 0.0106026785714286 2910 3563 3584 0.266351299142673 0.627280954069941 -0.00314302589592538
NM_001190422 chr13 195326721 195331594 introns_1 0.0251379521765788 0.0509787050978705 0.0419675090252708 3262 4649 4432 0.00107402055497335 0.0192725944638446 0.016829556848692
NM_001163696 chr13 196387455 196388323 exons_1 0.770186335403727 0.834645669291339 0.770186335403727 161 127 161 1 1 0
NM_001163696 chr13 196387726 196389726 promoters 0.770186335403727 0.834645669291339 0.770186335403727 161 127 161 1 1 0
NM_001204775 chr13 196766165 196822767 introns_1 0.0213652944241793 0.0137516115169746 0.0212404418011895 3838 4654 4708 0.885978321707318 0.968795905416267 -0.000124852622989797
NM_001204775 chr13 196826302 196829476 introns_5 0.788018433179724 0.768115942028985 0.787781350482315 868 1242 1244 0.893995437803746 0.972582769231336 -0.000237082697408408
NM_213771 chr13 196852605 196854605 promoters 0.0114343029087262 0.0116883116883117 0.0130397967823878 4985 6160 5905 0.434296958549379 0.772320384368968 0.00160549387366163
NM_213771 chr13 196853655 196855202 introns_1 0.0110864745011086 0.0126760563380282 0.0127861414724685 4059 4970 4849 0.479005107979196 0.797620246667326 0.0016996669713599
NM_213771 chr13 196869569 196875506 introns_5 0.737106918238994 0.679856115107914 0.722047244094488 795 1112 1270 0.738780172590613 0.922789345551511 -0.0150596741445055
NM_213771 chr13 196875665 196883955 introns_6 0.771941063420884 0.70145063172672 0.736479842674533 1561 2137 2034 0.0414294202491203 0.237771041990381 -0.0354612207463512
NM_213772 chr13 196924877 196926877 promoters 0.00412249705535925 0.00389538119087368 0.0135135135135135 1698 1797 2146 0.000343643443994255 0.00779863603744071 0.00939101645815427
NM_213772 chr13 196925878 196925944 exons_1 0.00234741784037559 0.00221483942414175 0.0130353817504655 852 903 1074 0.00122230835158238 0.0212785583275469 0.01068796391009
NM_213772 chr13 196925945 196932206 introns_1 0.0140845070422535 0.00671140939597315 0.0338983050847458 142 149 177 0.162731400517797 0.500008033873499 0.0198137980424922
NM_001111258 chr13 197006302 197008302 promoters 0.0136261150867562 0.0135145060594932 0.0110040092126589 10201 13615 11723 0.0765769046633939 0.340671368974891 -0.00262210587409733
NM_001111258 chr13 197007303 197007522 exons_1 0.0179503916449086 0.0163254729204457 0.0114904793171372 3064 3859 3046 0.0397816132405456 0.231416450586448 -0.00645991232777139
NM_001111258 chr13 197007523 197014941 introns_1 0.00971786833855799 0.0127766370066165 0.00625625625625626 3190 4383 3996 0.0956021846689452 0.379011321138387 -0.00346161208230174
NM_001098596 chr13 197217653 197225467 introns_7 0.854014598540146 0.819650067294751 0.830075187969925 685 743 665 0.232383246781516 0.593434224020695 -0.0239394105702211
NM_001044606 chr13 197513168 197516607 introns_4 0.640251572327044 0.602906976744186 0.618453865336658 1590 1720 2005 0.223267380565995 0.584254567982923 -0.0217977069903856
NM_001246252 chr13 198382656 198415893 introns_2 0.672453703703704 0.693892568064754 0.711898395721925 864 1359 1496 0.0439437174675685 0.245615389382528 0.0394446920182214
NM_001246252 chr13 198461834 198468139 introns_5 0.0326481257557437 0.0216526734423332 0.0329985652797704 1654 2263 2091 0.806400667655885 0.944366094304622 0.000350439524026788
NM_001246252 chr13 198468140 198468393 exons_6 0.0446808510638298 0.0219092331768388 0.04 470 639 475 0.697178115026598 0.904257480343017 -0.00468085106382979
NM_001246252 chr13 198468394 198474236 introns_6 0.0146386093321134 0.0125758889852559 0.0125335720680394 6558 9224 7819 0.285277850845422 0.647408867292093 -0.00210503726407406
NM_001246252 chr13 198474276 198635144 introns_7 0.468049594659037 0.433206452782309 0.508251404494382 4194 5517 5696 4.72866971132772e-06 0.000217242006542851 0.0402018098353453
NM_001246252 chr13 198634202 198636202 promoters 0.554838709677419 0.475 0.550438596491228 310 360 456 0.884605356151021 0.968745726073292 -0.00440011318619127
NM_001244732 chr13 199829689 199831689 promoters 0.0245444403123838 0.0167708925525867 0.0206806282722513 2689 3518 3820 0.37562177760789 0.731666163704468 -0.00386381204013248
NM_001244732 chr13 199830690 199831126 exons_1 0.0217278841179514 0.0165549862041782 0.0227108868060562 1933 2537 2774 0.68074388639242 0.895961236554564 0.000983002688104865
NM_001244732 chr13 199832905 199839957 introns_2 0.791724137931034 0.803493449781659 0.801215277777778 725 1145 1152 0.660920134120923 0.886693780152128 0.00949113984674332
NM_001244732 chr13 199839958 199840444 exons_3 0.737007874015748 0.729936305732484 0.753196930946292 635 785 782 0.458963988102544 0.788553726070355 0.0161890569305435
NM_001161642 chr13 200128703 200130703 promoters 0.210601719197708 0.191381495564005 0.157012195121951 698 789 656 0.0116514220087997 0.106073920218767 -0.0535895240757565
NM_001161642 chr13 200128749 200129703 exons_1 0.210601719197708 0.191381495564005 0.157012195121951 698 789 656 0.0116514220087997 0.106073920218767 -0.0535895240757565
NM_001243521 chr13 200690481 200694750 introns_3 0.702991452991453 0.723472668810289 0.712264150943396 468 622 424 0.743311595739574 0.923843011185977 0.0092726979519433
NM_001243521 chr13 200694048 200696048 promoters 0.0216294160057678 0.0155670867309118 0.0162916989914663 1387 1349 1289 0.289427097503384 0.651643414842665 -0.00533771701430159
NM_001243520 chr13 200694310 200696310 promoters 0.0216294160057678 0.0155670867309118 0.0162916989914663 1387 1349 1289 0.289427097503384 0.651643414842665 -0.00533771701430159
NM_001243522 chr13 200694430 200696430 promoters 0.0216294160057678 0.0155670867309118 0.0162916989914663 1387 1349 1289 0.289427097503384 0.651643414842665 -0.00533771701430159
NM_001244456 chr13 202027141 202049893 introns_7 0.735294117647059 0.732558139534884 0.719945355191257 612 602 732 0.520553775904091 0.818536829337152 -0.0153487624558021
NM_001244456 chr13 202050046 202071302 introns_8 0.527710843373494 0.493975903614458 0.541087231352718 415 830 791 0.41271781667477 0.756234414893072 0.0133763879792241
NM_001244456 chr13 202071524 202129205 introns_9 0.528409090909091 0.471881060116354 0.580570098894706 1408 1547 1719 0.00128992163502693 0.0221748459207102 0.0521610079856153
NM_001244456 chr13 202128336 202130336 promoters 0.335426478283621 0.297419090536665 0.342713567839196 1911 2441 1990 0.596158095829865 0.859364380214282 0.00728708955557483
NM_001244457 chr13 202774212 202775423 introns_7 0.0143036386449184 0.00773558368495077 0.0130293159609121 3985 4266 3377 0.511443128807129 0.814607033165151 -0.00127432268400639
NM_001244457 chr13 202774599 202776599 promoters 0.0148585750089509 0.00932286555446516 0.0109510086455331 5586 6114 5205 0.0525429631532199 0.27182034859319 -0.00390756636341781
NM_001244457 chr13 202775424 202775599 exons_8 0.0162398500936914 0.012987012987013 0.00711159737417943 1601 1848 1828 0.0131972248803751 0.114660022069532 -0.00912825271951201
NM_001244308 chr13 202962842 202972715 introns_1 0.748792270531401 0.721938775510204 0.739583333333333 207 392 480 0.953581800403264 0.992895310949476 -0.00920893719806759
NM_001244308 chr13 202976120 202976234 exons_4 0.565912117177097 0.56029106029106 0.64075382803298 751 962 849 0.00181035584257437 0.0287035880898408 0.0748417108558828
NM_001244308 chr13 202976235 202977453 introns_4 0.12781954887218 0.163636363636364 0.251572327044025 133 165 159 0.00537056545838359 0.064106445484229 0.123752778171845
NM_001244236 chr13 203046780 203057196 introns_1 0.831325301204819 0.813059033989267 0.803041825095057 1079 1118 1315 0.0781328530526852 0.345147847115473 -0.0282834761097622
NM_001244236 chr13 203057383 203071131 introns_2 0.72636815920398 0.717495987158908 0.734177215189873 1005 1246 1422 0.609910022014629 0.866056176835429 0.00780905598589332
NM_001097416 chr13 204798772 204805272 introns_1 0.420168067226891 0.413298565840939 0.366352201257862 476 767 636 0.0572570587185708 0.287751856462913 -0.0538158659690292
NM_001097416 chr13 204809408 204809562 exons_5 0.707390648567119 0.69589552238806 0.716878402903811 663 536 551 0.743774843516064 0.923843011185977 0.00948775433669202
NM_001097416 chr13 204809563 204811277 introns_5 0.732905982905983 0.702249196715459 0.714725105728566 2340 2801 2601 0.17660136503505 0.522666368624129 -0.0181808771774169
NM_001097416 chr13 204811417 204816135 introns_6 0.871029836381136 0.834710743801653 0.839302112029385 1039 1089 1089 0.0435284218556334 0.244018260140687 -0.031727724351751
NM_214061 chr13 204853276 204856522 introns_7 0.654142581888247 0.626440677966102 0.646067415730337 1038 1475 1424 0.787540593779243 0.939723943854867 -0.00807516615790949
NM_214061 chr13 204856722 204859136 introns_8 0.788461538461538 0.745475113122172 0.773399014778325 520 884 1015 0.784258848435952 0.938334380358541 -0.0150625236832133
NM_001243483 chr13 205641038 205641551 exons_1 0.853088480801336 0.840336134453782 0.852487135506003 599 714 583 0.972176139152367 0.996572983586171 -0.000601345295332179
NM_001243483 chr13 205641552 205642473 introns_1 0.0547945205479452 0.0824175824175824 0.0684931506849315 146 182 146 0.645488585025663 0.880585903986195 0.0136986301369863
NM_001243483 chr13 205642621 205644210 introns_2 0.395299145299145 0.332541567695962 0.399590163934426 468 421 488 0.8702839508748 0.963740977160536 0.00429101863528097
NM_213943 chr13 206675900 206677900 promoters 0.0897846999541915 0.102638236357065 0.0749900806771591 6549 8301 7561 0.000985435230657082 0.0179513133507319 -0.0147946192770324
NM_213943 chr13 206676901 206676978 exons_1 0.0125111706881144 0.00726978998384491 0.00578778135048231 1119 1238 1555 0.0646050108985009 0.3091717442287 -0.00672338933763207
NM_213943 chr13 206676979 206689489 introns_1 0.375232198142415 0.342495146623071 0.36888400219901 8075 9787 9095 0.489728793775054 0.805354597480961 -0.00634819594340441
NM_213943 chr13 206689545 206691013 introns_2 0.665743305632502 0.626938775510204 0.647279549718574 1083 1225 1066 0.366490826893113 0.72453012699092 -0.0184637559139281
NM_213943 chr13 206691119 206691521 introns_3 0.849361129791527 0.826959847036329 0.842018650575974 1487 2092 1823 0.648072398853193 0.881488939943676 -0.00734247921555287
NM_213943 chr13 206693132 206693994 introns_6 0.63265306122449 0.561200923787529 0.597430406852248 196 433 467 0.693488745966338 0.901985500553925 -0.0352226543722415
NM_213943 chr13 206694041 206696436 introns_7 0.79408461250468 0.792821709950394 0.800330578512397 2671 3427 3025 0.546516320264571 0.832027576378091 0.00624596600771676
NM_213943 chr13 206696437 206696548 exons_8 0.95364238410596 0.930348258706468 0.949333333333333 302 402 375 0.884024377473798 0.968571865041123 -0.00430905077262689
NM_213943 chr13 206697246 206698418 introns_9 0.766483516483517 0.727272727272727 0.767039674465921 728 1023 983 0.811239106364279 0.946981891886314 0.00055615798240416
NM_213943 chr13 206698486 206698732 introns_10 0.775354969574036 0.744293747932517 0.782082324455206 1972 3023 2065 0.579533721101884 0.850405369328259 0.00672735488116927
NM_001097496 chr13 206706834 206710488 introns_2 0.322461862177801 0.291416460614624 0.339874739039666 1901 2831 2395 0.138856046374642 0.460844165530985 0.0174128768618648
NM_001097496 chr13 206709598 206711598 promoters 0.011666059059424 0.0104116222760291 0.0147768395657419 2743 4130 3316 0.237746063390825 0.59796917021035 0.00311078050631787
NM_001143700 chr13 206883549 206885549 promoters 0.895040760869565 0.844757033248082 0.879050279329609 2944 3910 3580 0.121845126453461 0.431319398065841 -0.0159904815399563
NM_001143700 chr13 206884550 206884745 exons_1 0.946488294314381 0.92914653784219 0.9703125 598 621 640 0.0502534120571429 0.265464187854662 0.0238242056856187
NM_001143700 chr13 206884746 206892802 introns_1 0.835777377583398 0.818639972385226 0.827089978488243 11661 14485 13481 0.0940537226835638 0.3764683742471 -0.00868739909515492
NM_001143700 chr13 206893791 206894621 introns_3 0.162790697674419 0.396707818930041 0.227497527200791 1118 1215 1011 0.000173307264346728 0.00448408740554253 0.0647068295263727
NM_001143700 chr13 206899996 206903550 introns_6 0.80838894184938 0.797942001870907 0.78642936596218 1049 1069 899 0.22898278887021 0.59003006992603 -0.0219595758872002
NM_001143700 chr13 206903750 206904286 introns_7 0.865221489161169 0.837896253602305 0.851851851851852 1061 1388 1485 0.444306101330576 0.779086736609825 -0.0133696373093168
NM_213908 chr13 207515127 207516661 introns_2 0.554455445544555 0.556390977443609 0.557815845824411 707 931 934 0.892523976978923 0.971655394195757 0.00336040027985662
NM_213908 chr13 207516662 207516864 exons_3 0.450980392156863 0.615082482325216 0.434819897084048 2754 3819 3498 0.0121797604865116 0.108477500428818 -0.0161604950728148
NM_213908 chr13 207516865 207517167 introns_3 0.487781036168133 0.551114527286703 0.506698187549251 1023 1301 1269 0.482972406516757 0.8013802192697 0.0189171513811184
NM_213908 chr13 207517168 207517387 exons_4 0.536082474226804 0.56071076011846 0.550045085662759 873 1013 1109 0.576955223747575 0.848230455394109 0.0139626114359551
NM_213908 chr13 207517500 207517744 exons_5 0.422932330827068 0.532623169107856 0.434586466165414 532 751 665 0.926047498833067 0.985036745426906 0.0116541353383459
NM_213908 chr13 207517745 207517818 introns_5 0.517821116341627 0.676666666666667 0.571428571428571 1487 2100 1855 0.0130029543056695 0.113390577454441 0.053607455086944
[truncated: 1,199,344 more chars]
