# Supplementary material for: Characterization of Global DNA Methylation in Different Gene Regions Reveals Candidate Biomarkers in Pigs with High and Low Levels of Boar Taint
Source: Vet Sci. 2020 Jun 13;7(2):77. doi: 10.3390/vetsci7020077 (PMC7356388; doi:10.3390/vetsci7020077)
Supplement: Supplementary file 1 [file vetsci-07-00077-s001.zip › vetsci-751747-supplementary_proofread_XW0611/Supplementary file 2.txt]

Gene Chromosome Start End Feature Methylation_group1 Methylation_group2 Methylation_group3 Read_group1 Read_group2 Read_group3 Pvalue Qvalue Methylation_difference
NM_001244353 chr1 22826 24826 promoters 0.013771186440678 0.0086342229199372 0.0115646258503401 944 1274 1470 0.716195491042405 1 -0.00220656059033783
NM_001244353 chr1 23827 23965 exons_1 0.00578034682080925 0.00573065902578797 0.0074719800747198 519 698 803 0.680520524429719 1 0.00169163325391055
NM_001244864 chr1 2540536 2542536 promoters 0.0116869918699187 0.010465724751439 0.0132072395238872 5904 7644 6133 0.428879696842175 0.894912752326646 0.00152024765396847
NM_001244864 chr1 2541537 2541699 exons_1 0.00915192190359976 0.0167420814479638 0.0103260869565217 1639 2210 1840 0.819585019040896 1 0.00117416505292198
NM_001244864 chr1 2541700 2551154 introns_1 0.516963139556208 0.507620320855615 0.472995923913043 5453 7480 5888 2.33525515836029e-06 0.000139839324801084 -0.0439672156431641
NM_001244864 chr1 2551157 2551254 exons_3 0.854545454545454 0.844339622641509 0.77124183006536 165 212 153 0.052351368550177 0.325319306264166 -0.083303624480095
NM_001244864 chr1 2551255 2551896 introns_3 0.838187702265372 0.814814814814815 0.742559523809524 927 999 672 3.79204006914232e-06 0.000215329033926211 -0.0956281784558484
NM_001244534 chr1 2575814 2577814 promoters 0.00813008130081301 0.00785498489425982 0.0104294478527607 1353 1655 1630 0.484909479891178 0.945799879107252 0.00229936655194773
NM_001007195 chr1 4843416 4883099 introns_7 0.0102090422946038 0.00857338820301783 0.00958904109589041 2057 2916 2190 0.842773257488189 1 -0.000620001198713381
NM_001007195 chr1 4882241 4884241 promoters 0.013284294889389 0.00999576450656501 0.0106359649122807 18217 23610 18240 0.0162119711765137 0.160498167853095 -0.00264832997710833
NM_001044603 chr1 5858870 5859098 exons_2 0.451476793248945 0.465693173821253 0.410817031070196 4503 5684 5214 2.51770844399004e-05 0.00114373417383189 -0.0406597621787495
NM_001044603 chr1 6525253 6692614 introns_8 0.661634103019538 0.649258160237389 0.663392272429601 1126 1685 1527 0.857313227283754 1 0.00175816941006235
NM_001044603 chr1 6724451 6729733 introns_10 0.191528545119705 0.249271137026239 0.273273273273273 543 686 666 0.00107433766123576 0.0240027747484559 0.0817447281535679
NM_001143697 chr1 6864827 6864996 exons_2 0.757751937984496 0.818600368324125 0.780510018214936 1032 1086 1098 0.22175550278585 0.685132972256282 0.0227580802304401
NM_001143697 chr1 6872713 6872874 exons_3 0.407843137254902 0.414556962025316 0.256410256410256 255 316 234 0.000629467276562916 0.015818948138661 -0.151432880844646
NM_001143697 chr1 6872875 6873187 introns_3 0.427288040426727 0.383363471971067 0.372410308236483 1781 2212 1979 0.000668974926438307 0.0161411642507294 -0.0548777321902435
NM_001143697 chr1 6876199 6878282 introns_5 0.58004158004158 0.624352331606218 0.58173618940248 962 1158 887 0.893541474833092 1 0.00169460936090027
NM_213902 chr1 7288830 7290830 promoters 0.776 0.748763600395648 0.751960784313725 750 1011 1020 0.276512626006226 0.74800355954949 -0.0240392156862745
NM_213902 chr1 7289831 7290262 exons_1 0.776 0.748763600395648 0.751960784313725 750 1011 1020 0.276512626006226 0.74800355954949 -0.0240392156862745
NM_001348975 chr1 7364529 7366529 promoters 0.789855072463768 0.781791907514451 0.793076317859953 966 1384 1271 0.807303829536672 1 0.00322124539618474
NM_001348975 chr1 7365014 7365529 exons_11 0.789855072463768 0.781791907514451 0.793076317859953 966 1384 1271 0.807303829536672 1 0.00322124539618474
NM_001244473 chr1 7369892 7371042 introns_1 0.516185476815398 0.478508217446271 0.480854197349043 1143 1582 1358 0.0897760688255954 0.447318430676397 -0.0353312794663553
NM_001244473 chr1 7372068 7372217 exons_3 0.806571605703658 0.797044334975369 0.807961269499731 1613 2030 1859 0.886633428030307 1 0.00138966379607319
NM_001244473 chr1 7376071 7378334 introns_4 0.919005613472334 0.915716856628674 0.920235371036286 2494 3334 3059 0.835804135780481 1 0.00122975756395283
NM_001244473 chr1 7378335 7378522 exons_5 0.677865612648221 0.663703703703704 0.666015625 506 675 512 0.688926868570059 1 -0.0118499876482213
NM_001244473 chr1 7379238 7380001 introns_6 0.880484114977307 0.842799770510614 0.874690440812283 1322 1743 2019 0.955362251101886 1 -0.00579367416502385
NM_001244473 chr1 7381445 7382164 introns_8 0.914346895074946 0.829473684210526 0.816933638443936 467 475 437 2.69541930509358e-05 0.00120780455528241 -0.0974132566310105
NM_001244473 chr1 7382165 7382399 exons_9 0.97085201793722 0.908872901678657 0.936599423631124 446 417 347 0.0250708436182549 0.209040059384108 -0.0342525943060958
NM_001244473 chr1 7382400 7383622 introns_9 0.92534174553102 0.931906614785992 0.904995102840353 951 1028 1021 0.0878648200577958 0.440460859757002 -0.0203466426906674
NM_001244473 chr1 7383770 7384053 introns_10 0.913916786226686 0.898384004382361 0.903721931713319 2788 3651 3251 0.205122508612191 0.661999982473545 -0.0101948545133669
NM_001244473 chr1 7384262 7386166 introns_11 0.251968503937008 0.3125 0.269461077844311 127 176 167 0.817645542710324 1 0.0174925739073035
NM_001244473 chr1 7386329 7389021 introns_12 0.797235023041475 0.771598272138229 0.789988492520138 1302 1852 1738 0.747648688514463 1 -0.0072465305213365
NM_001244473 chr1 7391283 7391793 introns_14 0.779179810725552 0.757907542579075 0.749837977965003 951 1644 1543 0.10656301335678 0.487327682120437 -0.0293418327605488
NM_001244473 chr1 7393363 7394693 introns_17 0.941489361702128 0.942786069651741 0.941008563273073 1128 1206 1051 0.964862877129058 1 -0.000480798429054463
NM_001244473 chr1 7394694 7394884 exons_18 0.764563106796116 0.7911227154047 0.783861671469741 412 383 347 0.501455905200694 0.956460790283521 0.0192985646736241
NM_001244473 chr1 7396043 7400285 introns_19 0.477611940298507 0.491071428571429 0.6796875 67 112 128 0.0022602958467136 0.0435338267318786 0.202075559701493
NM_001244473 chr1 7400765 7401785 introns_21 0.668941979522184 0.659653465346535 0.687707641196013 586 808 903 0.380648030188028 0.85980043312905 0.018765661673829
NM_001244473 chr1 7402535 7402773 introns_23 0.801813471502591 0.803036876355748 0.807978099335158 1544 2305 2557 0.606485757306696 1 0.00616462783256777
NM_001244473 chr1 7408192 7409168 introns_28 0.949838187702265 0.911764705882353 0.950323974082073 618 578 463 0.820020446392532 1 0.000485786379808117
NM_001244473 chr1 7409271 7411507 introns_29 0.877483443708609 0.852082206598161 0.854298642533937 2718 3698 3315 0.0134034429069106 0.142861615578997 -0.0231848011746727
NM_001244473 chr1 7411508 7411687 exons_30 0.780201342281879 0.751262626262626 0.743243243243243 596 792 666 0.130613414495869 0.537383236280006 -0.036958099038636
NM_001244473 chr1 7414592 7415039 introns_33 0.728965517241379 0.70040668775418 0.703272323904603 1450 2213 1803 0.128262157774193 0.534047302944759 -0.0256931933367758
NM_001244473 chr1 7429840 7430656 introns_39 0.899653979238754 0.933031674208145 0.953542392566783 867 1105 861 1.14519612818882e-05 0.000589328663779667 0.0538884133280285
NM_001244473 chr1 7430657 7430822 exons_40 0.935483870967742 0.980769230769231 0.983739837398374 124 156 123 0.0280500870022764 0.225049845412905 0.0482559664306321
NM_001244473 chr1 7437240 7441990 introns_44 0.704861111111111 0.733823529411765 0.73876404494382 576 680 712 0.185257119931405 0.632601684286243 0.033902933832709
NM_001244473 chr1 7444064 7452879 introns_46 0.273777809777522 0.277169905919132 0.274057857701329 27778 33907 31975 0.97511837209404 1 0.000280047923807425
NM_001244473 chr1 7453020 7472243 introns_47 0.0305263157894737 0.0189274447949527 0.0283742331288344 950 1268 1304 0.888125415420584 1 -0.00215208266063933
NM_001244473 chr1 7471480 7473480 promoters 0.0176044183638246 0.0135388739946381 0.0122389251030996 5794 7460 7517 0.0113128286901489 0.12916697531956 -0.00536549326072501
NM_001244473 chr1 7472244 7472480 exons_48 0.0175941080196399 0.0121861152141802 0.00694444444444444 2444 2708 2448 0.000642383628009008 0.0158349279019653 -0.0106496635751955
NM_001243427 chr1 7589139 7591139 promoters 0.0151843817787419 0.0130039011703511 0.0141022942538413 3688 4614 4751 0.716591929986994 1 -0.00108208752490057
NM_001243427 chr1 7590140 7590388 exons_1 0.0306569343065693 0.0139771283354511 0.0238379022646007 685 787 839 0.439667745053879 0.908150340755693 -0.00681903204196863
NM_001243427 chr1 7590389 7591546 introns_1 0.013934045517882 0.0140252454417952 0.0125086865879083 2153 2852 2878 0.644475847561518 1 -0.00142535892997375
NM_001244242 chr1 7642880 7651106 introns_1 0.0309976556394894 0.0348334054521852 0.0351476690261167 3839 4622 4097 0.311003612074956 0.783639970388266 0.00415001338662722
NM_001244241 chr1 7642880 7651409 introns_5 0.0189762211549725 0.018907379977346 0.0192158385093168 8537 11477 10304 0.899109194747914 1 0.000239617354344298
NM_001244242 chr1 7650272 7652272 promoters 0.0189762211549725 0.018907379977346 0.0192158385093168 8537 11477 10304 0.899109194747914 1 0.000239617354344298
NM_001244241 chr1 7650591 7652591 promoters 0.0189762211549725 0.018907379977346 0.0192158385093168 8537 11477 10304 0.899109194747914 1 0.000239617354344298
NM_001244242 chr1 7651107 7651272 exons_1 0.00915283099191145 0.00816921954777535 0.00869985500241663 4698 6855 6207 0.834941562587766 1 -0.000452975989494824
NM_214127 chr1 7678351 7680351 promoters 0.00875331564986737 0.00812827079389823 0.0105705964836587 7540 8981 9271 0.190801940622535 0.642500891102188 0.00181728083379135
NM_214127 chr1 7679352 7679693 exons_1 0.00928270042194093 0.00549450549450549 0.017921146953405 1185 910 1116 0.0517616662313444 0.323179237408403 0.00863844653146409
NM_214127 chr1 7679694 7680047 introns_1 0.00865460267505901 0.00842522611820097 0.00956468424279583 6355 8071 8155 0.534921255602062 0.976333955089257 0.000910081567736821
NM_214127 chr1 7680251 7684075 introns_2 0.51304347826087 0.515873015873016 0.433795712484237 690 882 793 0.00172087993459636 0.0345592564914214 -0.0792477657766325
NM_001243543 chr1 8215400 8215952 introns_8 0.807649667405765 0.755693581780538 0.749181094992981 1804 2415 2137 2.25320876612467e-05 0.00103789413583659 -0.0584685724127841
NM_001243543 chr1 8216705 8217993 exons_10 0.558679706601467 0.581455805892548 0.473589973142346 818 1154 1117 4.82053198283521e-05 0.00187886651899027 -0.0850897334591215
NM_001145385 chr1 8555082 8557082 promoters 0.00823421774931381 0.0164628410159925 0.012372634643377 1093 2126 1374 0.450412328293379 0.917582954375557 0.00413841689406319
NM_001145385 chr1 8556141 8558748 introns_1 0.00823421774931381 0.0164628410159925 0.012372634643377 1093 2126 1374 0.450412328293379 0.917582954375557 0.00413841689406319
NM_001145385 chr1 8562119 8562196 exons_4 0.944029850746269 0.933823529411765 0.961538461538462 268 408 338 0.297264807781866 0.773640177344589 0.0175086107921929
NM_001145385 chr1 8562197 8562475 introns_4 0.960526315789474 0.944717444717445 0.961367013372957 532 814 673 0.843375717417981 1 0.000840697583483263
NM_001185165 chr1 9666903 9668903 promoters 0.0245210727969349 0.0178861788617886 0.0110831234256927 1305 1845 1985 0.00339818228864459 0.0592164728447141 -0.0134379493712422
NM_001128475 chr1 11565304 11567304 promoters 0.0246587406428886 0.0202702702702703 0.0205209155485399 2271 2812 2534 0.336320718401645 0.814933990109813 -0.00413782509434874
NM_001244934 chr1 13445506 13447506 promoters 0.0122925629993854 0.00828025477707006 0.00746268656716418 1627 1570 1474 0.15757655168619 0.586516147008661 -0.00482987643222119
NM_214220 chr1 14457144 14490713 introns_7 0.0131246845027764 0.0127610208816705 0.012625250501002 5943 6896 4990 0.814225984424395 1 -0.000499434001774371
NM_214220 chr1 14490165 14492165 promoters 0.0129253926701571 0.0123734533183352 0.0123886953155246 6112 7112 5166 0.791629015608484 1 -0.000536697354632484
NM_214220 chr1 14490714 14491165 exons_8 0.00591715976331361 0 0.00568181818181818 169 216 176 0.982013897744899 1 -0.000235341581495427
NM_001243637 chr1 14794323 14796323 promoters 0.00366748166259169 0.00461361014994233 0.00546448087431694 818 867 915 0.580537024756453 1 0.00179699921172525
NM_001195780 chr1 16234652 16249291 introns_6 0.00665188470066519 0.0109140518417462 0.0103270223752151 451 733 581 0.574248095284433 1 0.00367513767454996
NM_001195780 chr1 16248367 16250367 promoters 0.0113895216400911 0.0137378928642024 0.00947814451382694 7024 10118 8968 0.192178901333183 0.644263384837591 -0.00191137712626418
NM_001195780 chr1 16249292 16249367 exons_7 0.0137875101378751 0.0189873417721519 0.0127307447485678 1233 1896 1571 0.730215086921789 1 -0.00105676538930731
NM_001123176 chr1 19096647 19098647 promoters 0.0104522184300341 0.00987841945288754 0.0102417042195821 4688 5264 4882 0.920915891946538 1 -0.000210514210451991
NM_001244185 chr1 21800615 21802615 promoters 0.00904068307383224 0.00948325914457132 0.00887445887445888 3982 5167 4620 0.92425313796854 1 -0.00016622419937337
NM_001244185 chr1 21801303 21801615 exons_12 0.0063913470993117 0.0062396006655574 0.00973451327433628 2034 2404 2260 0.192674905063425 0.6447286555434 0.00334316617502458
NM_001244669 chr1 25662277 25664277 promoters 0.0153846153846154 0.0079628400796284 0.0172966047405509 1040 1507 1561 0.484987237533964 0.945799879107252 0.00191198935593554
NM_001244669 chr1 25663132 25663277 exons_6 0.0153846153846154 0.0079628400796284 0.0172966047405509 1040 1507 1561 0.484987237533964 0.945799879107252 0.00191198935593554
NM_001244825 chr1 26300253 26302253 promoters 0.00513478818998716 0.00941619585687382 0.0223820943245404 779 1062 1251 0.000324202333654665 0.00940723380814834 0.0172473061345532
NM_001244825 chr1 26301254 26301645 exons_1 0.00513478818998716 0.00941619585687382 0.0223820943245404 779 1062 1251 0.000324202333654665 0.00940723380814834 0.0172473061345532
NM_001267890 chr1 26475879 26476163 exons_1 0.909844054580897 0.887946428571429 0.902675455602947 2052 2240 2579 0.512403723619181 0.96087127461599 -0.00716859897794975
NM_001267890 chr1 26477695 26478599 exons_3 0.761698440207972 0.752521856086079 0.733763767565515 2308 2974 2633 0.0225181550461897 0.196199850911708 -0.0279346726424576
NM_001177907 chr1 27036214 27038214 promoters 0.0172413793103448 0.0113468179575728 0.0119760479041916 1798 2027 2004 0.168143574069354 0.604567312100716 -0.00526533140615321
NM_001177907 chr1 27037215 27037698 exons_1 0.0213618157543391 0.00743889479277365 0.011866235167206 749 941 927 0.113780857412918 0.501992302598051 -0.00949558058713308
NM_001177907 chr1 27037699 27046255 introns_1 0.0142993326978074 0.0147329650092081 0.0120705663881151 1049 1086 1077 0.656460387686672 1 -0.0022287663096923
NM_001190176 chr1 27907788 27909788 promoters 0.012609649122807 0.0108958837772397 0.0182049110922947 1824 2478 2362 0.0960858139753493 0.462465193409543 0.00559526196948765
NM_001190176 chr1 27908789 27909113 exons_1 0.0120567375886525 0.00802407221664995 0.0169029443838604 1410 1994 1834 0.154004463906625 0.583675146002843 0.00484620679520793
NM_001244459 chr1 29746894 29748894 promoters 0.0283797729618163 0.0131578947368421 0.0247547874824848 1938 2280 2141 0.491055298241169 0.951095175919061 -0.00362498547933148
NM_213833 chr1 31673397 31675397 promoters 0.0176579925650558 0.0214211076280042 0.0150932228469962 3228 3828 3379 0.420721202947659 0.890231469263164 -0.00256476971805961
NM_213833 chr1 31674680 31674804 introns_1 0.0170838299562972 0.0208262205530898 0.0132583366813982 2517 2929 2489 0.301525611605198 0.77524234544362 -0.00382549327489903
NM_213833 chr1 31674805 31675027 exons_2 0.019690576652602 0.0233592880978865 0.0202247191011236 711 899 890 0.971482950137913 1 0.000534142448521624
NM_213833 chr1 31675327 31675578 exons_3 0.0612745098039216 0.103383458646617 0.0627218934911243 816 1064 845 0.946559283532368 1 0.0014473836872027
NM_001315656 chr1 36034091 36066335 introns_4 0.0145772594752187 0.0143847932185975 0.0158884565499351 3087 3893 3084 0.670872376424217 1 0.00131119707471649
NM_001315656 chr1 36065432 36067432 promoters 0.017364657814096 0.0128811777076761 0.0173032974208293 2937 3804 3063 0.997202277020347 1 -6.13603932667628e-05
NM_001315656 chr1 36066336 36066432 exons_5 0.018018018018018 0.0150659133709981 0.0326340326340326 444 531 429 0.137683428817556 0.552326885274812 0.0146160146160146
NM_001243329 chr1 37230321 37232321 promoters 0.0135964912280702 0.0165726375176305 0.013840830449827 2280 2836 2023 0.918005199872339 1 0.000244339221756814
NM_213885 chr1 42729168 42731168 promoters 0.0227138643067847 0.0131313131313131 0.0139697322467986 3390 3960 2577 0.00479230993156595 0.0761207054060466 -0.00874413205998606
NM_213885 chr1 42730168 42730168 TSSes 0.0144927536231884 0.0294117647058824 0 138 170 123 0.384839159136445 0.861344050707361 -0.0144927536231884
NM_213885 chr1 42730169 42731093 exons_1 0.0255338904363974 0.0139287177386317 0.0177838577291382 2154 2441 1462 0.0489158460046887 0.312106974212612 -0.00775003270725923
NM_001160273 chr1 52986584 52988584 promoters 0.134751773049645 0.164102564102564 0.303448275862069 141 195 145 0.000289211434717729 0.0086592532749349 0.168696502812424
NM_001160273 chr1 52987411 52987584 exons_3 0.134751773049645 0.164102564102564 0.303448275862069 141 195 145 0.000289211434717729 0.0086592532749349 0.168696502812424
NM_001278752 chr1 56068582 56070582 promoters 0.0117285674392628 0.0107470511140236 0.0147434079954636 3581 3815 3527 0.251898926946685 0.719539562791768 0.00301484055620079
NM_001190247 chr1 56377299 56379299 promoters 0.468421052631579 0.476758045292014 0.478463329452852 760 839 859 0.690254684478359 1 0.0100422768212732
NM_001195598 chr1 57156753 57165607 introns_4 0.0202391904323827 0.012982576016399 0.0157450076804916 2174 2927 2604 0.254164481555303 0.721941112550575 -0.00449418275189115
NM_001195598 chr1 57164689 57166689 promoters 0.0202391904323827 0.012982576016399 0.0157450076804916 2174 2927 2604 0.254164481555303 0.721941112550575 -0.00449418275189115
NM_001077219 chr1 57363263 57365263 promoters 0.0147679324894515 0.0146329365079365 0.0114240170031881 3318 4032 3764 0.21545635069953 0.678629470182306 -0.00334391548626338
NM_001243623 chr1 57423058 57425058 promoters 0.0121212121212121 0.00944386149003148 0.0192147034252297 825 953 1197 0.13469698598124 0.546159250625096 0.00709349130401762
NM_001243623 chr1 57423646 57424058 exons_7 0.0121212121212121 0.00944386149003148 0.0192147034252297 825 953 1197 0.13469698598124 0.546159250625096 0.00709349130401762
NM_001114280 chr1 58546675 58548675 promoters 0.0128090557044981 0.0104597421551934 0.01224381155177 3357 4111 3757 0.851234706554246 1 -0.000565244152728035
NM_001243440 chr1 63637588 63639588 promoters 0.0233766233766234 0.0107066381156317 0.0142538975501114 1925 2335 2245 0.0244791208959503 0.205668328241868 -0.00912272582651202
NM_001190160 chr1 66492996 66498886 introns_11 0.0392156862745098 0.0165745856353591 0.0342857142857143 102 181 175 0.978758280755055 1 -0.00492997198879552
NM_001190160 chr1 66498044 66500044 promoters 0.0392156862745098 0.0165745856353591 0.0342857142857143 102 181 175 0.978758280755055 1 -0.00492997198879552
NM_001172585 chr1 67283494 67292784 introns_10 0.0806045340050378 0.0886297376093294 0.0564885496183206 1191 1715 1965 0.00365156998168294 0.0631309487384398 -0.0241159843867172
NM_001172585 chr1 67292136 67294136 promoters 0.0377777777777778 0.0434380776340111 0.0431034482758621 900 1082 928 0.570869238970288 0.998380924239991 0.00532567049808429
NM_001348416 chr1 71356238 71360070 introns_7 0.0233739837398374 0.0277324632952692 0.0137429264349232 984 1226 1237 0.0934666606503552 0.456048069410289 -0.0096310573049142
NM_001348416 chr1 71359255 71361255 promoters 0.018581721653394 0.0204988042364195 0.0108196721311475 2637 2927 3050 0.0173856324268322 0.168181347323052 -0.00776204952224647
NM_001144111 chr1 71384472 71399990 introns_3 0.0189003436426117 0.0175182481751825 0.0136986301369863 1164 1370 1387 0.298423810526343 0.774026051144835 -0.00520171350562538
NM_001144111 chr1 71399134 71401134 promoters 0.0110779718789945 0.00840941854877463 0.0126836619364561 7041 8324 7963 0.294753324877257 0.770494396068329 0.00160569005746165
NM_001144111 chr1 71399991 71400134 exons_4 0.0113471050334594 0.00958751393534002 0.0144395496818404 3437 4485 4086 0.183076035311325 0.628687624308984 0.00309244464838102
NM_001004050 chr1 71635145 71637145 promoters 0.0115082824760244 0.00760755508919203 0.0101933743067006 5735 7624 6671 0.520061825495573 0.965161209794886 -0.00131490816932377
NM_001004050 chr1 71635909 71636145 exons_15 0.0098314606741573 0.00704697986577181 0.0128495842781557 2136 2980 2646 0.236300385474887 0.69974074282814 0.0030181236039984
NM_001037152 chr1 72519393 72521393 promoters 0.0092497430626927 0.0111876075731497 0.0136911281489595 2919 3486 3652 0.0899400398767439 0.447457818059042 0.00444138508626677
NM_001037152 chr1 72520110 72520393 exons_9 0.0092497430626927 0.0111876075731497 0.0136911281489595 2919 3486 3652 0.0899400398767439 0.447457818059042 0.00444138508626677
NM_001135959 chr1 74628694 74630694 promoters 0.0177598385469223 0.016664399401442 0.0202175961620834 9910 14702 11673 0.150560138165702 0.57726404545837 0.00245775761516114
NM_001135959 chr1 74629695 74630312 exons_1 0.0192389910218042 0.0167079207920792 0.0179275726066691 2339 3232 2789 0.74940497025768 1 -0.00131141841513513
NM_001135959 chr1 74630313 74737036 introns_1 0.0235512040222281 0.0264806953709319 0.0367334547662417 3779 4947 3294 0.00103469402695845 0.0232785650702375 0.0131822507440135
NM_001135959 chr1 74737037 74738437 exons_2 0.848623853211009 0.798387096774194 0.757188498402556 2398 3348 3130 3.96655642356149e-17 1.53692395070585e-14 -0.0914353548084533
NM_001243664 chr1 75507244 75509244 promoters 0.0102647217720151 0.0072193758733116 0.0108362779740872 3702 4294 4245 0.735562411840134 1 0.000571556202072035
NM_001123219 chr1 86004934 86017371 introns_9 0.023778071334214 0.0138445154419595 0.00762527233115468 757 939 918 0.00611167897071119 0.0896606444990525 -0.0161527990030593
NM_001123219 chr1 86016579 86018579 promoters 0.0136729222520107 0.00904079382579934 0.0102963335007534 3730 4535 3982 0.161505923004764 0.593323765966617 -0.00337658875125733
NM_001123219 chr1 86017372 86017579 exons_10 0.00949913644214162 0.0018348623853211 0.0143755615453729 1158 1090 1113 0.220369065715197 0.684678504561434 0.00487642510323124
NM_001244502 chr1 86953467 86955467 promoters 0.0211062590975255 0.0155979202772964 0.0141975308641975 1374 1731 1620 0.148953376857292 0.574783768810184 -0.00690872823332794
NM_001244502 chr1 86954671 86974022 introns_1 0.0211062590975255 0.0155979202772964 0.0141975308641975 1374 1731 1620 0.148953376857292 0.574783768810184 -0.00690872823332794
NM_214298 chr1 88596509 88598509 promoters 0.0113713895838071 0.0133277800916285 0.00948577134298552 4397 4802 4006 0.442448704830675 0.91170909835049 -0.00188561824082162
NM_214298 chr1 88597510 88598682 exons_1 0.0068369917236416 0.0114251352976548 0.00601051840721262 2779 3326 2662 0.762398263720281 1 -0.000826473316428975
NM_001097484 chr1 90695745 90697745 promoters 0.0565371024734982 0.0402684563758389 0.0640569395017794 283 298 281 0.693026273384085 1 0.00751983702828113
NM_001097484 chr1 90696746 90696842 exons_1 0.047244094488189 0.0447761194029851 0.0962962962962963 127 134 135 0.0960337472136656 0.462465193409543 0.0490522018081073
NM_001097484 chr1 90696843 90698468 introns_1 0.0641025641025641 0.0365853658536585 0.0342465753424658 156 164 146 0.203992260464168 0.66178333161755 -0.0298559887600983
NM_001097418 chr1 92420950 92422950 promoters 0.0170017374038223 0.0107474352711285 0.0151408803770179 8058 10235 9973 0.411194678489804 0.880825803971492 -0.00186085702680434
NM_001097418 chr1 92421984 92422666 introns_1 0.0170017374038223 0.0107474352711285 0.0151408803770179 8058 10235 9973 0.411194678489804 0.880825803971492 -0.00186085702680434
NM_001185166 chr1 95755296 95757296 promoters 0.0147694524495677 0.0115490836053226 0.0111392405063291 2776 3983 3950 0.20447694699907 0.661999982473545 -0.00363021194323861
NM_001185166 chr1 95756297 95756341 exons_1 0.003125 0.0153172866520788 0.0164102564102564 640 914 975 0.0237840193705882 0.202148820121373 0.0132852564102564
NM_001185166 chr1 95756342 95757218 introns_1 0.0265486725663717 0.0175913396481732 0.0173410404624277 452 739 692 0.310681571607305 0.783345596124171 -0.00920763210394394
NM_001244175 chr1 98541315 98543315 promoters 0.0179541172559016 0.0131978813927238 0.0172641509433962 9023 11517 10600 0.811928406521684 1 -0.000689966312505355
NM_001244175 chr1 98541703 98542315 exons_4 0.0204471101417666 0.0151975683890578 0.0194652908067542 3668 4606 4264 0.811208863879544 1 -0.000981819335012409
NM_001243029 chr1 99080939 99082939 promoters 0.0174603174603175 0.0231809401159047 0.0120788302606484 1260 1553 1573 0.223242583911862 0.687206548662417 -0.00538148719966902
NM_001243029 chr1 99081940 99082358 exons_1 0.0181043663471778 0.0263388937664618 0.0162116040955631 939 1139 1172 0.672442398955079 1 -0.00189276225161471
NM_214072 chr1 100573124 100575124 promoters 0.00832428519724937 0.00840576941446174 0.00674373795761079 8289 10469 9342 0.223261274349108 0.687206548662417 -0.00158054723963858
NM_214072 chr1 100574125 100574507 exons_1 0.00524828421477594 0.00546541417591802 0.00518518518518519 4954 5855 5400 0.960452832522027 1 -6.30990295907539e-05
NM_214072 chr1 100574508 100589849 introns_1 0.0143312101910828 0.0113173381620643 0.0087994971715902 1256 2209 1591 0.166430045645001 0.60234874212287 -0.00553171301949261
NM_001244276 chr1 106000229 106013051 introns_7 0.0177736202057998 0.00574300071787509 0.012301013024602 1069 1393 1382 0.287704801211724 0.76130356329824 -0.00547260718119779
NM_001244276 chr1 106012347 106014347 promoters 0.0129708156647543 0.00930593253198914 0.00940438871473354 4009 5158 5423 0.110050549644728 0.494212859529334 -0.00356642695002076
NM_001244276 chr1 106013052 106013347 exons_8 0.0112244897959184 0.0106241699867198 0.00841375897055184 2940 3765 4041 0.227250509557753 0.689497515641143 -0.00281073082536652
NM_001170523 chr1 106891612 106898168 introns_10 0.0198675496688742 0.0194805194805195 0.0416666666666667 151 154 168 0.220882080779494 0.684678504561434 0.0217991169977925
NM_001170523 chr1 106897235 106899235 promoters 0.0256410256410256 0.0146198830409357 0.040133779264214 273 342 299 0.256260724066727 0.724458965419542 0.0144927536231884
NM_001244826 chr1 106969637 106971637 promoters 0.0142032845095428 0.0130678282514001 0.0117292225201072 2253 3214 2984 0.429047285842955 0.894912752326646 -0.00247406198943559
NM_001244826 chr1 106970638 106970883 exons_1 0.0142032845095428 0.0130678282514001 0.0117292225201072 2253 3214 2984 0.429047285842955 0.894912752326646 -0.00247406198943559
NM_001244929 chr1 107010823 107012823 promoters 0.00650095602294455 0.00389711613406079 0.00395979287237283 2615 2566 3283 0.173253482981867 0.613229818592991 -0.00254116315057172
NM_001244929 chr1 107011824 107012066 exons_1 0.0044404973357016 0.00556586270871985 0.00429184549356223 1126 1078 1398 0.934088191598936 1 -0.000148651842139367
NM_001122995 chr1 107324224 107326224 promoters 0.00390625 0.00852272727272727 0.0134408602150538 256 352 372 0.202565322274417 0.658972071037319 0.00953461021505376
NM_001122995 chr1 107325420 107335531 introns_1 0.00390625 0.00852272727272727 0.0134408602150538 256 352 372 0.202565322274417 0.658972071037319 0.00953461021505376
NM_001301326 chr1 107325420 107335534 introns_1 0.00390625 0.00852272727272727 0.0134408602150538 256 352 372 0.202565322274417 0.658972071037319 0.00953461021505376
NM_001243563 chr1 107996304 107998304 promoters 0.0160427807486631 0.0205680705190989 0.0187018701870187 748 1021 909 0.716357648166571 1 0.0026590894383556
NM_001243362 chr1 108923485 108925485 promoters 0.0132288094071534 0.0122318026869862 0.0129896083133493 4082 4987 5004 0.940806963067061 1 -0.000239201093804035
NM_001243362 chr1 108923665 108924095 introns_5 0.0171673819742489 0.0162059103908484 0.0184534270650264 932 1049 1138 0.808376052449031 1 0.00128604509077743
NM_001243362 chr1 108924096 108924485 exons_6 0.0120634920634921 0.0111731843575419 0.0113812726332126 3150 3938 3866 0.801758002560056 1 -0.000682219430279442
NM_001097483 chr1 109001834 109014558 introns_8 0.00994575045207957 0.00759676835885687 0.00773096250483185 6636 8293 7761 0.158244441053282 0.586516147008661 -0.00221478794724771
NM_001005726 chr1 111588223 111590223 promoters 0.0153780435711235 0.0157384987893462 0.0136530719411868 4682 5782 5713 0.447496376060826 0.916275607433217 -0.00172497162993668
NM_001114282 chr1 112939008 112942048 introns_8 0.0476190476190476 0.067524115755627 0.0672782874617737 210 311 327 0.393718009242793 0.870144510832013 0.0196592398427261
NM_001114282 chr1 112941072 112943072 promoters 0.0129251700680272 0.0127970749542962 0.0146236559139785 1470 2188 2325 0.623997972425976 1 0.00169848584595128
NM_001114282 chr1 112942049 112942072 exons_9 0.00857142857142857 0.00383386581469649 0.00540540540540541 1050 1565 1665 0.370306784009276 0.851085410421878 -0.00316602316602317
NM_001130531 chr1 113288479 113290479 promoters 0.00913750835747716 0.00796999531176746 0.0125094768764215 4487 6399 5276 0.0739002967535195 0.404531718120294 0.00337196851894437
NM_001130531 chr1 113289535 113320666 introns_1 0.00893582453290008 0.0082972582972583 0.0130378096479791 3693 5544 4602 0.04724578861791 0.306307096088753 0.00410198511507906
NM_001243301 chr1 116448090 116450090 promoters 0.0229142185663925 0.0231578947368421 0.0175438596491228 1702 2375 2280 0.215212285245048 0.678629470182306 -0.00537035891726967
NM_001243301 chr1 116449183 116466530 introns_1 0.0315457413249211 0.0408719346049046 0.0357142857142857 317 367 336 0.783687086747131 1 0.00416854438936458
NM_214175 chr1 119133860 119135860 promoters 0.0186915887850467 0.0159151193633952 0.0104417670682731 2675 4147 3735 0.00557544668340615 0.0829017320622941 -0.00824982171677363
NM_001278777 chr1 121577994 121579994 promoters 0.0357833655705996 0.0362756952841596 0.0431947840260799 2068 2481 2454 0.184358070604436 0.63062816574251 0.00741141845548025
NM_001278777 chr1 121578433 121578994 exons_10 0.0423786739576213 0.0421865715983363 0.0477686989314896 1463 1683 1591 0.461253006820577 0.92707164464299 0.0053900249738683
NM_001206341 chr1 122632627 122634627 promoters 0.0158041524635885 0.0123636363636364 0.0176211453744493 3227 4125 3859 0.469325102628511 0.933125400245699 0.00181699291086087
NM_001206341 chr1 122633628 122633931 exons_1 0.0235798499464094 0.0118764845605701 0.0177619893428064 933 1263 1126 0.366631685357988 0.846802289369977 -0.00581786060360304
NM_001206341 chr1 122633932 122641983 introns_1 0.0126416739319965 0.0125786163522013 0.017563117453348 2294 2862 2733 0.129031070761854 0.535208691509278 0.00492144352135146
NM_001001771 chr1 123101010 123103010 promoters 0.0169719827586207 0.00966075039317007 0.0101247939722157 3712 4451 4247 0.00645521085162316 0.0918368766298958 -0.00684718878640501
NM_001001771 chr1 123102011 123103002 exons_1 0.0169719827586207 0.00966075039317007 0.0101247939722157 3712 4451 4247 0.00645521085162316 0.0918368766298958 -0.00684718878640501
NM_001244238 chr1 126136027 126138027 promoters 0.0139720558882236 0.0154816513761468 0.0140466228332337 3006 3488 3346 0.995064540473203 1 7.45669450101585e-05
NM_001098592 chr1 126183813 126185813 promoters 0.00364520048602673 0.00999000999000999 0.00304568527918782 823 1001 985 0.77270138879531 1 -0.000599515206838914
NM_001098592 chr1 126184692 126184813 exons_5 0.00210084033613445 0.00874125874125874 0.00177619893428064 476 572 563 0.85828188935288 1 -0.000324641401853814
NM_001130972 chr1 126236357 126238357 promoters 0.0152284263959391 0.0121439611393244 0.012408143597157 7486 9058 8301 0.129020277500273 0.535208691509278 -0.00282028279878212
NM_001130972 chr1 126237357 126237357 TSSes 0 0 0 149 201 149 1 1 0
NM_001130972 chr1 126237358 126237795 exons_1 0.0150891632373114 0.0149333333333333 0.0102629890955741 1458 1875 1559 0.244964550805921 0.709890671429212 -0.0048261741417373
NM_001177911 chr1 126334087 126335193 exons_8 0.0126963973972385 0.0130381303813038 0.0122893703281389 6301 8130 7893 0.81063977780876 1 -0.000407027069099676
NM_001177911 chr1 126334193 126336193 promoters 0.0126963973972385 0.0130381303813038 0.0122893703281389 6301 8130 7893 0.81063977780876 1 -0.000407027069099676
NM_001128442 chr1 126360967 126362967 promoters 0.0115651503469545 0.0116731517509728 0.00397350993377483 1297 1799 1510 0.0291972944333919 0.229501883571304 -0.00759164041317968
NM_001128442 chr1 126362104 126363609 introns_1 0.0115651503469545 0.0116731517509728 0.00397350993377483 1297 1799 1510 0.0291972944333919 0.229501883571304 -0.00759164041317968
NM_001243550 chr1 126617927 126618140 exons_3 0.0247074122236671 0.0239923224568138 0.0224839400428266 769 1042 934 0.760628276278862 1 -0.00222347218084055
NM_001190206 chr1 127766518 127768518 promoters 0.0076 0.00636205899363794 0.00635287323130234 2500 3458 3463 0.582233527129551 1 -0.00124712676869766
NM_001190206 chr1 127767450 127767518 exons_3 0.0141935483870968 0.0106382978723404 0.0104712041884817 775 940 955 0.487158779495117 0.947141346084515 -0.0037223441986151
NM_001195112 chr1 127813096 127815096 promoters 0.019806338028169 0.0120589548905761 0.0153307052124398 2272 2239 2283 0.225645168097163 0.687507639828041 -0.00447563281572924
NM_001244270 chr1 127813561 127815561 promoters 0.019806338028169 0.0120589548905761 0.0153307052124398 2272 2239 2283 0.225645168097163 0.687507639828041 -0.00447563281572924
NR_128525 chr1 128304320 128306320 promoters 0.0211531900375299 0.0193199381761978 0.0208162147356889 2931 3882 3651 0.954171710075056 1 -0.000336975301841
NM_001243905 chr1 128838027 128840027 promoters 0.0110410094637224 0.00976253298153034 0.00736842105263158 2536 3790 3800 0.123182986181042 0.523150438410395 -0.00367258841109082
NM_001244811 chr1 128838136 128840136 promoters 0.0110410094637224 0.00976253298153034 0.00736842105263158 2536 3790 3800 0.123182986181042 0.523150438410395 -0.00367258841109082
NM_001243905 chr1 128838921 128839027 exons_6 0.0116175156389634 0.0117211597779149 0.0102719033232628 1119 1621 1655 0.71812200019828 1 -0.00134561231570052
NM_001244811 chr1 128839137 128839319 exons_1 0.0569105691056911 0.0473372781065089 0.0352941176470588 123 169 170 0.37670946891876 0.856240604474767 -0.0216164514586322
NM_001244719 chr1 128866435 128888863 introns_1 0.025 0.0115163147792706 0.026978417266187 320 521 556 0.60848877990065 1 0.00197841726618705
NM_001244718 chr1 128887877 128888863 introns_1 0.025 0.0115163147792706 0.026978417266187 320 521 556 0.60848877990065 1 0.00197841726618705
NM_001244718 chr1 128887937 128889937 promoters 0.025 0.0115163147792706 0.026978417266187 320 521 556 0.60848877990065 1 0.00197841726618705
NM_001244719 chr1 128887955 128889955 promoters 0.025 0.0115163147792706 0.026978417266187 320 521 556 0.60848877990065 1 0.00197841726618705
NM_001244418 chr1 130385411 130387411 promoters 0.0121402877697842 0.0103356301400311 0.0107110594915473 6672 8998 7749 0.431988824982613 0.898204037298128 -0.00142922827823688
NM_001244418 chr1 130385655 130385924 exons_10 0.0164051355206847 0.00650054171180932 0.00804289544235925 1402 1846 1865 0.0253455671446784 0.210972248464978 -0.00836224007832549
NM_001244418 chr1 130386036 130386411 exons_11 0.00949288033974519 0.00925051916178969 0.0109016579604815 4003 5297 4403 0.502823751979926 0.957807997192532 0.0014087776207363
NM_001244417 chr1 130442601 130444601 promoters 0.0268456375838926 0.0163352272727273 0.0207631874298541 1341 1408 1782 0.297664824623772 0.773764024076097 -0.00608245015403852
NM_001244417 chr1 130443602 130443891 exons_1 0.0268456375838926 0.0163352272727273 0.0207631874298541 1341 1408 1782 0.297664824623772 0.773764024076097 -0.00608245015403852
NM_001244422 chr1 130472544 130474544 promoters 0.0208172706245181 0.0197585071350165 0.0135644310474755 1297 1822 1327 0.163033729640399 0.595290009501834 -0.00725283957704261
NM_001244422 chr1 130472769 130473544 exons_10 0.043010752688172 0.0660377358490566 0.0337078651685393 93 106 89 0.781113356151701 1 -0.00930288751963272
NM_001243443 chr1 130561261 130563452 introns_2 0.0179372197309417 0.0168539325842697 0.0154761904761905 1338 1958 1680 0.597422609041571 1 -0.00246102925475123
NM_001243443 chr1 130562598 130564598 promoters 0.0182648401826484 0.0164988215127491 0.0143226109415356 3504 4667 4259 0.169709137314714 0.606261931980093 -0.00394222924111283
NM_001243443 chr1 130563453 130563598 exons_3 0.016403785488959 0.0179910044977511 0.0123192287091591 1585 2001 1867 0.308982305141939 0.781892602370324 -0.00408455677979991
NM_001123181 chr1 130628239 130639877 introns_9 0.0305555555555556 0.0175438596491228 0.0323974082073434 360 399 463 0.791967475056355 1 0.00184185265178786
NM_001123181 chr1 130639108 130641108 promoters 0.0126874279123414 0.00741132874536792 0.0122352941176471 1734 1889 2125 0.972873520272925 1 -0.000452133794694347
NM_001123181 chr1 130639878 130640108 exons_10 0.00800582241630277 0.00469798657718121 0.00661853188929001 1374 1490 1662 0.674094465086564 1 -0.00138729052701275
NM_001170517 chr1 136280118 136282118 promoters 0.0303514376996805 0.0392857142857143 0.035426731078905 626 560 621 0.624038221705167 1 0.00507529337922448
NM_001170517 chr1 136281345 136281890 introns_1 0.0303514376996805 0.0392857142857143 0.035426731078905 626 560 621 0.624038221705167 1 0.00507529337922448
NM_214172 chr1 137638587 137690311 introns_20 0.0159256801592568 0.00919651500484027 0.0118384401114206 1507 2066 1436 0.296604620243227 0.773018577475548 -0.00408724004783619
NM_214172 chr1 137689430 137691430 promoters 0.0184359805510535 0.0127111265888908 0.0162547316855934 4936 5743 4491 0.35818503056978 0.837247975998275 -0.00218124886546008
NM_001244442 chr1 139803458 139805458 promoters 0.0102105485529188 0.00891753961858716 0.0103125395419461 14201 18615 15806 0.889921762007909 1 0.000101990989027289
NM_001244442 chr1 139804136 139804458 exons_3 0.05 0.0352112676056338 0.0467289719626168 160 142 107 0.839804379430601 1 -0.00327102803738318
NM_001164113 chr1 139835923 139837923 promoters 0.00780669144981413 0.0069060773480663 0.00780252518087672 5380 7240 7049 0.956022802326745 1 -4.16626893740609e-06
NM_001164113 chr1 139836171 139836807 introns_5 0.00595947556615018 0.00380791199492278 0.00622914349276974 3356 4727 4495 0.750081936984639 1 0.000269667926619565
NM_001164113 chr1 139836808 139836923 exons_6 0.0108695652173913 0.0127337843215281 0.0105716523101018 2024 2513 2554 0.882973919267846 1 -0.000297912907289503
NM_001243181 chr1 141886224 141888224 promoters 0.0201112537441164 0.0158987670343932 0.0109351432880845 2337 3082 2652 0.00859503254240039 0.110221661728401 -0.00917611045603193
NM_001258279 chr1 141886226 141888226 promoters 0.0201112537441164 0.0158987670343932 0.0109351432880845 2337 3082 2652 0.00859503254240039 0.110221661728401 -0.00917611045603193
NM_001243181 chr1 141887225 141887772 exons_1 0.0135841170323929 0.0095389507154213 0.00862998921251348 957 1258 927 0.288517059748627 0.761364333568206 -0.00495412781987941
NM_001258279 chr1 141887227 141887772 exons_1 0.0135841170323929 0.0095389507154213 0.00862998921251348 957 1258 927 0.288517059748627 0.761364333568206 -0.00495412781987941
NM_001123144 chr1 142411687 142413687 promoters 0.063893653516295 0.0644374782305817 0.0573221757322176 2332 2871 2390 0.346660470951128 0.82459268900985 -0.00657147778407745
NM_001011505 chr1 143499136 143499425 exons_1 0.369649805447471 0.313928417421302 0.337038908539667 1799 2319 1979 0.0429226405301981 0.28909144496157 -0.0326108969078043
NM_001011505 chr1 143499426 143539644 introns_1 0.0120679251788639 0.0116076221148685 0.0126229381243708 11601 14904 12913 0.675252074246207 1 0.000555012945506899
NM_001011505 chr1 143539233 143541233 promoters 0.0105920344456405 0.0104701952723535 0.0105722562925618 23225 31136 26579 0.987844904380572 1 -1.9778153078678e-05
NM_001011505 chr1 143539645 143540233 exons_2 0.00996784565916399 0.00880533079485959 0.00937972768532526 3110 4202 3305 0.813240140100712 1 -0.000588117973838722
NM_001097471 chr1 143992713 143994713 promoters 0.0137182052014861 0.0119722747321991 0.0122167925366504 3499 4761 4502 0.57383240857278 1 -0.00150141266483576
NM_214161 chr1 145976791 145992491 introns_8 0.475728155339806 0.524271844660194 0.516483516483517 103 103 91 0.559274356184357 0.991753215176974 0.0407553611437107
NM_214161 chr1 145993590 146002701 introns_10 0.281847133757962 0.130966952264382 0.235036496350365 628 817 685 0.0580162986060159 0.348998501294819 -0.0468106374075968
NM_214161 chr1 146001897 146003897 promoters 0.0444938820912125 0.0271045087307793 0.0365303668069753 5394 7674 6652 0.0413245247167259 0.282663182044728 -0.00796351528423712
NM_001243707 chr1 149581687 149584278 introns_11 0.0104765123352484 0.0118052139695032 0.010958904109589 2959 4066 3650 0.878776990199464 1 0.000482391774340646
NM_001243707 chr1 149583319 149585319 promoters 0.01 0.0106500183621006 0.013307770384572 8100 10892 8867 0.0392476005165766 0.273720086934285 0.00330777038457201
NM_001244702 chr1 150972606 150974606 promoters 0.00615700359158543 0.0072208228379513 0.00630399252860145 3898 5955 4283 0.952252653468885 1 0.000146988937016019
NM_001244702 chr1 150973797 150974227 introns_1 0.00615700359158543 0.0072208228379513 0.00630399252860145 3898 5955 4283 0.952252653468885 1 0.000146988937016019
NM_001244702 chr1 150975415 150975935 exons_3 0.0320232896652111 0.03125 0.0404929577464789 687 640 568 0.429772865533995 0.895664035946218 0.00846966808126781
NM_001170518 chr1 152597097 152599532 exons_1 0.414201183431953 0.401550387596899 0.426771653543307 507 645 635 0.629595310081172 1 0.0125704701113544
NM_001170518 chr1 152599533 152636439 introns_1 0.0158484731349053 0.011772758384668 0.0130068859984698 5174 7305 6535 0.221624230651532 0.685048712952437 -0.00284158713643552
NM_001170518 chr1 152635474 152637474 promoters 0.013678482129725 0.0117280747275558 0.0118458884416331 6799 9635 8695 0.33001189868019 0.807551043706654 -0.00183259368809184
NM_001170518 chr1 152636440 152636474 exons_2 0.0188679245283019 0.0111731843575419 0.0306122448979592 159 179 196 0.396949837180978 0.872733170063786 0.0117443203696573
NM_001244578 chr1 159529622 159531622 promoters 0.00951916036123993 0.00714285714285714 0.0133479212253829 4097 5600 4570 0.0575758248924553 0.348193020338527 0.003828760864143
NM_001244578 chr1 159530773 159601186 introns_1 0.00951916036123993 0.00714285714285714 0.0133479212253829 4097 5600 4570 0.0575758248924553 0.348193020338527 0.003828760864143
NM_001244578 chr1 159601187 159601981 exons_2 0.363741073485372 0.408574569439355 0.367557603686636 4341 5458 5425 0.9698500254605 1 0.00381653020126388
NM_001031788 chr1 163857253 163859253 promoters 0.0431654676258993 0.0263157894736842 0.00854700854700855 139 190 117 0.0816808707554101 0.425381178326616 -0.0346184590788907
NM_001143716 chr1 164380891 164382891 promoters 0.00891946992864424 0.0101068999028183 0.00819032761310452 3924 5145 5128 0.661003026036891 1 -0.000729142315539716
NM_001143716 chr1 164381892 164382370 exons_1 0.00824906865353912 0.00974025974025974 0.00857317819963258 3758 4928 4899 0.923258194890562 1 0.000324109546093462
NM_001143716 chr1 164382371 164420444 introns_1 0.0240963855421687 0.0184331797235023 0 166 217 229 0.029090847797011 0.229486723878936 -0.0240963855421687
NM_001243678 chr1 164473698 164474887 introns_2 0.00371057513914657 0.00407331975560081 0.00758293838862559 1078 982 1055 0.209683468050307 0.673748782462132 0.00387236324947902
NM_001243678 chr1 164474012 164476012 promoters 0.0115122972265829 0.0106282475200756 0.013814095059705 3822 4234 4271 0.325613209089521 0.801799704027167 0.00230179783312205
NM_001243678 chr1 164474888 164475012 exons_3 0.0130780009341429 0.0127265715387582 0.0151878497202238 2141 2593 2502 0.521273945228526 0.965316693061654 0.0021098487860809
NM_001243678 chr1 164475012 164475012 TSSes 0.00934579439252336 0 0 107 118 122 0.124523506128331 0.527144174079252 -0.00934579439252336
NM_214137 chr1 164997456 164999456 promoters 0.0197968669306249 0.0181497175141243 0.0219453376205788 11618 14160 12440 0.218015729503495 0.681668098553068 0.00214847068995389
NM_214137 chr1 164998457 164998844 exons_1 0.0127504553734062 0.011943539630836 0.0180327868852459 2196 2763 2440 0.118164180746639 0.511228256334904 0.00528233151183971
NM_214137 chr1 164998845 165096908 introns_1 0.161735700197239 0.135618479880775 0.140127388535032 507 671 785 0.3321040931804 0.809185719436432 -0.0216083116622068
NM_001177931 chr1 166817173 166819173 promoters 0.411642411642412 0.427354976051091 0.371588089330025 1443 1879 1612 0.0193782520002456 0.179633025301995 -0.0400543223123869
NM_001177931 chr1 166818286 166838539 introns_1 0.411642411642412 0.427354976051091 0.371588089330025 1443 1879 1612 0.0193782520002456 0.179633025301995 -0.0400543223123869
NM_001129964 chr1 167295095 167297095 promoters 0.0167330677290837 0.0127431254191818 0.018361581920904 1255 1491 1416 0.704179718684567 1 0.00162851419182029
NM_001129964 chr1 167296298 167297024 introns_1 0.0167330677290837 0.0127431254191818 0.018361581920904 1255 1491 1416 0.704179718684567 1 0.00162851419182029
NM_001244231 chr1 169724648 169726648 promoters 0.0195052331113225 0.0101964685401641 0.0133507853403141 2102 4021 3820 0.134001667201445 0.544185562179975 -0.00615444777100841
NM_001244231 chr1 169725649 169725838 exons_1 0.00833333333333333 0.0188442211055276 0.0253164556962025 360 796 869 0.0462940645973209 0.302543428721357 0.0169831223628692
NM_001244231 chr1 169725839 169726478 introns_1 0.0218140068886338 0.00806201550387597 0.00982717722805829 1742 3225 2951 0.00146754919226715 0.0304944685472042 -0.0119868296605755
NM_001244157 chr1 175330172 175332572 introns_6 0.166156982670744 0.162487462387161 0.16369710467706 981 997 898 0.882157081366332 1 -0.002459877993684
NM_001244157 chr1 175331705 175333705 promoters 0.166156982670744 0.162487462387161 0.16369710467706 981 997 898 0.882157081366332 1 -0.002459877993684
NM_213917 chr1 179476820 179478820 promoters 0.0125318606627018 0.0126849894291755 0.00952380952380952 4708 5676 4830 0.168367984613747 0.604567312100716 -0.00300805113889226
NM_213917 chr1 179477087 179477789 introns_1 0.0208643815201192 0.00967351874244256 0.0172413793103448 671 827 754 0.62362877539882 1 -0.0036230022097744
NM_001128482 chr1 179477463 179479463 promoters 0.0125318606627018 0.0126849894291755 0.00952380952380952 4708 5676 4830 0.168367984613747 0.604567312100716 -0.00300805113889226
NM_001128482 chr1 179478464 179479804 exons_1 0.00823970037453184 0.0092899800928998 0.00546021840873635 1335 1507 1282 0.423143594371967 0.890999212327313 -0.00277948196579549
NM_001078677 chr1 179713036 179715036 promoters 0.0145099904852521 0.0137404580152672 0.0112520458265139 4204 5895 4888 0.167050841065943 0.603309324690015 -0.00325794465873823
NM_001123172 chr1 180703124 180705124 promoters 0.00943396226415094 0.009958071278826 0.021011673151751 1484 1908 1285 0.00837823311247741 0.108850930003725 0.0115777108876
NM_001243494 chr1 181680367 181682367 promoters 0.0137917637917638 0.00861228469288268 0.0090023883887562 5148 6154 5443 0.015949858663392 0.159668265981403 -0.00478937540300759
NM_001243494 chr1 181681368 181681522 exons_1 0.0203125 0.0176565008025682 0.00590841949778434 640 623 677 0.0262323712261137 0.215721135164059 -0.0144040805022157
NM_001243494 chr1 181681523 181683661 introns_1 0.0127442650807137 0.00612494895875868 0.00873362445414847 2354 2449 1832 0.131709672578029 0.538954153740044 -0.00401064062656521
NM_001137627 chr1 182317147 182319147 promoters 0.0125854009349155 0.0146938775510204 0.00929962220284801 2781 3675 3441 0.200678490189184 0.657020104500619 -0.00328577873206749
NM_001243376 chr1 182422449 182424449 promoters 0.0437710437710438 0.054421768707483 0.0319488817891374 297 294 313 0.461887284513508 0.927293978387832 -0.0118221619819064
NM_001243525 chr1 183823871 183828990 introns_4 0.012886109531931 0.00964682799215173 0.00952976097484768 5277 6116 6401 0.0870521500256824 0.439060116553729 -0.00335634855708334
NM_001243525 chr1 183828106 183830106 promoters 0.012886109531931 0.00964682799215173 0.00952976097484768 5277 6116 6401 0.0870521500256824 0.439060116553729 -0.00335634855708334
NM_001244461 chr1 183858518 183863254 introns_6 0.0442622950819672 0.0124309392265193 0.0233196159122085 610 724 729 0.0236704989987329 0.20144389780963 -0.0209426791697587
NM_001244461 chr1 183862334 183864334 promoters 0.0442622950819672 0.0124309392265193 0.0233196159122085 610 724 729 0.0236704989987329 0.20144389780963 -0.0209426791697587
NM_001258303 chr1 184880869 184882869 promoters 0.0182302062541583 0.0168254611798094 0.0161093211865348 7515 9866 9001 0.298388396068346 0.774026051144835 -0.00212088506762352
NM_001258303 chr1 184881870 184881942 exons_1 0.0093071354705274 0.020108275328693 0.0219683655536028 967 1293 1138 0.0299199322156775 0.23333582807468 0.0126612300830754
NM_001258303 chr1 184881943 184914187 introns_1 0.0248756218905473 0.0198720107780397 0.0193997071742313 4422 5938 5464 0.0683455617848846 0.385343218767193 -0.00547591471631593
NM_001244542 chr1 187248175 187258913 introns_7 0.0114594594594595 0.0160893431762256 0.0102613746369797 4625 5283 5165 0.536129166269218 0.976333955089257 -0.00119808482247979
NM_001244542 chr1 187258014 187260014 promoters 0.0114594594594595 0.0160893431762256 0.0102613746369797 4625 5283 5165 0.536129166269218 0.976333955089257 -0.00119808482247979
NM_001244179 chr1 187384353 187386353 promoters 0.0165800817950702 0.013130489903106 0.0135424785658613 9047 11043 10264 0.0849360359981363 0.434286026336689 -0.00303760322920893
NM_001244179 chr1 187385354 187385534 exons_1 0.023019634394042 0.019931939718036 0.016249153689912 1477 2057 1477 0.185706424028664 0.633242468180684 -0.00677048070412999
NM_001244179 chr1 187385535 187386620 introns_1 0.0158424637251999 0.0117356392835083 0.0140541909344138 6754 8095 7898 0.404371242397118 0.876207562164884 -0.00178827279078611
NM_001244640 chr1 188715232 188812476 introns_6 0.0145468108914584 0.0108974358974359 0.0219130434782609 2681 3120 2875 0.0230528683729385 0.198959594112465 0.00736623258680246
NM_001244641 chr1 188728714 188730714 promoters 0.0145468108914584 0.0108974358974359 0.0219130434782609 2681 3120 2875 0.0230528683729385 0.198959594112465 0.00736623258680246
NM_001244640 chr1 188924855 188926855 promoters 0.0134861766689144 0.00891300135632629 0.0109640049648324 4449 5161 4834 0.263461374429443 0.732695484940213 -0.00252217170408192
NM_001244640 chr1 188925615 188925855 exons_3 0.01373867290266 0.0101686507936508 0.0105849582172702 3421 4032 3590 0.218930032455769 0.683780049211071 -0.00315371468538985
NM_001244160 chr1 189169745 189171745 promoters 0.0198019801980198 0.00740740740740741 0.0336134453781513 101 135 119 0.419504154901895 0.888261810586143 0.0138114651801315
NM_001244160 chr1 189170275 189170745 exons_7 0.0198019801980198 0.00740740740740741 0.0336134453781513 101 135 119 0.419504154901895 0.888261810586143 0.0138114651801315
NM_001199718 chr1 189621751 189623796 introns_1 0.029110936270653 0.014930217461863 0.0233499377334994 2542 3081 3212 0.214664042367813 0.677962967825663 -0.00576099853715365
NM_001244614 chr1 189678767 189681506 introns_2 0.030267753201397 0.0187406296851574 0.0291909924937448 859 1334 1199 0.957172683496172 1 -0.00107676070765219
NM_001267849 chr1 189922384 189924384 promoters 0.0170906200317965 0.0143229166666667 0.0158881474420083 2516 3072 3147 0.755887814982397 1 -0.00120247258978824
NM_001267849 chr1 189923385 189923541 exons_1 0.00519210799584631 0.0072463768115942 0.00250208507089241 963 1104 1199 0.329857226639391 0.807551043706654 -0.0026900229249539
NM_001123124 chr1 190624435 190626435 promoters 0.0151843817787419 0.0109274306528439 0.0113699389905713 2766 3569 3606 0.196609578945046 0.651114779542994 -0.00381444278817059
NM_001123124 chr1 190625618 190648252 introns_1 0.0151843817787419 0.0109274306528439 0.0113699389905713 2766 3569 3606 0.196609578945046 0.651114779542994 -0.00381444278817059
NM_214271 chr1 191534265 191536265 promoters 0.015676028739386 0.0160206718346253 0.0174890693316677 1531 1935 1601 0.687797032987868 1 0.00181304059228168
NM_214271 chr1 191536152 191606213 introns_2 0.0185459940652819 0.0214741729541497 0.0206611570247934 1348 1723 1452 0.699141251425138 1 0.00211516295951149
NM_001244062 chr1 194504534 194506534 promoters 0.0155080213903743 0.0133895818048423 0.0145367758732914 3740 5452 4609 0.748936645518296 1 -0.000971245517082945
NM_214124 chr1 200763905 200764192 exons_2 0.0545829042224511 0.0424481737413623 0.0803295571575695 1942 2026 1942 0.000638288955615222 0.0158349279019653 0.0257466529351184
NM_213735 chr1 200796035 200796188 exons_2 0.0345125107851596 0.0315013404825737 0.0445082555635319 1159 1492 1393 0.157568115527568 0.586516147008661 0.00999574477837233
NM_213735 chr1 200796189 200796340 exons_3 0.0285884455032758 0.0247978436657682 0.0393939393939394 1679 1855 1650 0.0718624253403901 0.39479382461814 0.0108054938906636
NM_214200 chr1 203683046 203685046 promoters 0.0119047619047619 0.019047619047619 0.0176282051282051 672 1155 1248 0.434712772507825 0.90176650268247 0.00572344322344322
NM_214200 chr1 203684047 203684099 exons_1 0.0111111111111111 0.0103305785123967 0.0186219739292365 270 484 537 0.299146763796533 0.774179702109712 0.00751086281812539
NM_214200 chr1 203684100 203685645 introns_1 0.0124378109452736 0.0253353204172876 0.0168776371308017 402 671 711 0.802439333480876 1 0.00443982618552805
NM_001243670 chr1 207172513 207174513 promoters 0.0566037735849057 0.051948051948052 0.0419161676646707 159 154 167 0.541708581074029 0.980553565137299 -0.014687605920235
NM_001243670 chr1 207173514 207173694 exons_1 0.0566037735849057 0.051948051948052 0.0419161676646707 159 154 167 0.541708581074029 0.980553565137299 -0.014687605920235
NM_214113 chr1 216951003 217001150 introns_23 0.677227722772277 0.695995145631068 0.654796094198736 1010 1648 1741 0.115992881148857 0.50532083870868 -0.0224316285735409
NM_214113 chr1 217000828 217002828 promoters 0.0151515151515152 0.0403587443946188 0.0303030303030303 132 223 165 0.5015356869044 0.956460790283521 0.0151515151515152
NM_001164649 chr1 217406335 217441315 introns_11 0.0257466529351184 0.0359848484848485 0.0243553008595989 971 1584 1396 0.669275440125178 1 -0.00139135207551958
NM_001164649 chr1 217440643 217442643 promoters 0.0257466529351184 0.0359848484848485 0.0243553008595989 971 1584 1396 0.669275440125178 1 -0.00139135207551958
NM_001199890 chr1 219208706 219210706 promoters 0.0219611848825332 0.00455486542443064 0.0188953488372093 1958 2415 2064 0.464734375062904 0.929892262618271 -0.0030658360453239
NM_214111 chr1 220948669 220952996 introns_7 0.0176110260336907 0.0135908440629471 0.0177195685670262 1306 1398 1298 0.983928551679756 1 0.000108542533335535
NM_214111 chr1 220952442 220954442 promoters 0.0212696335078534 0.0172121896162528 0.0162059103908484 3056 3544 3147 0.136456495608453 0.550421884000537 -0.00506372311700498
NM_214111 chr1 220952997 220953442 exons_8 0.024 0.0195712954333644 0.0151433207138994 1750 2146 1849 0.0544808794178424 0.334277365983366 -0.0088566792861006
NM_001206404 chr1 222473649 222475649 promoters 0.0175310445580716 0.0126686863123107 0.0113943028485757 2738 3631 3335 0.0443458140537246 0.294165032398674 -0.00613674170949587
NM_001206404 chr1 222474650 222475081 exons_1 0.0175310445580716 0.0126686863123107 0.0113943028485757 2738 3631 3335 0.0443458140537246 0.294165032398674 -0.00613674170949587
NM_001206404 chr1 222506258 222570262 introns_2 0.00849315068493151 0.00624164065983058 0.00629664179104478 3650 4486 4288 0.254038877987714 0.721941112550575 -0.00219650889388673
NM_001206404 chr1 222577761 222578340 exons_6 0.400759734093067 0.346488294314381 0.396408839779006 1053 1495 1448 0.922459353560945 1 -0.00435089431406188
NM_001011504 chr1 223746661 223748661 promoters 0.0151429112246829 0.0113178294573643 0.0111512486257264 5283 6450 6367 0.0599311625633227 0.353733483695884 -0.00399166259895654
NM_001011504 chr1 223747158 223747635 exons_2 0.0143253234750462 0.00883977900552486 0.00987202925045704 2164 2715 2735 0.159061651410301 0.587956845027863 -0.00445329422458917
NM_001243558 chr1 225159216 225192719 introns_3 0.0295566502463054 0.0152542372881356 0.0275800711743772 812 1180 1124 0.962626934451246 1 -0.00197657907192819
NM_001243558 chr1 225192286 225194286 promoters 0.0295566502463054 0.0152542372881356 0.0275800711743772 812 1180 1124 0.962626934451246 1 -0.00197657907192819
NM_214005 chr1 228141158 228143158 promoters 0.0702341137123746 0.0233236151603499 0.0266666666666667 299 343 300 0.00550329086787354 0.0823028904124378 -0.0435674470457079
NM_214005 chr1 228142159 228142389 exons_1 0.0702341137123746 0.0233236151603499 0.0266666666666667 299 343 300 0.00550329086787354 0.0823028904124378 -0.0435674470457079
NM_001097518 chr1 230431755 230544867 introns_6 0.0102040816326531 0.0143626570915619 0.020442930153322 490 557 587 0.165635620600605 0.600375965916881 0.0102388485206689
NM_001097518 chr1 230544123 230546123 promoters 0.0126490784242862 0.0168236877523553 0.0112127471230451 2767 2972 3389 0.550914714991284 0.98557176199011 -0.00143633130124108
NM_001097518 chr1 230544868 230545123 exons_7 0.0131752305665349 0.0173913043478261 0.0092790863668808 2277 2415 2802 0.178756594551684 0.624064889939027 -0.00389614419965412
NM_001038623 chr1 230905988 230907988 promoters 0.0116614837849845 0.00852639738179313 0.0105048772644442 9004 11611 9329 0.447409957509385 0.916275607433217 -0.00115660652054025
NM_214280 chr1 235865530 235869418 introns_16 0.0200910795606751 0.0120481927710843 0.0130662020905923 3733 4897 4592 0.0117087749519953 0.131389609214298 -0.00702487747008273
NM_214280 chr1 235868606 235870606 promoters 0.0193386192225875 0.0125888625592417 0.0135396518375242 5171 6752 6204 0.0149774487183851 0.153998683030972 -0.00579896738506333
NM_214280 chr1 235869419 235869606 exons_17 0.0173852573018081 0.0140161725067385 0.0148883374689826 1438 1855 1612 0.588855499766503 1 -0.00249691983282544
NM_001195686 chr1 236386642 236388642 promoters 0.0154109589041096 0.0224948875255624 0.00880626223091976 584 978 1022 0.163868500171035 0.596731933965794 -0.00660469667318982
NM_001195686 chr1 236387261 236387466 introns_8 0.0300429184549356 0.048469387755102 0.0220588235294118 233 392 408 0.382480246319294 0.85980043312905 -0.00798409492552386
NM_001195686 chr1 236387467 236387642 exons_9 0.0056980056980057 0.00511945392491468 0 351 586 614 0.0995336744448018 0.469984454170544 -0.0056980056980057
NM_001123220 chr1 236450267 236452267 promoters 0.00925373134328358 0.012514220705347 0.0121553513193003 3350 3516 3373 0.261364965070309 0.730114938472489 0.00290161997601674
NM_001258385 chr1 236466887 236468887 promoters 0.0223776223776224 0.0277960742985114 0.0258389790452182 5720 7591 6347 0.249241396245611 0.716004603767565 0.00346135666759584
NM_001244322 chr1 236508809 236510809 promoters 0.0117314794699109 0.00539859636494511 0.0116060761222052 4603 5557 5859 0.832840008291306 1 -0.000125403347705774
NM_001244325 chr1 236533116 236534340 introns_2 0.0163360560093349 0.0125814423725006 0.0154675415983126 3428 4451 4267 0.827018889747 1 -0.000868514411022257
NM_001244325 chr1 236533445 236535445 promoters 0.0157203190990145 0.0114963503649635 0.0149776308111262 4262 5480 5141 0.844236588271083 1 -0.000742688287888307
NM_001244325 chr1 236534341 236534445 exons_2 0.013189448441247 0.00680272108843537 0.0125858123569794 834 1029 874 0.920209030059159 1 -0.000603636084267598
NM_001258408 chr1 238666428 238668428 promoters 0.0122403560830861 0.0093431483578709 0.0108874958759485 2696 3532 3031 0.645138372926359 1 -0.00135286020713752
NM_001258408 chr1 238667336 238667428 exons_3 0.0207715133531157 0.021689497716895 0.0184940554821664 674 876 757 0.751523287165396 1 -0.00227745787094928
NM_001038639 chr1 240859177 240861177 promoters 0.0103543979504697 0.00740941537905485 0.00928661882650908 9368 11067 9476 0.440241955689358 0.908766456322721 -0.00106777912396061
NM_001038639 chr1 240860178 240860260 exons_1 0.0330788804071247 0.0260869565217391 0.0256410256410256 786 920 780 0.372714124272462 0.851122148452507 -0.00743785476609904
NM_001038639 chr1 240860261 240860323 exons_2 0.0111111111111111 0.00398724082934609 0.00566037735849057 900 1254 1060 0.15595832751513 0.585328413121785 -0.00545073375262055
NM_001038639 chr1 240860324 240889405 introns_2 0.00684684684684685 0.00642157649703002 0.00863889422153964 5550 6229 5209 0.281449098002767 0.755083292517392 0.0017920473746928
NM_001101029 chr1 240983816 240985816 promoters 0.0138522427440633 0.0113777777777778 0.00948905109489051 4548 5625 5480 0.0416357441338891 0.283613905491135 -0.00436319164917281
NM_001243825 chr1 240984172 240986172 promoters 0.0138522427440633 0.0113777777777778 0.00948905109489051 4548 5625 5480 0.0416357441338891 0.283613905491135 -0.00436319164917281
NM_001101029 chr1 240984453 240984816 exons_2 0.0100700525394046 0.00639819345126082 0.00607671857197114 2284 2657 2633 0.110232615025074 0.494212859529334 -0.00399333396743342
NM_001243825 chr1 240985173 240985264 exons_1 0.00547445255474453 0.00146627565982405 0.003690036900369 548 682 542 0.608503694654514 1 -0.00178441565437552
NM_001243825 chr1 240985265 240985455 introns_1 0.0215982721382289 0.0248640248640249 0.0167224080267559 926 1287 1196 0.387670747143952 0.863506565706641 -0.00487586411147309
NM_001243825 chr1 240985456 240985553 exons_2 0.0215189873417722 0.014014014014014 0.0126239855725879 790 999 1109 0.137902653185911 0.552869614446498 -0.00889500176918424
NM_214247 chr1 241572716 241574716 promoters 0.0129332643559234 0.0112219451371571 0.0131914893617021 1933 2406 2350 0.908963989180383 1 0.000258225005778693
NM_214247 chr1 241576112 241577115 exons_2 0.0303289192652713 0.0247443088089739 0.0334267413931145 4682 6062 4996 0.338164929606464 0.81656085501266 0.00309782212784324
NM_001137629 chr1 241896432 241898432 promoters 0.0595238095238095 0.0135746606334842 0 168 221 201 5.01173205494754e-05 0.0019418987674082 -0.0595238095238095
NM_001317080 chr1 246257484 246278212 introns_49 0.0206669798027243 0.0125506072874494 0.017939090529829 2129 2470 2397 0.523705196183339 0.965935890653567 -0.00272788927289533
NM_001317080 chr1 246277492 246279492 promoters 0.0118430792005922 0.0106382978723404 0.00942712110224801 1351 1598 1379 0.538109967153275 0.978341251349329 -0.00241595809834415
NM_001031782 chr1 248607080 248608073 exons_3 0.0348525469168901 0.0283975659229209 0.0240437158469945 746 986 915 0.192553310482534 0.6447286555434 -0.0108088310698955
NM_001031782 chr1 248608074 248608737 introns_3 0.0131482834185537 0.0130890052356021 0.0143051771117166 1369 1528 1468 0.786859652708772 1 0.00115689369316293
NM_001031782 chr1 248608574 248610574 promoters 0.0126401144765085 0.0129916997473836 0.0133278654910806 4193 5542 4877 0.772981719727727 1 0.000687751014572115
NM_001031782 chr1 248608738 248608858 exons_4 0.00930916217540421 0.00903916973552059 0.00872323552735924 2041 2987 2522 0.834164074153085 1 -0.000585926648044974
NM_001031782 chr1 248608859 248608975 introns_4 0.0255972696245734 0.0298850574712644 0.0251396648044693 586 870 716 0.927625067695671 1 -0.000457604820104103
NM_001258382 chr1 250219716 250221716 promoters 0.0158730158730159 0.00866217516843118 0.0135527589545015 1890 2078 2066 0.547588357401205 0.982556390684211 -0.00232025691851442
NM_001258382 chr1 250220373 250220716 exons_5 0.0158730158730159 0.00866217516843118 0.0135527589545015 1890 2078 2066 0.547588357401205 0.982556390684211 -0.00232025691851442
NM_001204195 chr1 250823054 250825054 promoters 0.00745412844036697 0.00856164383561644 0.00476190476190476 1744 1752 1680 0.347879842955549 0.825279532202452 -0.00269222367846221
NM_001204181 chr1 251066735 251068735 promoters 0.0124186871673566 0.00875576036866359 0.0107133524954272 3382 4340 3827 0.512178245950102 0.96087127461599 -0.00170533467192937
NM_001204181 chr1 251067736 251067870 exons_1 0.0134460238186708 0.00897112419400056 0.00986318803690741 2603 3567 3143 0.209951388633108 0.67397197469075 -0.00358283578176335
NM_001204181 chr1 251067871 251154613 introns_1 0.00898587933247754 0.00776196636481242 0.0146198830409357 779 773 684 0.302040587581265 0.775347369601634 0.00563400370845814
NM_214313 chr1 251272744 251277315 introns_4 0.0136561142147734 0.0111607142857143 0.0121197130843433 3222 4032 4043 0.589966430717016 1 -0.00153640113043012
NM_214313 chr1 251276349 251278349 promoters 0.0138544251447477 0.0135961930659415 0.0115309561823665 4836 5884 5637 0.284210068784997 0.757319068276772 -0.00232346896238122
NM_001244357 chr1 251908863 251978151 introns_4 0.0190999476713762 0.0122943067902402 0.0181432610744581 3822 5287 4244 0.804595696002732 1 -0.000956686596918183
NM_001244357 chr1 251977185 251979185 promoters 0.0202416918429003 0.0132867132867133 0.0173550383425266 6620 8580 7433 0.22136437100482 0.684888262944457 -0.00288665350037373
NM_001244886 chr1 253392678 253393718 introns_4 0.0367197062423501 0.0330097087378641 0.0297951582867784 817 1030 1074 0.403676653605037 0.876207562164884 -0.00692454795557166
NM_001244886 chr1 253392851 253394851 promoters 0.0367197062423501 0.0330097087378641 0.0297951582867784 817 1030 1074 0.403676653605037 0.876207562164884 -0.00692454795557166
NM_214100 chr1 253867388 253869388 promoters 0.0213068181818182 0.0173116089613035 0.0154355016538037 704 982 907 0.38372102964835 0.860007849460545 -0.00587131652801443
NM_214230 chr1 255596112 255597521 exons_21 0.422949461474731 0.422401893117728 0.423035289023598 4828 5071 4619 0.99398073798024 1 8.58275488674343e-05
NM_001323055 chr1 261535956 261587417 introns_1 0.010717230008244 0.012591815320042 0.0119912790697674 2426 2859 2752 0.685213177891247 1 0.00127404906152342
NM_001323056 chr1 261550014 261587417 introns_2 0.010717230008244 0.012591815320042 0.0119912790697674 2426 2859 2752 0.685213177891247 1 0.00127404906152342
NM_001323055 chr1 261586968 261588968 promoters 0.0115777805148417 0.00992555831265509 0.01137102014295 8119 10075 9234 0.932629372231867 1 -0.000206760371891762
NM_001323055 chr1 261587418 261587968 exons_1 0.011944493237309 0.00886917960088692 0.0111076828139463 5693 7216 6482 0.702160113834745 1 -0.000836810423362665
NM_001170519 chr1 264899930 264901930 promoters 0.0279874792855828 0.0216084716657126 0.0288964033200123 5431 6988 6506 0.639578547326021 1 0.000908924034429531
NM_001170519 chr1 264901144 264902702 introns_1 0.0354066985645933 0.0397775876817793 0.0612522686025408 2090 2338 2204 4.05718276040982e-05 0.00165569564917178 0.0258455700379475
NM_001170519 chr1 264903837 264904240 exons_3 0.206273764258555 0.201224177505738 0.208651399491094 1052 1307 1179 0.877400056538172 1 0.00237763523253903
NM_001170519 chr1 264904241 264909870 introns_3 0.0314828614008942 0.0293130849373124 0.0312083729781161 5368 5663 5255 0.931010927491731 1 -0.000274488422778107
NM_001097476 chr1 265234389 265236389 promoters 0.0237642585551331 0.0164075993091537 0.0147058823529412 1052 1158 1428 0.102791455973935 0.479184232484298 -0.0090583762021919
NM_001097476 chr1 265235314 265235389 exons_8 0.0352112676056338 0.0162162162162162 0.0334928229665072 142 185 209 0.967326949151903 1 -0.00171844463912663
NM_214179 chr1 265304311 265304936 exons_4 0.744889615699101 0.713525026624068 0.725668179525971 1223 1878 1983 0.340870945668563 0.820057311584669 -0.0192214361731299
NM_214179 chr1 265307179 265309179 promoters 0.0161094224924012 0.0159776819680446 0.0189355903026825 6580 7886 6971 0.197583490910077 0.653682799911942 0.00282616781028133
NM_001097499 chr1 265531978 265570621 introns_1 0.0402504472271914 0.0356012658227848 0.0220768601798855 1118 1264 1223 0.0123639507354592 0.133949578115904 -0.0181735870473059
NM_001258360 chr1 265576804 265578804 promoters 0.0183813443072702 0.0194483032347688 0.0129734254028039 3645 5039 4779 0.0405355503308901 0.279004879863713 -0.0054079189044663
NM_001258360 chr1 265577805 265577909 exons_1 0.0359281437125748 0.0271691498685364 0.023976023976024 835 1141 1001 0.131761375126698 0.538954153740044 -0.0119521197365509
NM_001258360 chr1 265577910 265584493 introns_1 0.0131672597864769 0.017188301693176 0.0100582318687136 2810 3898 3778 0.194740353761044 0.648012925025954 -0.00310902791776326
NM_001258360 chr1 265584494 265584757 exons_2 0.596491228070175 0.572895277207392 0.617552334943639 1197 1461 1242 0.278899039748857 0.752604659904024 0.0210611068734639
NM_001185134 chr1 265644799 265646799 promoters 0.0136700648748842 0.0154689641668298 0.0177855711422846 4316 5107 3992 0.130833996012638 0.537954763879681 0.00411550626740042
NM_001185134 chr1 265645800 265645948 exons_1 0.0119284294234592 0 0.00520833333333333 503 495 384 0.12796536066116 0.533729628802368 -0.00672009609012591
NM_001185134 chr1 265645949 265650043 introns_1 0.00198412698412698 0.00404040404040404 0.015625 504 495 384 0.0132223811974748 0.141160170093625 0.013640873015873
NM_001244404 chr1 265886248 265897973 introns_6 0.0232633279483037 0.0171727227476356 0.0210501419110691 3095 4018 4228 0.617785282678706 1 -0.00221318603723466
NM_001244404 chr1 265897146 265899146 promoters 0.0232633279483037 0.0171727227476356 0.0210501419110691 3095 4018 4228 0.617785282678706 1 -0.00221318603723466
NM_001258424 chr1 267206686 267208686 promoters 0.0165715838087476 0.0137033466464674 0.0184762773722628 11043 14522 13152 0.184006936399372 0.630293130557807 0.00190469356351515
NM_001258424 chr1 267207757 267208576 introns_1 0.00399680255795364 0.0072992700729927 0.0119426751592357 1251 1096 1256 0.0217781793224864 0.19255418415734 0.00794587260128203
NM_001258424 chr1 267208577 267208763 exons_2 0.00680272108843537 0 0.0188679245283019 147 220 159 0.196606146648086 0.651114779542994 0.0120652034398665
NM_001258424 chr1 267208764 267280934 introns_2 0.151789759855007 0.138284741434348 0.147615442846329 17656 23495 19815 0.3144049643851 0.788620410783921 -0.00417431700867824
NM_001258431 chr1 268214498 268216498 promoters 0.0170854271356784 0.0253164556962025 0.0269516728624535 995 1501 1076 0.142113939886227 0.559089966870912 0.00986624572677514
NM_001258431 chr1 268214689 268214822 introns_4 0.00854700854700855 0 0.00775193798449612 117 179 129 0.958023819106411 1 -0.000795070562512424
NM_001258431 chr1 268214823 268215035 exons_5 0.0182232346241458 0.0287443267776097 0.0295670538542767 878 1322 947 0.132739278374018 0.540725804978141 0.0113438192301309
NM_001166044 chr1 268276082 268278082 promoters 0.0127737226277372 0.0124292394782181 0.0141342756183746 4932 8126 7075 0.470391133178746 0.933875131824628 0.00136055299063733
NM_214031 chr1 268319121 268319247 exons_10 0.181132075471698 0.201954397394137 0.148014440433213 265 307 277 0.304736380456622 0.77819685446032 -0.0331176350384851
NM_214031 chr1 268319248 268319586 introns_10 0.204102564102564 0.226738934056007 0.144941634241245 975 1107 1028 0.000639995495830927 0.0158349279019653 -0.059160929861319
NM_214031 chr1 268334765 268343393 introns_14 0.589380530973451 0.66145251396648 0.635851183765502 565 895 887 0.139509942687164 0.555234803700539 0.0464706527920503
NM_213784 chr1 268401449 268403449 promoters 0.0133882595262616 0.0112534626038781 0.0116785431512272 3884 5776 5052 0.495665022605752 0.95301875715956 -0.00170971637503435
NM_213784 chr1 268402281 268402449 exons_6 0.0130104806649801 0.0127128263337117 0.0114503816793893 2767 4405 3668 0.560259686404126 0.992851911311267 -0.00156009898559081
NM_001164510 chr1 268530751 268532751 promoters 0.0168195718654434 0.0129602962353425 0.0120098039215686 3270 4861 4080 0.0856452909333766 0.436111137354245 -0.0048097679438748
NM_001164510 chr1 268531752 268531868 exons_1 0.0135287485907554 0.0152740341419587 0.0155239327296248 887 1113 773 0.731525418961538 1 0.00199518413886948
NM_001164510 chr1 268531869 268532005 exons_2 0.0467289719626168 0.00757575757575758 0.0111111111111111 107 132 90 0.0611236521529329 0.359162798154656 -0.0356178608515057
NM_001243487 chr1 268797438 268799438 promoters 0.00641025641025641 0.00142045454545455 0.016839378238342 468 704 772 0.0164784715740923 0.162005510833651 0.0104291218280856
NR_128560 chr1 268816050 268818050 promoters 0.285255265976437 0.26516043567854 0.293866790726526 11204 13588 12897 0.0893465630865198 0.446190910576881 0.00861152475008858
NM_001193447 chr1 268857542 268859542 promoters 0.0175438596491228 0.00645161290322581 0.00938566552901024 855 1240 1172 0.108639426796192 0.492744283954293 -0.00815819412011257
NM_001193447 chr1 268881233 268881368 exons_13 0.86613475177305 0.86038961038961 0.876668446342766 1128 2156 1873 0.306450814404771 0.779078160742658 0.010533694569716
NM_001193447 chr1 268881369 268884115 introns_13 0.940944881889764 0.945736434108527 0.949526813880126 254 387 317 0.654034807477526 1 0.00858193199036239
NM_001244090 chr1 269055513 269057513 promoters 0.0111510345682072 0.00721771801463318 0.0119165839126117 8071 10114 9063 0.530541014097279 0.973184840987341 0.000765549344404558
NM_001244090 chr1 269056790 269058295 introns_1 0.0116279069767442 0.00722394220846233 0.0120765832106038 2924 3876 3395 0.777508138415935 1 0.000448676233859644
NM_001244486 chr1 269102874 269103113 introns_9 0.395833333333333 0.405797101449275 0.388535031847134 240 276 314 0.838510375967352 1 -0.00729830148619953
NM_001244486 chr1 269103114 269103260 exons_10 0.973484848484849 0.977713178294574 0.958536585365854 792 1032 1230 0.030968573243149 0.236922174161002 -0.0149482631189949
NM_001244486 chr1 269103381 269103495 exons_11 0.952586206896552 0.93859649122807 0.965686274509804 232 456 408 0.301299913672634 0.77524234544362 0.0131000676132522
NM_001244486 chr1 269108257 269121757 introns_15 0.0304709141274238 0.024329382407985 0.0274893097128894 1444 1603 1637 0.636408143300851 1 -0.00298160441453439
NM_001244486 chr1 269120879 269122879 promoters 0.0224337185588035 0.0174297606659729 0.0201224846894138 2942 3844 3429 0.550207486358032 0.984841498000096 -0.00231123386938971
NM_001244486 chr1 269121758 269121879 exons_16 0.0137085137085137 0.0125482625482625 0.0144230769230769 1386 2072 1664 0.843291463615547 1 0.000714563214563216
NM_001113047 chr1 269387433 269388250 exons_1 0.922525107604017 0.897411313518696 0.91969196919692 697 1043 909 0.9807506125876 1 -0.00283313840709754
NM_001113047 chr1 269392182 269392561 introns_8 0.829625610417797 0.816693290734824 0.772219740955784 1843 2504 2239 2.32671722409177e-06 0.000139839324801084 -0.0574058694620132
NM_001113047 chr1 269398615 269401090 introns_13 0.0128617363344051 0.0121353558926488 0.0126976521322472 3421 4285 4174 0.963357197607518 1 -0.0001640842021579
NM_001113047 chr1 269400242 269402242 promoters 0.00860377358490566 0.0105227807007724 0.00909873355465388 6625 8933 8133 0.819565993162271 1 0.000494959969748219
NM_001243457 chr1 269818773 269820773 promoters 0.0151774262505344 0.0130543633762518 0.0142188022750084 4678 5592 5978 0.721269936878545 1 -0.000958623975526053
NM_001243457 chr1 269819774 269819917 exons_1 0.00917431192660551 0.00705580500320718 0.00560637356152257 2616 3118 3389 0.105938279673453 0.48579092326633 -0.00356793836508293
NM_001243457 chr1 269819918 269825905 introns_1 0.0283569641367807 0.0185312285518188 0.0292275574112735 1199 1457 1437 0.801953629088247 1 0.000870593274492834
NM_001243457 chr1 269827126 269827906 introns_4 0.779632721202003 0.754530477759473 0.786991869918699 599 607 615 0.751300349700166 1 0.00735914871669585
NM_001243457 chr1 269827907 269828832 exons_5 0.851708428246014 0.833609119323405 0.82358215646716 4390 5439 4461 0.000354772467964791 0.0100295547059403 -0.0281262717788539
NM_001099937 chr1 269831433 269832832 introns_4 0.972111553784861 0.966145833333333 0.915625 251 384 320 0.000970937645616945 0.0220536767988925 -0.0564865537848606
NM_001099937 chr1 269833206 269835206 promoters 0.0095413973530317 0.00886363636363636 0.0100051308363263 3249 4400 3898 0.818191532139391 1 0.000463733483294619
NM_001099937 chr1 269834016 269834206 exons_6 0.00556999628666914 0.00353549088931194 0.00657894736842105 2693 3677 3192 0.527972465773641 0.970408631947258 0.00100895108175191
NM_001038631 chr1 269920936 269924261 introns_2 0.0296135789093536 0.0242408777749426 0.0230920867361307 2769 3919 3551 0.111905197874883 0.497381604859549 -0.00652149217322289
NM_001038631 chr1 269923481 269925481 promoters 0.0253589978612893 0.021034180543383 0.0215080346106304 3273 4564 4045 0.292717805133451 0.766988668030318 -0.00385096325065893
NM_001038631 chr1 269924262 269924481 exons_3 0.00198412698412698 0.00155038759689922 0.0101214574898785 504 645 494 0.0421775779301935 0.285826857845869 0.00813733050575156
NM_001105298 chr1 269984478 269986478 promoters 0.0170228178196306 0.0112327598464382 0.0138280394304491 5522 7033 7304 0.181129074031432 0.62575902213247 -0.0031947783891815
NM_001105298 chr1 269984659 269985297 introns_4 0.0218579234972678 0.0184275184275184 0.0145102781136638 1281 1628 1654 0.13583732306023 0.548596227466423 -0.00734764538360391
NM_001105298 chr1 269985298 269985478 exons_5 0.0179674340258282 0.0124389160373167 0.0120182345627849 1781 2251 2413 0.119134692083431 0.513237551833592 -0.00594919946304327
NM_001244285 chr1 270651698 270653698 promoters 0.0119047619047619 0.00791295746785361 0.0185922974767596 1344 2022 1506 0.0874883309131919 0.440248766787773 0.00668753557199772
NM_001244285 chr1 270682126 270683301 introns_7 0.79887482419128 0.796992481203007 0.786259541984733 711 1064 917 0.516651554668487 0.962166748827063 -0.0126152822065471
NM_001244285 chr1 270685646 270685746 exons_9 0.145299145299145 0.25 0.151079136690647 117 176 139 0.977583140177234 1 0.00577999139150218
NM_001244285 chr1 270691176 270695250 introns_12 0.740619491312012 0.744233517044295 0.78117048346056 3971 4899 4323 1.37479022615689e-05 0.000670795794051513 0.0405509921485477
NM_001244285 chr1 270696811 270700518 introns_16 0.929910350448248 0.866977829638273 0.917672107877928 1227 1714 1409 0.432333427272256 0.898636884014627 -0.0122382425703201
NM_001001644 chr1 271724910 271725450 exons_1 0.820143884892086 0.787803138373752 0.793890020366599 1946 2804 2455 0.0433098090974424 0.289920439557778 -0.0262538645254876
NM_001001644 chr1 271727450 271741985 introns_2 0.867695045980421 0.84475079533404 0.862460281434408 3371 4715 4406 0.691110263825861 1 -0.00523476454601357
NM_001001644 chr1 271742028 271751713 introns_3 0.814658210007047 0.7710407239819 0.804425410421128 1419 1105 1401 0.492211970089961 0.951121838715349 -0.0102327995859194
NM_001001644 chr1 271796657 271862141 introns_5 0.366890380313199 0.35042735042735 0.364522417153996 447 585 513 0.959640063210819 1 -0.00236796315920301
NM_001001644 chr1 271862273 271925507 introns_6 0.895259593679458 0.871179756818929 0.886765746638358 2215 3043 2826 0.462967341200643 0.927926574383971 -0.00849384704110023
NM_001001644 chr1 271927367 271929367 promoters 0.0214968152866242 0.013010053222945 0.0151915455746367 1256 1691 1514 0.217640491348739 0.681044140861825 -0.00630526971198748
NM_001001644 chr1 271928101 271928367 exons_8 0.0211726384364821 0.0231990231990232 0.015130674002751 614 819 727 0.405517322841613 0.877125071290571 -0.00604196443373105
NM_213799 chr1 272828752 272912243 introns_2 0.381428988895383 0.341550673598301 0.334916286149163 13688 17889 16425 1.89065282984079e-16 6.55459483692699e-14 -0.0465127027462199
NM_213856 chr1 272885903 272887903 promoters 0.834589614740369 0.843406593406593 0.834955235500195 2388 2548 2569 0.988475284969888 1 0.000365620759826157
NM_213856 chr1 272887867 272888295 introns_5 0.614173228346457 0.589820359281437 0.563663440059568 1143 1336 1343 0.0105687626264486 0.123872668007859 -0.0505097882868886
NM_001253922 chr1 273254466 273254613 exons_6 0.832298136645963 0.752525252525252 0.780058651026393 322 396 341 0.108732105403773 0.492744283954293 -0.0522394856195698
NM_001253922 chr1 273259273 273259386 exons_7 0.453237410071942 0.51875 0.438709677419355 139 160 155 0.766266117526548 1 -0.0145277326525876
NM_001253922 chr1 273261263 273266916 introns_8 0.958715596330275 0.945638432364096 0.957906712172924 654 791 879 0.964827975685432 1 -0.000808884157351475
NM_001253922 chr1 273267031 273269379 introns_9 0.793450881612091 0.744287268770403 0.761904761904762 794 919 819 0.139547647357404 0.555234803700539 -0.0315461197073288
NM_001253922 chr1 273290291 273291638 introns_18 0.174496644295302 0.198795180722892 0.172995780590717 149 166 237 0.899128926201957 1 -0.00150086370458472
NM_001253922 chr1 273291639 273291817 exons_19 0.107723577235772 0.152014652014652 0.130568356374808 492 546 651 0.322074094361009 0.79875830555571 0.0228447791390356
NM_001014971 chr1 273933218 273935218 promoters 0.0113382305972533 0.0101516707958185 0.00940623162845385 12524 16549 13608 0.122926016003347 0.523070844582715 -0.00193199896879942
NM_001014971 chr1 273934219 273934340 exons_1 0.018018018018018 0.00793126239259749 0.0157938487115544 999 1513 1203 0.751674080820537 1 -0.00222416930646357
NM_001014971 chr1 273934341 273972337 introns_1 0.363905325443787 0.320777067045724 0.364854614412137 3380 4221 3955 0.756558763656395 1 0.000949288968349504
NM_001014971 chr1 273979721 273997870 introns_4 0.804766269477543 0.816890292028414 0.837620578778135 1091 1267 1244 0.0378316340327853 0.267634452182687 0.0328543093005915
NM_001014971 chr1 273999657 273999893 exons_7 0.838636363636364 0.822230538922156 0.795281582952816 2640 2672 2628 4.38782678632073e-05 0.00172039375246992 -0.0433547806835478
NM_001014971 chr1 273999894 274000761 introns_7 0.744146202170188 0.71 0.726708074534162 1751 2100 1932 0.261103107194234 0.729835432507054 -0.0174381276360269
NM_001014971 chr1 274000762 274000929 exons_8 0.83586406362979 0.885805763073639 0.806354916067146 1383 1874 1668 0.0092887185515923 0.114793225327089 -0.029509147562644
NM_001014971 chr1 274000930 274001051 introns_8 0.931137724550898 0.909090909090909 0.943349753694581 334 440 406 0.457109230640177 0.921699449976641 0.0122120291436831
NM_001014971 chr1 274005504 274011817 introns_11 0.654867256637168 0.529411764705882 0.854700854700855 113 85 117 0.000826492930621514 0.0193053508298011 0.199833598063687
NM_001014971 chr1 274015637 274018379 introns_16 0.937269372693727 0.909560723514212 0.873156342182891 271 387 339 0.00639628472583492 0.0916166480483438 -0.0641130305108361
NM_001014971 chr1 274037462 274038088 introns_31 0.74294670846395 0.69753979739508 0.705426356589147 638 691 645 0.137658881487489 0.552326885274812 -0.0375203518748025
NM_001014971 chr1 274038089 274038142 exons_32 0.565 0.549689440993789 0.526717557251908 200 322 262 0.405794221933486 0.877125071290571 -0.0382824427480916
NM_001014971 chr1 274038143 274041339 introns_32 0.779511533242876 0.764489420423183 0.765076035658102 1474 2174 1907 0.349037483707633 0.826096338635746 -0.0144354975847747
NM_001014971 chr1 274046002 274046950 introns_35 0.823232323232323 0.802653399668325 0.817658349328215 792 1206 1042 0.842885984566204 1 -0.00557397390410819
NM_001014971 chr1 274051326 274052094 introns_39 0.547826086956522 0.56390977443609 0.579166666666667 230 266 240 0.49343202090546 0.952132126889122 0.031340579710145
NM_001014971 chr1 274053588 274054752 introns_42 0.855421686746988 0.855893186003683 0.849703060758337 1328 2172 2189 0.600300406300349 1 -0.00571862598865081
NM_001014971 chr1 274054753 274054860 exons_43 0.831739961759082 0.756016042780749 0.765065502183406 1046 1496 1145 0.000229362792522579 0.00726233216734842 -0.0666744595756762
NM_001014971 chr1 274054861 274057002 introns_43 0.851612903225806 0.841411144081767 0.880264244426094 2325 3033 2422 0.00431319584205045 0.0705206751552324 0.0286513412002878
NM_001014971 chr1 274082762 274083264 exons_69 0.719298245614035 0.710607621009269 0.719073735527118 1140 1942 1641 0.950558375294741 1 -0.000224510086917484
NM_001243717 chr10 678327 680327 promoters 0.0265486725663717 0.0178799489144317 0.0158102766798419 791 783 759 0.129356027913033 0.535208691509278 -0.0107383958865298
NM_001123210 chr10 724687 726687 promoters 0.00995685363425158 0.0083645443196005 0.00641375545851528 6026 8010 7328 0.0228255490117439 0.198353418654825 -0.00354309817573629
NM_001123210 chr10 725764 734756 introns_1 0.0110732538330494 0.0101434067855894 0.00529100529100529 2348 2859 2646 0.0262926185218665 0.215946980303659 -0.00578224854204411
NM_001123210 chr10 736548 745612 introns_3 0.416052416052416 0.496951219512195 0.452201933404941 1221 1968 1862 0.157852235532668 0.586516147008661 0.0361495173525249
NM_001243588 chr10 12422199 12431663 introns_9 0.00746561886051081 0.0087627059235892 0.0105156037991859 2545 2853 2948 0.2286250070982 0.691041143519994 0.00304998493867508
NM_001243588 chr10 12430808 12432808 promoters 0.00735294117647059 0.00867888138862102 0.00929095354523227 5440 6222 6135 0.259197796846894 0.727821952423355 0.00193801236876169
NM_001243588 chr10 12431664 12431808 exons_10 0.00725388601036269 0.00860789551795785 0.00815814245371823 2895 3369 3187 0.703047808242476 1 0.000904256443355535
NM_001244121 chr10 12556764 12558764 promoters 0.016767922235723 0.0121993726036947 0.0130581297388374 4115 5738 4748 0.15163585298697 0.579621685426267 -0.00370979249688556
NM_001244121 chr10 12557954 12564138 introns_1 0.016767922235723 0.0121993726036947 0.0130581297388374 4115 5738 4748 0.15163585298697 0.579621685426267 -0.00370979249688556
NM_001243189 chr10 13807021 13807376 exons_22 0.936810431293882 0.886524822695035 0.931394481730052 997 1128 1341 0.9446570595354 1 -0.0054159495638294
NM_001243189 chr10 13809937 13813164 introns_23 0.0216962524654832 0.0124671916010499 0.0217853347502657 1014 1524 1882 0.680074448354763 1 8.90822847824414e-05
NM_001243189 chr10 13812289 13814289 promoters 0.0181185944363104 0.011302475780409 0.0217204915690197 5464 7432 6998 0.0566345023425486 0.344143419677461 0.00360189713270932
NM_001243189 chr10 13813165 13813289 exons_24 0.0232067510548523 0.00930626057529611 0.0215264187866928 948 1182 1022 0.824121731405322 1 -0.00168033226815956
NM_001195346 chr10 13816102 13850746 introns_2 0.00912904021712312 0.00802568218298555 0.00886194029850746 4053 4984 4288 0.903112992078133 1 -0.000267099918615656
NM_213930 chr10 13938937 13940937 promoters 0.00960614793467819 0.00909661229611041 0.0151047030552695 2082 3188 2913 0.048153221992216 0.309751243420632 0.00549855512059129
NM_213930 chr10 13939974 13941518 introns_1 0.0181347150259067 0.0193548387096774 0.0226969292389853 386 775 749 0.57318926354938 0.999364128904121 0.00456221421307858
NM_001097508 chr10 17258141 17260141 promoters 0.0136761487964989 0.0142140468227425 0.0088339222614841 1828 2392 2264 0.140938530457697 0.557240156137363 -0.00484222653501481
NM_001097508 chr10 17258886 17259141 exons_13 0.020042194092827 0.0193321616871705 0.0138004246284501 948 1138 942 0.305147915957767 0.778469915729593 -0.0062417694643769
NM_001097419 chr10 17364665 17366665 promoters 0.0134589502018843 0.0143540669856459 0.0129424194400423 2972 3971 3786 0.826662673978794 1 -0.000516530761841992
NM_001097419 chr10 17365665 17365665 TSSes 0.0529801324503311 0.0674157303370786 0.0583333333333333 151 178 120 0.824677013665108 1 0.00535320088300221
NM_001097419 chr10 17365946 17396896 introns_1 0.014827018121911 0.0158073014678209 0.0138792505204719 1821 2657 2882 0.739462287321525 1 -0.000947767601439144
NM_001160092 chr10 19018520 19020520 promoters 0.00975004431838327 0.00602409638554217 0.00626029654036244 5641 5478 6070 0.0288716443557222 0.228304347384324 -0.00348974777802083
NM_001160092 chr10 19019280 19019520 exons_12 0.0093167701863354 0.00597014925373134 0.0061389337641357 2576 3015 3095 0.168603332674816 0.604567312100716 -0.0031778364221997
NM_001160092 chr10 19019520 19019520 TSSes 0.008 0 0.0125 125 84 80 0.79089329478222 1 0.0045
NM_001100188 chr10 19757823 19759823 promoters 0.00868809730668984 0.00808897876643074 0.0102651839178785 1151 989 1169 0.687292507484569 1 0.00157708661118869
NM_001100188 chr10 19758824 19759171 exons_1 0.00868809730668984 0.00808897876643074 0.0102651839178785 1151 989 1169 0.687292507484569 1 0.00157708661118869
NM_001100188 chr10 19793040 19794378 introns_5 0.942446043165468 0.880281690140845 0.78494623655914 139 142 93 0.000340972371721621 0.00972287884212258 -0.157499806606328
NM_001100188 chr10 19794379 19794462 exons_6 0.93900481540931 0.910798122065728 0.82078853046595 1246 1278 837 2.54093041381724e-17 1.11580724238761e-14 -0.11821628494336
NM_001267893 chr10 22728190 22742780 introns_1 0.0176825685132753 0.0149900208076776 0.0178675908006661 18719 23549 22219 0.777289046036493 1 0.000185022287390813
NM_001243918 chr10 24930731 24932731 promoters 0.0207100591715976 0.0117216117216117 0.0165586753059755 1014 1365 1389 0.515081837027769 0.961336705073456 -0.00415138386562211
NM_001243918 chr10 24931357 24931673 introns_8 0.0207100591715976 0.0117216117216117 0.0165586753059755 1014 1365 1389 0.515081837027769 0.961336705073456 -0.00415138386562211
NM_213892 chr10 25201396 25203396 promoters 0.0172484599589322 0.0103817816476892 0.0122116689280868 2435 2986 2948 0.126790768287422 0.532191196029416 -0.0050367910308454
NM_001244681 chr10 25629632 25635545 introns_7 0.0122075279755849 0.0077319587628866 0.0153846153846154 983 776 715 0.627094036375598 1 0.00317708740903044
NM_001244681 chr10 25635000 25637000 promoters 0.0102253756260434 0.00680272108843537 0.0103539156626506 4792 5292 5312 0.893884867594533 1 0.000128540036607196
NM_001244681 chr10 25635546 25636000 exons_8 0.00971383565240221 0.00664304694419841 0.00957145964759626 3809 4516 4597 0.978147884206331 1 -0.000142376004805947
NM_001244362 chr10 25737256 25739256 promoters 0.0164778578784758 0.0132038834951456 0.0120101137800253 1942 2575 3164 0.195175435531719 0.648648130094568 -0.00446774409845051
NM_001244362 chr10 25738437 25750795 introns_1 0.0164778578784758 0.0132038834951456 0.0120101137800253 1942 2575 3164 0.195175435531719 0.648648130094568 -0.00446774409845051
NM_213979 chr10 27587608 27589608 promoters 0.0160550458715596 0.0151946818613485 0.0246800731261426 872 1053 1094 0.140111798044542 0.555331664670862 0.00862502725458296
NM_001267845 chr10 30974692 30976692 promoters 0.0118718490811514 0.00822893637926799 0.00837116912599319 6149 8142 7048 0.042464857989563 0.287477923512078 -0.00350067995515822
NM_001267845 chr10 30975805 30977790 introns_1 0.0105345298478346 0.00758807588075881 0.0100090991810737 2563 3690 3297 0.91647702041466 1 -0.000525430666760866
NM_001244744 chr10 33226237 33228237 promoters 0.0109767441860465 0.0104718981972428 0.0095151789759855 5375 7544 6621 0.423817999914791 0.890999212327313 -0.00146156521006101
NM_001244791 chr10 33226627 33228627 promoters 0.0109767441860465 0.0104718981972428 0.0095151789759855 5375 7544 6621 0.423817999914791 0.890999212327313 -0.00146156521006101
NM_001244791 chr10 33227628 33228026 exons_1 0.0113294797687861 0.0113400415269126 0.0109950522264981 4325 6261 5457 0.869806516231725 1 -0.000334427542288051
NM_001244791 chr10 33228027 33229550 introns_1 0.00952380952380952 0.00623538581449727 0.00257731958762887 1050 1283 1164 0.0328757809570421 0.246924480232653 -0.00694648993618066
NM_001243898 chr10 33398382 33400382 promoters 0.0128205128205128 0.00872093023255814 0.0234234234234234 624 1032 1110 0.0333645806895925 0.249175162134179 0.0106029106029106
NM_001243898 chr10 33399383 33399445 exons_1 0.00308641975308642 0.00175131348511384 0.0208333333333333 324 571 624 0.00066345026357533 0.0160667164932746 0.0177469135802469
NM_001243898 chr10 33399446 33404036 introns_1 0.0246913580246914 0.0104895104895105 0.0385852090032154 162 286 311 0.18443516520259 0.63062816574251 0.0138938509785241
NM_001244163 chr10 33444371 33445423 introns_8 0.0134389248860091 0.00813008130081301 0.0115562403697997 4167 5166 5192 0.47488645441118 0.937598956581643 -0.00188268451620943
NM_001244163 chr10 33444556 33446556 promoters 0.0120406371503825 0.0108804152525454 0.0120592743995912 7973 10018 9785 0.947991749538043 1 1.86372492086695e-05
NM_001244163 chr10 33445424 33445556 exons_9 0.0072083879423329 0.0152310924369748 0.012174875484228 1526 1904 1807 0.21627702656781 0.678629470182306 0.0049664875418951
NM_213734 chr10 33469088 33471088 promoters 0.003003003003003 0.00329815303430079 0.00443318556048132 1332 1516 1579 0.512274719664386 0.96087127461599 0.00143018255747831
NM_001044554 chr10 33848342 33850342 promoters 0.0112549240292628 0.00936123348017621 0.00987045033929673 1777 1816 1621 0.679262653499882 1 -0.00138447368996607
NM_001044554 chr10 33849343 33849635 exons_1 0.0112549240292628 0.00936123348017621 0.00987045033929673 1777 1816 1621 0.679262653499882 1 -0.00138447368996607
NM_213804 chr10 33890810 33892810 promoters 0.0185328185328185 0.0249867091972355 0.0174825174825175 1295 1881 1716 0.72871914753935 1 -0.00105030105030105
NM_001201485 chr10 40052367 40054367 promoters 0.0163934426229508 0.0132874015748032 0.0204081632653061 1952 2032 1764 0.360247577789012 0.83998258226415 0.0040147206423553
NM_001201485 chr10 40058095 40058590 exons_3 0.696113074204947 0.631789137380192 0.585563665855637 849 1252 1233 2.95886449934935e-07 2.18989218620384e-05 -0.11054940834931
NM_001317082 chr10 40763416 40765416 promoters 0.0133878765340275 0.0108270676691729 0.0174936386768448 2689 3325 3144 0.153403819739017 0.582910964051345 0.00410576214281726
NM_001317082 chr10 40764417 40764570 exons_1 0.0180897250361794 0.0141342756183746 0.0213414634146341 1382 1698 1640 0.454971123824352 0.919857210752305 0.0032517383784547
NM_001243673 chr10 46724407 46725707 introns_2 0.00462249614791988 0.00408496732026144 0.004828797190518 1947 2448 2278 0.906073180096773 1 0.000206301042598121
NM_001243673 chr10 46724951 46726951 promoters 0.0112441059122234 0.0122315035799523 0.00828289264096846 2757 3352 3139 0.249471761838788 0.716004603767565 -0.00296121327125497
NM_001243673 chr10 46725708 46725951 exons_3 0.0631229235880399 0.0625 0.0271084337349398 301 352 332 0.0355051162386988 0.260947864678136 -0.0360144898531001
NM_001258445 chr10 46819052 46821052 promoters 0.0139353400222965 0.0159781761496493 0.0133276010318143 1794 2566 2326 0.822040766697491 1 -0.000607738990482271
NM_001258445 chr10 46820053 46820207 exons_1 0.0168634064080944 0.0183696900114811 0.010230179028133 593 871 782 0.281386645487484 0.755083292517392 -0.00663322737996144
NM_001258445 chr10 46820208 46821742 introns_1 0.00920810313075507 0.0129198966408269 0.0113717128642502 1086 1548 1407 0.655620967611179 1 0.00216360973349511
NM_001039747 chr10 46883197 46899857 introns_4 0.0078069552874379 0.00749359100769079 0.0113417504814894 4227 5071 4673 0.0687438044556842 0.386579949378921 0.00353479519405151
NM_001039747 chr10 46898893 46900893 promoters 0.00817916260954236 0.008110300081103 0.0118673647469459 5135 6165 5730 0.0415373811867589 0.283613905491135 0.00368820213740354
NM_001039747 chr10 46899858 46899893 exons_5 0.00991189427312775 0.0109689213893967 0.0141911069063387 908 1094 1057 0.371840243593247 0.851122148452507 0.00427921263321094
NM_001243393 chr10 46934303 46936303 promoters 0.0123022847100176 0.00893785075867803 0.00938086303939963 3414 4811 4264 0.227247209921132 0.689497515641143 -0.00292142167061795
NM_001243393 chr10 46935156 46935303 exons_14 0.0191082802547771 0.0132501948558067 0.00946372239747634 942 1283 951 0.0716737858703517 0.39441539476024 -0.00964455785730073
NM_213895 chr10 49390013 49392013 promoters 0.0176586003924133 0.020910780669145 0.0183684494867639 1529 2152 1851 0.916807542027008 1 0.000709849094350571
NM_213895 chr10 49390677 49391013 exons_16 0.0176586003924133 0.020910780669145 0.0183684494867639 1529 2152 1851 0.916807542027008 1 0.000709849094350571
NM_001195781 chr10 52223532 52225532 promoters 0.00845425867507886 0.00849908779424198 0.00855057351407716 15850 22473 19180 0.921814641490058 1 9.63148389982998e-05
NM_001195781 chr10 52224533 52224806 exons_1 0.0116731517509728 0.012376716302456 0.0128055878928987 3598 5171 4295 0.651788122952629 1 0.00113243614192596
NM_001195781 chr10 52224807 52338385 introns_1 0.0208333333333333 0.0185922974767596 0.0246659815005139 576 753 973 0.545146711943509 0.980827117318489 0.00383264816718054
NM_001195781 chr10 52340201 52355809 introns_3 0.0424242424242424 0.124137931034483 0.062015503875969 165 145 129 0.410915651904111 0.880800975949358 0.0195912614517266
NM_001159312 chr10 52548404 52571628 introns_9 0.0371747211895911 0.0236822001527884 0.0206961429915334 807 1309 1063 0.0326268447656159 0.245614887395556 -0.0164785781980577
NM_001159312 chr10 52570977 52572977 promoters 0.0233948804028535 0.0191020408163265 0.0190114068441065 9532 12250 11309 0.0301488394519352 0.233910960506357 -0.00438347355874708
NM_001159312 chr10 52571629 52571724 exons_10 0.072 0.0365853658536585 0.113475177304965 125 164 141 0.162776028016155 0.594678700245377 0.0414751773049645
NM_001159312 chr10 52571725 52571808 introns_10 0.0513698630136986 0.0413625304136253 0.0258620689655172 292 411 348 0.0939709662642167 0.456868594513857 -0.0255077940481814
NM_001159312 chr10 52571809 52571977 exons_11 0.0231159556474347 0.0179118187385181 0.020351676978183 5321 6532 6142 0.331088712286508 0.808441732637698 -0.00276427866925169
NM_001285971 chr10 52591167 52595920 introns_9 0.0102901484480432 0.00921128382268279 0.0116279069767442 5928 6948 5074 0.522085821068321 0.965935890653567 0.001337758528701
NM_001285971 chr10 52595154 52597154 promoters 0.00986989681471512 0.00871902928140667 0.0129968693672327 11145 13763 10541 0.0256261018209393 0.212325953074877 0.00312697255251759
NM_213968 chr10 56111567 56130368 introns_15 0.0107785684386773 0.00901291273073923 0.0102554711107041 9556 11539 10921 0.745869666456995 1 -0.000523097327973123
NM_213968 chr10 56129608 56131608 promoters 0.00937233740414655 0.00802292263610315 0.0080164176232925 14084 17450 15593 0.210371718721291 0.67397197469075 -0.00135591978085405
NM_213968 chr10 56130369 56130608 exons_16 0.00640459363957597 0.00609034004398579 0.00278253424657534 4528 5911 4672 0.0144895736854656 0.150778549551599 -0.00362205939300063
NM_001244388 chr10 58021291 58029055 introns_1 0.79465776293823 0.780586450960566 0.753405994550409 599 989 734 0.0677380851399842 0.383325401045598 -0.0412517683878217
NM_001244388 chr10 58042336 58047567 introns_6 0.252525252525253 0.299465240641711 0.255494505494505 297 374 364 0.991196650755726 1 0.00296925296925293
NM_001244388 chr10 58054771 58057964 exons_9 0.444105691056911 0.499609679937549 0.443247721623861 984 1281 1207 0.811950538067222 1 -0.000857969433049721
NM_001243823 chr10 59732456 59745681 introns_7 0.459544383346426 0.469300911854103 0.392659279778393 1273 1645 1444 0.000300088524613567 0.00890397798031336 -0.0668851035680324
NM_001044567 chr10 63379055 63384650 introns_3 0.206405693950178 0.251149425287356 0.246689895470383 1405 1740 1435 0.011858241397383 0.131985972058452 0.0402842015202053
NM_001044567 chr10 63384651 63385187 exons_4 0.184851217312895 0.249258160237389 0.246356696738376 1109 1685 1441 0.000537791269127007 0.0140017039120142 0.0615054794254816
NM_001044567 chr10 63385188 63387589 introns_4 0.0440414507772021 0.0343035343035343 0.0353982300884956 772 962 791 0.371918435172145 0.851122148452507 -0.00864322068870649
NM_001044567 chr10 63386963 63388963 promoters 0.0273708558211257 0.0265456989247312 0.0254098360655738 2594 2976 2440 0.665322300166827 1 -0.0019610197555519
NM_213903 chr10 63645756 63645925 exons_9 0.50381679389313 0.668711656441718 0.458100558659218 131 163 179 0.246340580533708 0.711637358863124 -0.0457162352339118
NM_213903 chr10 63645926 63647455 introns_9 0.48411214953271 0.571641791044776 0.459863945578231 535 670 735 0.212475890663537 0.676077224933991 -0.024248203954479
NM_001001643 chr10 65159699 65161699 promoters 0.0116097051917558 0.0100040016006403 0.0102827763496144 7666 9996 8947 0.423641639336186 0.890999212327313 -0.00132692884214141
NM_001001643 chr10 65160940 65174466 introns_1 0.0135224274406332 0.00921767903568896 0.0131803758847938 3032 4231 4097 0.961446772342762 1 -0.000342051555839494
NM_001001643 chr10 65195499 65196447 exons_11 0.91304347826087 0.897297297297297 0.955665024630542 115 185 203 0.0989533356400956 0.468396447015195 0.0426215463696724
NM_001134353 chr10 66487444 66489444 promoters 0.0108604845446951 0.00854700854700855 0.0100286532951289 2394 3276 2792 0.792099255561989 1 -0.00083183124956613
NM_001134353 chr10 66491751 66492174 exons_3 0.779694757796948 0.762371386575208 0.713529411764706 1507 2041 1700 1.15553540632662e-05 0.000590039668331275 -0.0661653460322417
NM_001244454 chr10 68489777 68490051 exons_1 0.969251793645371 0.959674435812061 0.957703927492447 2927 2703 2648 0.0220699725263494 0.193317698179605 -0.0115478661529236
NM_001244454 chr10 68490052 68491182 introns_1 0.785525154457193 0.794573643410853 0.794509151414309 1133 1548 1202 0.597388442155262 1 0.00898399695711616
NM_001244454 chr10 68491298 68491924 introns_2 0.979838709677419 0.978632478632479 0.959459459459459 248 234 222 0.179278251417867 0.6244874892065 -0.0203792502179599
NM_001244454 chr10 68491925 68492059 exons_3 0.949627933600458 0.933395004625347 0.945261023821591 1747 2162 1973 0.625517539731014 1 -0.00436690977886645
NM_001244454 chr10 68492060 68498453 introns_3 0.768595041322314 0.754950495049505 0.761783439490446 484 808 785 0.842100435528908 1 -0.00681160183186813
NM_001244454 chr10 68499832 68502077 introns_5 0.839052287581699 0.798252002913328 0.802298850574713 1224 1373 1305 0.0195066370275161 0.179633025301995 -0.0367534370069867
NM_001244454 chr10 68502498 68505729 introns_7 0.279352226720648 0.331858407079646 0.148541114058355 247 452 377 1.77498283676554e-05 0.000859692054836369 -0.130811112662292
NM_001244454 chr10 68505730 68505801 exons_8 0.938095238095238 0.944588744588745 0.947862356621481 630 1155 959 0.416973995672589 0.887281540553149 0.00976711852624257
NM_001244454 chr10 68509477 68509748 introns_10 0.933638443935927 0.957169459962756 0.948453608247423 437 537 582 0.349547237278677 0.826145551472782 0.0148151643114959
NM_001244454 chr10 68512875 68518061 introns_12 0.896907216494845 0.899385923476618 0.916061705989111 1649 2117 2204 0.0369544861661813 0.264908454740071 0.0191544894942653
NM_001244454 chr10 68518240 68528517 introns_13 0.0204841713221601 0.0138304269392664 0.014246947082768 1611 1663 1474 0.161901987318376 0.593323765966617 -0.00623722423939217
NM_001244454 chr10 68527598 68529598 promoters 0.00965160075329567 0.00975921196643561 0.0119722747321991 8496 10964 9522 0.118315653838276 0.511228256334904 0.00232067397890345
NM_001244454 chr10 68528518 68528598 exons_14 0.00803212851405622 0.00869826034793041 0.010554988083078 2739 3334 2937 0.313494865182815 0.787563187246073 0.00252285956902175
NM_213881 chr11 846757 852540 introns_2 0.684919600173837 0.740657216494845 0.720253636702723 2301 3104 2681 0.00958005082512014 0.116835961763696 0.0353340365288854
NM_213881 chr11 852647 864718 introns_3 0.499681984417236 0.552222888755582 0.495805369127517 12578 15003 14304 0.29519854368552 0.770698694909441 -0.00387661528971966
NM_213881 chr11 869381 908969 introns_5 0.866517524235645 0.85439031103771 0.854452054794521 2682 3633 3504 0.199224206860719 0.655005690889607 -0.0120654694411244
NM_213881 chr11 909097 921936 introns_6 0.548263060196234 0.552162136919772 0.472071129707113 7542 10707 9560 1.61206681302184e-25 2.65467102434371e-22 -0.0761919304891214
NM_213881 chr11 922045 925083 introns_7 0.0156862745098039 0.0198757763975155 0.0114035087719298 1020 1610 1140 0.399108063597347 0.874650723926331 -0.0042827657378741
NM_213881 chr11 924169 926169 promoters 0.0260071392146864 0.0264531848242255 0.0191793041926851 1961 2873 2242 0.136992287812355 0.551569804290942 -0.00682783502200128
NM_001177919 chr11 1225526 1227522 exons_1 0.888299582127933 0.872589440085118 0.884310212439212 6222 7519 7814 0.59734934994278 1 -0.00398936968872143
NM_001177919 chr11 1231380 1232447 introns_2 0.760956175298805 0.761506276150628 0.800569800569801 251 478 351 0.216559761093549 0.678629470182306 0.0396136252709958
NM_001177919 chr11 1232448 1232630 exons_3 0.796632124352332 0.783687943262411 0.809389671361502 772 1128 1065 0.424431165312846 0.891494925355777 0.0127575470091706
NM_001177919 chr11 1232631 1233989 introns_3 0.838235294117647 0.823252688172043 0.826508620689655 1496 1488 1856 0.394077235123581 0.870144510832013 -0.0117266734279919
NM_001177919 chr11 1233990 1234572 exons_4 0.91651865008881 0.858974358974359 0.929203539823009 563 624 678 0.325449650341511 0.801696651757491 0.0126848897341989
NM_001177919 chr11 1236033 1237342 exons_5 0.834279535009462 0.816805744226664 0.802629072204229 3699 5153 5249 0.000139404824976026 0.00480764179118892 -0.0316504628052326
NM_001177919 chr11 1237343 1238757 introns_5 0.949404761904762 0.964577656675749 0.957547169811321 336 367 424 0.620434471931802 1 0.00814240790655885
NM_001177919 chr11 1238758 1238890 exons_6 0.953474676089517 0.935012185215272 0.958996815286624 1698 2462 2512 0.210892836549418 0.67434520114127 0.00552213919710709
NM_001177919 chr11 1238891 1253855 introns_6 0.782756609642302 0.777508724449826 0.752038573353187 10288 14041 14103 4.2119549983486e-09 4.70239789391903e-07 -0.0307180362891145
NM_001177919 chr11 1253381 1255381 promoters 0.768022181146026 0.631648936170213 0.726315789473684 1082 1504 1330 0.0817568804860324 0.425381178326616 -0.0417063916723416
NM_001177919 chr11 1253856 1254381 exons_7 0.768022181146026 0.631648936170213 0.726315789473684 1082 1504 1330 0.0817568804860324 0.425381178326616 -0.0417063916723416
NM_213801 chr11 1553647 1555647 promoters 0.0148177813376051 0.0138987883107627 0.0153061224489796 2497 2806 2156 0.90425455999944 1 0.000488341111374465
NM_213801 chr11 1555073 1564291 introns_1 0.0122086570477248 0.0176908752327747 0.019629225736096 901 1074 917 0.215356992980128 0.678629470182306 0.00742056868837121
NM_213801 chr11 1564396 1581648 introns_2 0.788361749444033 0.756302521008403 0.778829998472583 5396 6783 6547 0.321593286681149 0.798467764556625 -0.00953175097144976
NM_001251818 chr11 4426953 4428953 promoters 0.0153520970074536 0.0102502776116853 0.00884035361414457 8989 11707 9615 3.01185638300812e-05 0.00130520381545227 -0.00651174339330899
NM_001141984 chr11 5302608 5304608 promoters 0.0553656869446343 0.0708822029576747 0.0439621591541458 1463 1961 1797 0.11048507541425 0.494212859529334 -0.0114035277904885
NM_001141984 chr11 5303609 5304194 exons_1 0.0553656869446343 0.0708822029576747 0.0439621591541458 1463 1961 1797 0.11048507541425 0.494212859529334 -0.0114035277904885
NM_001141984 chr11 5304195 5307574 introns_1 0.346110484780158 0.246672212978369 0.241395793499044 1774 2404 2092 1.38480340132559e-12 2.85053125141615e-10 -0.104714691281114
NM_001141984 chr11 5307575 5309062 exons_2 0.0268006700167504 0.0146914789422135 0.0224929709465792 1194 1021 1067 0.446467212257257 0.915332709143017 -0.00430769907017122
NM_001278769 chr11 5342152 5345517 introns_2 0.0223029784808323 0.0205351244219335 0.0194258314378804 14034 18164 16267 0.0810268115148907 0.424168866743688 -0.00287714704295189
NM_001278769 chr11 5345081 5347081 promoters 0.0168154452979033 0.0156431054461182 0.0144250033391211 19268 25890 22461 0.0490345858079678 0.31237022893335 -0.00239044195878212
NM_001278769 chr11 5345518 5345728 exons_3 0.0193736730360934 0.0132109270040305 0.0151930261519303 3768 4466 4015 0.147894858588613 0.574783768810184 -0.00418064688416316
NM_001278769 chr11 5345729 5346081 exons_4 0.0132495828835018 0.0136702568351284 0.0112648857418732 10189 14484 12428 0.161973545082454 0.593323765966617 -0.00198469714162863
NM_001243471 chr11 5999698 6001698 promoters 0.0136328725038402 0.0102812216510432 0.0164334526521315 5208 6614 6146 0.151545397579823 0.579621685426267 0.00280058014829122
NM_001012613 chr11 6538052 6542288 exons_1 0.806567470497691 0.782894736842105 0.801133679735475 1949 2432 2117 0.70516343613576 1 -0.0054337907622164
NM_001012613 chr11 6542289 6543386 introns_1 0.818320610687023 0.754365541327125 0.794973544973545 655 859 756 0.347970251364625 0.825279532202452 -0.0233470657134779
NM_001012613 chr11 6551090 6556533 introns_8 0.819617224880383 0.80928 0.840956340956341 2090 3125 2886 0.0280334011436957 0.225049845412905 0.0213391160759582
NM_001012613 chr11 6560491 6560872 exons_11 0.942528735632184 0.957575757575758 0.975903614457831 87 165 166 0.178846272674174 0.624064889939027 0.0333748788256475
NM_001012613 chr11 6560873 6589064 introns_11 0.795730369937125 0.791817987609485 0.788203423223741 6839 9362 8121 0.258605140205179 0.726720161489553 -0.00752694671338439
NM_001012613 chr11 6589137 6604367 introns_12 0.0875643855776306 0.0762437444804239 0.0770206022187005 2718 3397 3155 0.149686981506928 0.576308482668085 -0.0105437833589301
NM_001012613 chr11 6603641 6605641 promoters 0.0118162991838226 0.00751949498700334 0.0111373607829902 8209 10772 8889 0.713627427869189 1 -0.00067893840083242
NM_001012613 chr11 6604368 6604641 exons_13 0.00798504926945294 0.00608287922950196 0.00835744133719061 5886 7891 6222 0.787697663604836 1 0.000372392067737676
NM_001004034 chr11 7198523 7200523 promoters 0.0111279716742539 0.00469483568075117 0.00854700854700855 1977 2769 2106 0.37174630847261 0.851122148452507 -0.00258096312724537
NM_001097504 chr11 7756627 7758987 introns_17 0.0170031880977683 0.0199840127897682 0.0154471544715447 941 1251 1230 0.734140010235201 1 -0.00155603362622361
NM_001097504 chr11 7758435 7760435 promoters 0.0220289855072464 0.0215885947046843 0.0165389269866882 1725 2455 2479 0.183044789241538 0.628687624308984 -0.0054900585205582
NM_001097504 chr11 7758988 7759435 exons_18 0.0280612244897959 0.0232558139534884 0.0176140912730184 784 1204 1249 0.115771625242922 0.505024963890812 -0.0104471332167775
NM_001190192 chr11 10145484 10147484 promoters 0.0121491411813992 0.0125628140703518 0.0117595818815331 2387 2388 2296 0.905192640856626 1 -0.000389559299866145
NM_001190192 chr11 10146485 10146666 exons_1 0.00959488272921109 0.00478723404255319 0.0038781163434903 1876 1880 1805 0.0238932835168824 0.202554772877354 -0.00571676638572078
NM_001195510 chr11 12723500 12723757 exons_4 0.818897637795276 0.772403982930299 0.712389380530973 635 703 678 4.5748713595376e-06 0.000255378624112493 -0.106508257264302
NM_214014 chr11 15322403 15409382 introns_2 0.0148608484193461 0.01875 0.0173764072442487 3701 4320 4086 0.409662725085081 0.879444619285059 0.00251555882490253
NM_214014 chr11 15409227 15411227 promoters 0.0134263114071607 0.0118797478584128 0.0120760078138874 9608 12374 11262 0.3976548047591 0.873408535828007 -0.00135030359327329
NM_214014 chr11 15409383 15410227 exons_3 0.0171494785631518 0.0167130919220056 0.0164644714038128 4315 5026 4616 0.801699262386844 1 -0.00068500715933897
NM_001243910 chr11 15493175 15495175 promoters 0.0154222018628798 0.0108840515326522 0.0134858518964479 6549 9004 8305 0.388081711665407 0.863904776863816 -0.00193634996643191
NM_001243910 chr11 15494175 15494175 TSSes 0 0 0 128 177 157 1 1 0
NM_001243910 chr11 15494176 15494438 exons_1 0.0195543428831287 0.0153096729297147 0.0216535433070866 2199 2874 2540 0.543864766843424 0.980780902684462 0.00209920042395792
NM_001243910 chr11 15494439 15497276 introns_1 0.015025041736227 0.00923574232278919 0.00908402725208176 2995 4331 3963 0.0236209382226786 0.20144389780963 -0.00594101448414529
NM_001243910 chr11 15532785 15533043 exons_3 0.882667964946446 0.855235711305799 0.868389180460234 2054 2397 2477 0.198372590967354 0.654649427205392 -0.0142787844862118
NM_001244492 chr11 16910806 16912806 promoters 0.0125133120340788 0.00745594215996385 0.0098255956767379 3756 4426 4071 0.246863726279374 0.711637358863124 -0.0026877163573409
NM_001244492 chr11 16911615 16911806 exons_11 0.0125133120340788 0.00745594215996385 0.0098255956767379 3756 4426 4071 0.246863726279374 0.711637358863124 -0.0026877163573409
NM_001243529 chr11 17848010 17850010 promoters 0.0230985915492958 0.0152516522623284 0.0181184668989547 1775 1967 1435 0.258262150873927 0.726720161489553 -0.00498012465034107
NM_001243529 chr11 17849145 17854848 introns_1 0.0201711491442543 0.0128996074032529 0.0151033386327504 1636 1783 1258 0.23560698178135 0.69974074282814 -0.00506781051150388
NM_001190230 chr11 17947209 17949209 promoters 0.00954704571974117 0.0086602906845395 0.0111471956464496 9427 13279 11393 0.20562243130136 0.663288420657228 0.00160014992670841
NM_001190230 chr11 17948309 17996740 introns_1 0.00986193293885602 0.00872438863185724 0.0113165444692381 5577 7565 6274 0.396939783880327 0.872733170063786 0.00145461153038211
NM_001285967 chr11 19315220 19317340 introns_26 0.0175808720112518 0.0135227661759671 0.0144426362896664 4266 5842 4916 0.23753002322153 0.701312539568698 -0.00313823572158536
NM_001285967 chr11 19316642 19318642 promoters 0.014921151262287 0.0119872136387853 0.0130636058088655 14141 18770 15769 0.179461740897456 0.624796240640351 -0.00185754545342147
NM_214060 chr11 20651303 20653303 promoters 0.0224337185588035 0.0142168674698795 0.0195082843399252 2942 4150 3742 0.484955776940927 0.945799879107252 -0.00292543421887836
NM_214060 chr11 20652304 20652370 exons_1 0.0562770562770563 0.0302613480055021 0.0404858299595142 462 727 741 0.280524884550874 0.754211189606778 -0.0157912263175421
NM_214060 chr11 20652371 20656878 introns_1 0.0161290322580645 0.0108092316681274 0.0143285571476175 2480 3423 3001 0.636837711778054 1 -0.00180047511044706
NM_214373 chr11 21928293 21930293 promoters 0.014968152866242 0.00943983402489626 0.0121761967291393 6280 9640 8377 0.197700459706088 0.653741429761045 -0.00279195613710273
NM_214373 chr11 21929294 21929413 exons_1 0.0273037542662116 0.0101317122593718 0.0212981744421907 586 987 986 0.653700621169018 1 -0.00600557982402094
NM_214373 chr11 21929414 21929691 introns_1 0.0177487155534797 0.0119889332923455 0.0135089496791624 2141 3253 2961 0.255862672367592 0.724458965419542 -0.00423976587431724
NM_214373 chr11 21929692 21929765 exons_2 0.0157068062827225 0.0191011235955056 0.0235294117647059 573 890 765 0.300663904235342 0.77524234544362 0.00782260548198337
NM_214373 chr11 21929766 21930270 introns_2 0.00541516245487365 0.00506912442396313 0.0060459492140266 1662 2170 1654 0.805834458402929 1 0.000630786759152956
NM_001243628 chr11 22143921 22145921 promoters 0.0186567164179104 0.00951625693893735 0.0154408776919951 1876 2522 2461 0.49582439362165 0.95301875715956 -0.00321583872591532
NM_001243628 chr11 22144697 22144921 exons_8 0.0186567164179104 0.00951625693893735 0.0154408776919951 1876 2522 2461 0.49582439362165 0.95301875715956 -0.00321583872591532
NM_001244227 chr11 25495423 25497423 promoters 0.0121212121212121 0.0110174983797796 0.0112256586483391 3465 4629 4365 0.727782771688984 1 -0.00089555347287306
NM_001244227 chr11 25495780 25496297 introns_4 0.0202702702702703 0.0206349206349206 0.0175438596491228 444 630 570 0.74033431377402 1 -0.00272641062114747
NM_001097489 chr11 45369008 45371008 promoters 0.0113096003084436 0.0089261563429808 0.0135570618957662 7781 11091 8999 0.129580740221505 0.535475743939181 0.00224746158732255
NM_001097489 chr11 45370009 45370269 exons_1 0.00941492938802959 0.00933029234916027 0.0134078212290503 2974 4823 3580 0.100637913584551 0.472916150835758 0.00399289184102069
NM_001077227 chr11 47828132 47830132 promoters 0.0117139334155364 0.0111633372502938 0.0103370786516854 1622 1702 2225 0.68229348696546 1 -0.00137685476385098
NM_001077227 chr11 47829133 47829174 exons_1 0.0135746606334842 0.00431034482758621 0.0115511551155116 442 464 606 0.843984673578026 1 -0.00202350551797261
NM_001077227 chr11 47829175 47829288 introns_1 0.00540540540540541 0.0129366106080207 0.00789733464955577 740 773 1013 0.672981902431863 1 0.00249192924415037
NM_001038002 chr11 50100836 50102836 promoters 0.0224413464807888 0.0214604236343367 0.0151430173864274 2941 3588 3566 0.0298550978763505 0.23333582807468 -0.00729832909436148
NM_001038002 chr11 50101197 50101836 exons_7 0.0225457961484265 0.0211930926216641 0.0186335403726708 2129 2548 2415 0.352212841517858 0.829247064839465 -0.00391225577575568
NM_001025227 chr11 63625322 63634736 introns_7 0.386079118678017 0.452038001838799 0.4739336492891 1997 3263 2532 7.24415607460563e-09 7.82250099400447e-07 0.0878545306110825
NM_001025227 chr11 63634454 63636454 promoters 0.386079118678017 0.452038001838799 0.4739336492891 1997 3263 2532 7.24415607460563e-09 7.82250099400447e-07 0.0878545306110825
NM_001243444 chr11 65120626 65122626 promoters 0.0138277812696417 0.0127157129881926 0.00795135640785781 1591 2202 2138 0.0820861973165024 0.426420963504575 -0.00587642486178392
NM_001243444 chr11 65121862 65128353 introns_1 0.0759493670886076 0.0469483568075117 0.0138248847926267 158 213 217 0.00287685349166982 0.0526384276378586 -0.0621244822959809
NM_001190184 chr11 65229144 65231144 promoters 0.0149158997143764 0.0105143146693691 0.0117548278757347 6302 7894 7146 0.110604932675894 0.494212859529334 -0.00316107183864171
NM_001190184 chr11 65230145 65230324 exons_1 0.0186832740213523 0.00619195046439629 0.00956521739130435 1124 1292 1150 0.039309450464456 0.273720086934285 -0.00911805663004796
NM_001190184 chr11 65230325 65256157 introns_1 0.0197455024133392 0.013899049012436 0.0151572565365669 2279 2734 2639 0.220877925796925 0.684678504561434 -0.0045882458767723
NM_001190184 chr11 65297227 65298843 introns_12 0.345242874347652 0.372376026772133 0.357866306549629 2491 3287 2962 0.387214073657327 0.863506565706641 0.0126234322019771
NM_001244301 chr11 67018298 67020298 promoters 0.0138907803350129 0.0101677681748856 0.0126987632508834 7343 9835 9056 0.581042419930341 1 -0.00119201708412955
NM_001244301 chr11 67019410 67024902 introns_1 0.0144603201928043 0.0101397304315568 0.012241054613936 5809 8087 7434 0.314680017285494 0.788620410783921 -0.0022192655788683
NM_001252205 chr11 69425813 69430375 introns_14 0.318181818181818 0.28448275862069 0.28436018957346 154 232 211 0.508611148040196 0.959917992146379 -0.0338216286083585
NM_001252205 chr11 69436665 69442399 introns_17 0.0112945264986968 0.0104682146935668 0.0143921870984323 3453 5254 3891 0.203674368163319 0.661539971938747 0.00309766059973549
NM_001252205 chr11 69441448 69443448 promoters 0.0112945264986968 0.0104682146935668 0.0143921870984323 3453 5254 3891 0.203674368163319 0.661539971938747 0.00309766059973549
NM_001252098 chr11 71109856 71111856 promoters 0.0304955527318933 0.0216998191681736 0.0278904665314402 1574 2212 1972 0.717026715489641 1 -0.00260508620045311
NM_001252098 chr11 71110959 71115694 introns_1 0.0184083828943642 0.0134392180818571 0.0157919182535996 3531 4911 4306 0.406047937110811 0.877125071290571 -0.00261646464076457
NM_001114286 chr11 74188337 74188725 exons_1 0.428571428571429 0.340277777777778 0.361702127659574 112 144 141 0.307894513154738 0.780510027463457 -0.0668693009118541
NM_001114286 chr11 74209993 74232646 introns_4 0.0248447204968944 0.0161290322580645 0.00763358778625954 161 124 131 0.243718778460894 0.709161243381449 -0.0172111327106349
NM_001114286 chr11 74231768 74233768 promoters 0.0112025379200952 0.00728497571674761 0.00781912388130005 10087 12766 10615 0.00937102296826517 0.115593498674087 -0.00338341403879512
NR_128460 chr11 74265990 74267990 promoters 0.0168253968253968 0.0128322639780018 0.017587571449509 6300 7637 6823 0.680770716583612 1 0.000762174624112186
NM_001097498 chr11 75598745 75600745 promoters 0.0240963855421687 0.0103806228373702 0.0165876777251185 830 867 844 0.23645734014485 0.69974074282814 -0.00750870781705019
NM_001097498 chr11 75599938 75600169 introns_1 0.0240963855421687 0.0103806228373702 0.0165876777251185 830 867 844 0.23645734014485 0.69974074282814 -0.00750870781705019
NM_001243422 chr11 77209231 77211231 promoters 0.0154455445544554 0.0126801152737752 0.0142829937154828 5050 6940 5251 0.625830257038382 1 -0.00116255083897268
NM_001243421 chr11 77209316 77211316 promoters 0.0154455445544554 0.0126801152737752 0.0142829937154828 5050 6940 5251 0.625830257038382 1 -0.00116255083897268
NM_001243422 chr11 77210231 77210231 TSSes 0.106382978723404 0.0995024875621891 0.0909090909090909 141 201 143 0.66223873209422 1 -0.0154738878143133
NM_001243422 chr11 77210232 77210289 exons_1 0.00768902178556173 0.00423088546388637 0.0056 2341 3309 2500 0.34714466174372 0.82459268900985 -0.00208902178556173
NM_001243422 chr11 77210290 77214807 introns_1 0.0192502532928065 0.0185581727337616 0.0227488151658768 987 1401 1055 0.565349301101011 0.995892673157901 0.00349856187307029
NM_001243422 chr11 77221301 77226635 introns_4 0.82006092254134 0.797825285661629 0.829905204793418 4596 5426 5591 0.129010825200273 0.535208691509278 0.00984428225207767
NM_001243422 chr11 77226872 77227956 introns_6 0.624444444444444 0.678008298755187 0.632825719120135 900 1205 1182 0.871038433212277 1 0.00838127467569094
NM_001243422 chr11 77228949 77229468 introns_8 0.649160801299404 0.732458354366482 0.63884430176565 1847 1981 1869 0.48711101795123 0.947141346084515 -0.0103164995337544
NM_001244616 chr11 77323355 77324918 exons_1 0.824415584415584 0.799479166666667 0.809309309309309 1925 2304 1998 0.234964673263958 0.699689106143623 -0.015106275106275
NM_001244616 chr11 77352514 77355749 introns_5 0.0147668118559439 0.0123150739704118 0.0148688834820222 9413 12505 11097 0.874550569517307 1 0.000102071626078261
NM_001244616 chr11 77355049 77357049 promoters 0.0127929069031032 0.00996772356179989 0.0122431132487976 7895 10534 9148 0.804279411004774 1 -0.000549793654305677
NM_001044591 chr11 78511388 78513388 promoters 0.42346208869814 0.368703108252947 0.39405684754522 699 933 774 0.274696560298414 0.746752097457144 -0.0294052411529206
NM_001044591 chr11 78512389 78512478 exons_1 0.330097087378641 0.298342541436464 0.231481481481481 103 181 108 0.112107290599658 0.497943845704617 -0.0986156058971593
NM_001044591 chr11 78513382 78513542 exons_2 0.668488160291439 0.686139747995418 0.691468253968254 549 873 1008 0.373321928266474 0.851122148452507 0.022980093676815
NM_001044591 chr11 78518010 78518620 exons_8 0.838672768878719 0.804524886877828 0.815589353612167 874 1105 1052 0.221011243833691 0.684678504561434 -0.0230834152665512
NM_001044592 chr11 78534591 78534835 exons_6 0.463195691202873 0.45964316057774 0.484002326934264 1671 2354 1719 0.221192630591579 0.684678504561434 0.0208066357313916
NM_001044592 chr11 78534836 78536174 introns_6 0.562660443407235 0.589125374127037 0.596677341873499 4285 6014 4996 0.00110316524700206 0.024549153655414 0.0340168984662642
NM_001011507 chr11 78599817 78601817 promoters 0.0139811254806012 0.0127465127465127 0.0131161121082424 5722 8316 7243 0.694610408042125 1 -0.000865013372358748
NM_001011507 chr11 78600818 78600875 exons_1 0.0129930394431555 0.0121992544900034 0.00841300191204589 2155 2951 2615 0.124265087635844 0.526727240834817 -0.00458003753110956
NM_001011507 chr11 78600876 78609787 introns_1 0.014957264957265 0.0116696588868941 0.0183342063907805 1404 2228 1909 0.342733873445585 0.821837649940324 0.00337694143351556
NM_001011507 chr11 78609788 78609906 exons_2 0.803894297635605 0.789622641509434 0.809356725146199 719 1060 855 0.742179233779714 1 0.00546242751059378
NM_001011507 chr11 78609907 78611896 introns_2 0.900143334925944 0.87108239095315 0.895676318921063 2093 3095 2521 0.792468994912725 1 -0.00446701600488064
NM_001011507 chr11 78616356 78616526 exons_8 0.790589794565938 0.779918272037361 0.769482288828338 1509 1713 1835 0.142266202646716 0.559089966870912 -0.0211075057375998
NM_001011507 chr11 78616746 78617587 exons_9 0.680379746835443 0.657032755298651 0.679518072289157 316 519 415 0.960226941199987 1 -0.000861674546286384
NM_001267851 chr11 78708104 78710104 promoters 0.0161666407585885 0.0139393939393939 0.0149678191887442 6433 8250 6681 0.579120338513258 1 -0.00119882156984433
NM_001267851 chr11 78709105 78709272 exons_1 0.0290492957746479 0.0156583629893238 0.016829052258636 1136 1405 1129 0.0376243408685993 0.267413362249522 -0.0122202435160119
NM_001267851 chr11 78709273 78711162 introns_1 0.0111435394003715 0.00965250965250965 0.0151033386327504 3769 4662 3774 0.110746815071131 0.494212859529334 0.00395979923237895
NM_001267851 chr11 78725649 78727099 introns_7 0.820198206701274 0.803202846975089 0.80058651026393 2119 2810 3069 0.0918557378121019 0.452545807754911 -0.0196116964373446
NM_001267851 chr11 78736527 78739723 introns_10 0.832069339111593 0.809795918367347 0.838039867109635 1846 2450 2408 0.470552840826771 0.933875131824628 0.00597052799804187
NM_001001258 chr11 78782169 78783007 introns_4 0.890675241157556 0.858744394618834 0.906921241050119 311 446 419 0.3834277941567 0.860007849460545 0.016245999892563
NM_001001258 chr11 78783008 78783207 exons_5 0.604477611940298 0.710526315789474 0.678260869565217 134 152 115 0.193371802899059 0.64591281221912 0.0737832576249189
NM_001001258 chr11 78783405 78784529 introns_6 0.857478833490122 0.852708058124174 0.852396972245585 2126 3028 2378 0.636259591538471 1 -0.0050818612445378
NM_001001258 chr11 78784116 78786116 promoters 0.883014623172103 0.888316151202749 0.888707037643208 1778 2328 1833 0.591208144854391 1 0.00569241447110447
NM_001315742 chr11 78851430 78851602 exons_3 0.955598455598456 0.952196382428941 0.964788732394366 518 774 710 0.381286052604951 0.85980043312905 0.00919027679591067
NM_001315742 chr11 78851603 78854675 introns_3 0.732647814910026 0.668384879725086 0.719101123595506 389 582 534 0.831354752016581 1 -0.0135466913145201
NM_001315742 chr11 78854845 78855850 introns_4 0.936080467229072 0.89344262295082 0.926032938457093 3082 3782 3461 0.215559637253663 0.678629470182306 -0.0100475287719787
NM_001315742 chr11 78870344 78880566 introns_13 0.735146743020759 0.725442043222004 0.771256171146462 1397 2036 1823 0.0117712215412922 0.131641827321718 0.0361094281257031
NM_001315742 chr11 78880094 78882094 promoters 0.0148367952522255 0.0119156736938588 0.0104752171691364 4381 4364 3914 0.071217322987321 0.393217524323121 -0.00436157808308909
NM_001315742 chr11 78880734 78880999 introns_14 0.0130796670630202 0.00683654443753884 0.011646373742721 1682 1609 1889 0.719516756189461 1 -0.0014332933202992
NM_001278771 chr11 79083242 79085242 promoters 0.0230036148537627 0.0205112960760999 0.0210495108212274 3043 3364 3373 0.599951581683493 1 -0.00195410403253534
NM_001278771 chr11 79084243 79084327 exons_1 0.0184241473931791 0.0202058711399161 0.0208643815201192 2551 2623 2684 0.528359870537624 0.970408631947258 0.00244023412694008
NM_001278771 chr11 79084328 79085567 introns_1 0.0467479674796748 0.0215924426450742 0.0217706821480406 492 741 689 0.0165780988144065 0.162742081804017 -0.0249772853316342
NM_001244105 chr12 327250 329839 introns_1 0.929859719438878 0.896940418679549 0.837231057062675 998 1242 1069 1.52096849019196e-11 2.32991149881266e-09 -0.0926286623762024
NM_001244105 chr12 329840 329924 exons_2 0.646153846153846 0.633251833740831 0.668918918918919 390 409 444 0.471821469622167 0.934945500112106 0.0227650727650728
NM_001244105 chr12 329925 331634 introns_2 0.909872144204569 0.88675288360713 0.883423702556158 4771 5722 5164 2.48801075755944e-05 0.00113809214305861 -0.0264484416484113
NM_001244105 chr12 331742 332618 introns_3 0.782870928829916 0.76271186440678 0.773026315789474 1658 2124 1824 0.513626648427284 0.960950342420536 -0.00984461304044193
NM_001244105 chr12 334568 336378 introns_6 0.714463840399002 0.701348747591522 0.636479591836735 802 1038 784 0.000844555482694662 0.0196575511113418 -0.0779842485622677
NM_001244105 chr12 336501 337182 introns_7 0.413621262458472 0.387182910547397 0.36783042394015 602 749 802 0.0826938864732169 0.428226910533868 -0.0457908385183221
NM_001244105 chr12 337400 337558 exons_9 0.806731813246471 0.805444355484388 0.774734982332155 921 1249 1132 0.0632853136373914 0.367952496428435 -0.0319968309143158
NM_001244105 chr12 339396 339487 exons_12 0.391608391608392 0.358744394618834 0.453333333333333 143 223 150 0.269658366506702 0.739387887181558 0.0617249417249417
NM_001244105 chr12 339488 340554 introns_12 0.844963688032839 0.841209829867675 0.849146110056926 3167 4232 3162 0.646273645380842 1 0.00418242202408736
NM_001244105 chr12 340674 342276 introns_13 0.743212669683258 0.711043872919818 0.784295175023652 884 1322 1057 0.0238777859484229 0.202554772877354 0.0410825053403939
NM_001244105 chr12 344041 347485 introns_17 0.842375932116225 0.815889533720232 0.844610542879622 3889 4997 5084 0.535952812715621 0.976333955089257 0.00223461076339704
NM_001244105 chr12 347518 350880 introns_18 0.868461538461539 0.852442159383033 0.821966977745872 1300 1945 1393 0.00073314621129938 0.0175169797445364 -0.0464945607156663
NM_001244105 chr12 351798 353142 introns_20 0.798979591836735 0.783284023668639 0.701041666666667 980 1352 960 3.92640333170354e-07 2.78386109299847e-05 -0.0979379251700681
NM_001244105 chr12 353143 353260 exons_21 0.974248927038627 0.968 0.963994565217391 932 1500 1472 0.165742520652809 0.600375965916881 -0.0102543618212353
NM_001244105 chr12 353261 353798 introns_21 0.837772397094431 0.823353293413174 0.846153846153846 826 1336 1287 0.478319547751452 0.940504734638453 0.00838144905941518
NM_001244105 chr12 353873 356716 introns_22 0.626893939393939 0.61734693877551 0.485791610284168 528 784 739 9.80032276831907e-08 8.38373065908022e-06 -0.141102329109772
NM_001244105 chr12 356798 363970 introns_23 0.782909930715935 0.786220871327254 0.748205411374931 1299 1974 1811 0.0135990048871333 0.14401389902178 -0.0347045193410043
NM_001244105 chr12 364057 367048 introns_24 0.554603854389722 0.523297491039427 0.345588235294118 467 558 544 1.0791985238272e-11 1.77717016911244e-09 -0.209015619095604
NM_001244105 chr12 367079 370282 introns_25 0.746738641475484 0.748318924111431 0.646653144016227 2223 3123 2465 7.8698871521259e-15 1.99380564119436e-12 -0.100085497459256
NM_001244105 chr12 370283 370340 exons_26 0.978102189781022 0.951754385964912 0.966666666666667 137 228 150 0.633362230043201 1 -0.0114355231143553
NM_001244105 chr12 370341 378681 introns_26 0.819678407350689 0.8133298620151 0.844555035128806 2612 3841 3416 0.00631978852916061 0.091491092399079 0.0248766277781165
NM_001244105 chr12 378839 413916 introns_27 0.846952908587258 0.838423268274015 0.86255787037037 18772 26130 24192 7.54262882223076e-07 5.01851475273071e-05 0.0156049617831128
NM_001244105 chr12 414012 416687 introns_28 0.79796397807361 0.805945036455412 0.859617682198327 1277 1783 1674 6.19402201389291e-06 0.000337190272772831 0.0616537041247174
NM_001244105 chr12 416763 417462 introns_29 0.820303816228233 0.828348831364665 0.842509996924023 2699 3979 3251 0.0214063456088648 0.190545403412963 0.0222061806957907
NM_001244105 chr12 421743 421875 exons_32 0.701754385964912 0.705202312138728 0.694481830417227 513 865 743 0.748976452059328 1 -0.0072725555476848
NM_001244105 chr12 421876 422007 introns_32 0.954198473282443 0.935738444193912 0.929614873837981 524 887 753 0.0807205915779226 0.424141229956975 -0.0245835994444614
NM_001244105 chr12 422054 435568 introns_33 0.809428844926611 0.780947349885543 0.792900935785737 12536 17037 15495 0.00214171765723444 0.0416150271628415 -0.0165279091408741
NM_001244105 chr12 435569 435701 exons_34 0.772005772005772 0.751744765702891 0.829025844930418 693 1003 1006 0.0015475818594291 0.0315601291271192 0.0570200729246455
NM_001244105 chr12 435702 439694 introns_34 0.309652928416486 0.419542805916629 0.405571293673277 1844 2231 2118 1.84103002803366e-09 2.37781662640348e-07 0.0959183652567908
NM_001244105 chr12 441565 442869 introns_36 0.568807339449541 0.579545454545455 0.572072072072072 109 176 222 0.986897802456219 1 0.0032647326225308
NM_001244105 chr12 442972 443825 introns_37 0.959979476654695 0.95176492330438 0.963111111111111 3898 5411 4500 0.402272661417019 0.875450088887126 0.0031316344564164
NM_001244105 chr12 448100 449167 introns_39 0.00937183383991895 0.00776308223116734 0.00810071154898741 7896 10434 9135 0.383481931148346 0.860007849460545 -0.00127112229093154
NM_001244105 chr12 448375 450375 promoters 0.00937183383991895 0.00776308223116734 0.00810071154898741 7896 10434 9135 0.383481931148346 0.860007849460545 -0.00127112229093154
NM_001190296 chr12 521834 523834 promoters 0.00958173637727045 0.00991161616161616 0.0103492884864166 12002 15840 13914 0.53278019832216 0.974569054803685 0.000767552109146105
NM_001190296 chr12 522835 523000 exons_1 0.00750242013552759 0.00782681099084097 0.00682153392330383 4132 6005 5424 0.670235178903061 1 -0.000680886212223755
NM_001190296 chr12 523001 528283 introns_1 0.143026354752739 0.182411943083742 0.172239108409321 6754 8574 7896 6.84626289649275e-06 0.000366636859343071 0.029212753656582
NM_001190296 chr12 528359 537389 introns_2 0.427083333333333 0.445054945054945 0.429530201342282 96 182 149 0.990969897586911 1 0.00244686800894856
NM_001190296 chr12 537492 540626 introns_3 0.444444444444444 0.522907758094075 0.322045611610228 1107 1637 1447 3.40264467512356e-12 6.22589457639969e-10 -0.122398832834216
NM_001190296 chr12 541491 543627 introns_5 0.379310344827586 0.366447985004686 0.314855875831486 899 1067 902 0.00421233219828039 0.0696593987342778 -0.0644544689961006
NM_001190296 chr12 544296 544981 introns_7 0.922413793103448 0.921774664331582 0.91189111747851 1276 1713 1396 0.31199153968951 0.785284016788231 -0.0105226756249382
NM_001190296 chr12 545084 545971 introns_8 0.832005312084993 0.841901603095633 0.832863849765258 1506 1809 2130 0.984404661791906 1 0.000858537680264781
NM_001190296 chr12 546287 546826 exons_10 0.918543046357616 0.889617798060468 0.895934959349593 3020 3506 3075 0.00330259625243431 0.0579195275079537 -0.0226080870080224
NM_001099930 chr12 921404 923404 promoters 0.733766233766234 0.720719794344473 0.712794695481336 7238 9725 8144 0.00392710652359211 0.0663278222330801 -0.0209715382848977
NM_001099930 chr12 922405 922544 exons_1 0.446280991735537 0.490842490842491 0.448979591836735 242 273 245 0.955753895477511 1 0.00269860010119749
NM_001099930 chr12 922545 923162 introns_1 0.754162162162162 0.745690336865412 0.743881935363348 4625 6323 5353 0.246712007219764 0.711637358863124 -0.0102802267988145
NM_001099930 chr12 923163 923315 exons_2 0.903448275862069 0.853146853146853 0.919117647058823 145 143 136 0.697659226021046 1 0.0156693711967545
NM_001099930 chr12 926001 926463 exons_8 0.762376237623762 0.701149425287356 0.706521739130435 101 87 92 0.377093379729227 0.856522100784972 -0.0558544984933276
NM_001099930 chr12 927001 927608 introns_10 0.631067961165049 0.583333333333333 0.582822085889571 103 192 163 0.474991303797319 0.937598956581643 -0.0482458752754781
NM_001099930 chr12 927966 928053 introns_12 0.846661170651278 0.840474620962426 0.82480173035328 1213 1517 1387 0.127499226974613 0.533729628802368 -0.0218594402979974
NM_001099930 chr12 929249 929367 introns_18 0.768115942028985 0.818181818181818 0.633587786259542 138 176 131 0.0123557959548419 0.133949578115904 -0.134528155769444
NM_001099930 chr12 929548 929676 introns_19 0.427118644067797 0.427299703264095 0.363905325443787 295 337 338 0.0977062605349794 0.465696794168632 -0.0632133186240096
NM_001099930 chr12 931550 931659 introns_24 0.229059829059829 0.208163265306122 0.192771084337349 585 735 415 0.158263773825456 0.586516147008661 -0.0362887447224796
NM_001099930 chr12 931923 932041 exons_26 0.424 0.420689655172414 0.348484848484849 125 145 132 0.212065856081403 0.675405636560263 -0.0755151515151515
NM_001099930 chr12 932273 932439 introns_27 0.753566796368353 0.732934131736527 0.655359565807327 771 835 737 2.55875684117494e-05 0.00115441995293283 -0.0982072305610258
NM_001099930 chr12 932440 932643 exons_28 0.915032679738562 0.94478527607362 0.909722222222222 153 163 144 0.880846321021215 1 -0.00531045751633985
NM_001099930 chr12 932979 933157 exons_30 0.966354109211252 0.963187702265372 0.963246554364472 1813 2472 1959 0.61365774027245 1 -0.00310755484678038
NM_001099930 chr12 933158 933242 introns_30 0.684931506849315 0.681632653061224 0.681697612732096 438 490 377 0.918825820060335 1 -0.00323389411721953
NM_001099930 chr12 934016 934217 exons_34 0.789739884393064 0.777708978328173 0.797248370745836 1384 1615 1381 0.629867950606545 1 0.00750848635277279
NM_001099930 chr12 934854 935005 exons_37 0.914219474497682 0.905357142857143 0.896413110698825 2588 3920 3234 0.0209151473572309 0.188197425721424 -0.0178063637988566
NM_001099930 chr12 936202 936422 exons_41 0.874094707520891 0.874531835205993 0.887649731515903 1795 2670 2421 0.157871769501572 0.586516147008661 0.0135550239950112
NM_213827 chr12 975339 975456 exons_7 0.156862745098039 0.149789029535865 0.153301886792453 918 1422 1272 0.852815967316227 1 -0.00356085830558639
NM_213827 chr12 975554 976017 exons_8 0.0072463768115942 0.00667408231368187 0.0124137931034483 828 899 725 0.28421022267803 0.757319068276772 0.00516741629185407
NM_001114272 chr12 1077205 1079205 promoters 0.00898258478460128 0.0112926796864621 0.00844099913867356 5455 7527 5805 0.743520910510097 1 -0.000541585645927725
NM_001114272 chr12 1078370 1078507 exons_2 0.0151975683890578 0.0113989637305699 0.0101010101010101 658 965 792 0.383506506834651 0.860007849460545 -0.00509655828804765
NM_001114272 chr12 1078508 1078588 introns_2 0.0189732142857143 0.0230341540905481 0.0144124168514412 896 1259 902 0.48030381363102 0.942243715004627 -0.00456079743427304
NM_001114272 chr12 1078589 1078693 exons_3 0.00267094017094017 0.00271528316524438 0.00255102040816327 1872 2578 1960 0.941556122395755 1 -0.000119919762776906
NM_001114272 chr12 1078694 1080596 introns_3 0.237068965517241 0.230668414154653 0.269654665686995 1160 1526 1361 0.0479383483301341 0.308670479423845 0.0325857001697535
NM_001114272 chr12 1080597 1080667 exons_4 0.959742351046699 0.939566704675028 0.969650986342944 621 877 659 0.366496233275084 0.846802289369977 0.00990863529624497
NM_001114272 chr12 1080668 1080770 introns_4 0.668845315904139 0.653435114503817 0.64859437751004 459 655 498 0.513379489652152 0.960950342420536 -0.0202509383940993
NM_001114272 chr12 1080844 1081364 introns_5 0.749484536082474 0.749074074074074 0.707317073170732 970 1080 861 0.0453070746696097 0.298437700848719 -0.0421674629117426
NM_001114272 chr12 1081772 1081927 introns_7 0.959085439229844 0.957946210268949 0.925204918032787 1662 2045 976 0.000439014196087917 0.0120491104567963 -0.0338805211970566
NM_001114272 chr12 1083431 1083881 exons_10 0.648809523809524 0.7 0.625 168 160 144 0.703043784890391 1 -0.0238095238095238
NM_001201384 chr12 1112394 1114394 promoters 0.012160336285843 0.0105031509452836 0.00899827974063782 6661 9997 7557 0.0650242090166781 0.373080463490106 -0.00316205654520515
NM_001201384 chr12 1113442 1115009 introns_1 0.0187110187110187 0.0216450216450216 0.014105419450631 1443 1848 1347 0.382056071859863 0.85980043312905 -0.00460559926038768
NM_001135966 chr12 2220679 2221478 exons_1 0.893921334922527 0.870639534883721 0.883468834688347 839 1376 1107 0.570812089410906 0.998380924239991 -0.0104525002341799
NM_001135966 chr12 2221479 2222228 introns_1 0.759916492693111 0.728448275862069 0.704918032786885 479 696 610 0.0432328745741311 0.289699842136116 -0.0549984599062254
NM_001135966 chr12 2224659 2224850 introns_7 0.924657534246575 0.904589371980676 0.939540507859734 730 828 827 0.235402483644723 0.69974074282814 0.0148829736131586
NM_001135966 chr12 2224851 2224906 exons_8 0.866120218579235 0.819951338199513 0.818401937046005 366 411 413 0.07935518666185 0.422061986293835 -0.0477182815332301
NM_001135966 chr12 2224907 2226890 introns_8 0.733568075117371 0.693030153237766 0.73961895456766 1704 2023 2047 0.546256916200359 0.982039930952993 0.00605087945028915
NM_001135966 chr12 2240664 2241736 introns_17 0.0128504672897196 0.00964360587002096 0.0108932461873638 1712 2385 2295 0.605533489843776 1 -0.00195722110235579
NM_001135966 chr12 2240802 2242802 promoters 0.0110435339308579 0.00991227070753105 0.0142670157068063 6248 8777 7640 0.0595860273557818 0.352803260728592 0.00322348177594841
NM_001135966 chr12 2241737 2241802 exons_18 0.1 0.05 0.0861244019138756 180 220 209 0.670305897339182 1 -0.0138755980861244
NM_001100193 chr12 2284678 2286678 promoters 0.0139751552795031 0.0112976113621691 0.0215934475055845 1932 3098 2686 0.0198039636883749 0.181923019695603 0.00761829222608141
NM_001100193 chr12 2285864 2288302 introns_1 0.0195280716029292 0.0149476831091181 0.028399781540142 1229 2007 1831 0.0470322432166546 0.305223040461186 0.00887170993721279
NM_001244499 chr12 2561418 2563418 promoters 0.0241206030150754 0.0206766917293233 0.0335411101216978 2985 3192 3369 0.0149412935681486 0.153998683030972 0.00942050710662246
NM_001145985 chr12 3253793 3255793 promoters 0.0187667560321716 0.0112201963534362 0.0167810831426392 1119 1426 1311 0.748422763522161 1 -0.00198567288953237
NM_001145985 chr12 3254941 3287323 introns_1 0.68254990341275 0.668896321070234 0.672653256704981 3106 4784 4176 0.422584238990008 0.890999212327313 -0.00989664670776869
NM_001145985 chr12 3287324 3287424 exons_2 0.757142857142857 0.789473684210526 0.620689655172414 140 152 145 0.0091671178270847 0.114043337994216 -0.136453201970443
NM_001145985 chr12 3287425 3289605 introns_2 0.254237288135593 0.307692307692308 0.361111111111111 118 130 108 0.0812775215790938 0.424563865695076 0.106873822975518
NM_001145985 chr12 3289715 3296274 introns_3 0.730470534490635 0.679915582131551 0.716373297907672 2189 2843 3011 0.47164498049538 0.934915885201043 -0.0140972365829631
NM_001123196 chr12 3643718 3645718 promoters 0.0281293952180028 0.0168161434977578 0.0224056603773585 1422 1784 1696 0.326126790586698 0.802464389090243 -0.00572373484064432
NM_214141 chr12 3748432 3752820 introns_1 0.751644736842105 0.736401673640167 0.74112426035503 608 717 676 0.677947548572705 1 -0.0105204764870758
NM_214141 chr12 3754135 3756135 promoters 0.0085995085995086 0.0113719735876742 0.0170620058260508 1628 2726 2403 0.0136845693662877 0.144427815030986 0.00846249722654217
NM_214141 chr12 3754588 3755019 introns_3 0.0085995085995086 0.0113719735876742 0.0170620058260508 1628 2726 2403 0.0136845693662877 0.144427815030986 0.00846249722654217
NM_001077229 chr12 4799848 4801848 promoters 0.00995266415827164 0.0105481428056257 0.00939724727100142 8239 11092 10535 0.663020548617766 1 -0.000555416887270212
NM_001077229 chr12 4800849 4801210 exons_1 0.00630329996292176 0.00819455458630716 0.00564212788823213 2697 3783 3722 0.653030651527059 1 -0.000661172074689632
NM_001077229 chr12 4801211 4801364 introns_1 0.0238353196099675 0.0251924422673198 0.0221147201105736 923 1429 1447 0.74088690969459 1 -0.0017205994993939
NM_001137628 chr12 5939722 5941722 promoters 0.0120845921450151 0.00545530843474612 0.00554994954591322 1655 2383 1982 0.0260723437822481 0.214673160617085 -0.00653464259910189
NM_001137628 chr12 5940723 5940853 exons_1 0.0143884892086331 0.0125944584382872 0.0105740181268882 556 794 662 0.548416966862842 0.983547881503104 -0.00381447108174488
NM_001137628 chr12 5940854 5948030 introns_1 0.0142369020501139 0.00985221674876847 0.00776196636481242 1756 2436 2319 0.0463179395634725 0.302543428721357 -0.00647493568530148
NM_213984 chr12 6115693 6117693 promoters 0.0139387248136903 0.0130907477257599 0.0139551110594255 7246 9014 8599 0.969917311222484 1 1.63862457352015e-05
NM_213984 chr12 6116694 6116800 exons_1 0.0112474437627812 0.0151624548736462 0.0113636363636364 978 1385 1320 0.94564635680032 1 0.000116192600855177
NM_213984 chr12 6116801 6118399 introns_1 0.0143586470963625 0.0127146414995412 0.0144250583871411 6268 7629 7279 0.937687951882441 1 6.64112907786153e-05
NM_001048069 chr12 6138512 6140512 promoters 0.0240226095148375 0.0117498950902224 0.017176997759522 2123 2383 2678 0.104866883926121 0.483047667427524 -0.00684561175531546
NM_001048069 chr12 6139513 6139597 exons_1 0.0639097744360902 0.0490956072351421 0.0696969696969697 266 387 330 0.708449252319767 1 0.00578719526087948
NM_001048069 chr12 6139598 6149238 introns_1 0.0183091007000538 0.00450901803607214 0.00979557069846678 1857 1996 2348 0.0144463226430974 0.150566340585574 -0.00851353000158707
NM_001244295 chr12 6262456 6265657 introns_5 0.0088999644001424 0.0115702479338843 0.0130049806308799 2809 4235 3614 0.126489427412142 0.532109160043355 0.00410501623073751
NM_001244295 chr12 6264865 6266865 promoters 0.0108527131782946 0.011533371147665 0.0131004366812227 3870 5289 4809 0.327037782362375 0.803433862098378 0.00224772350292813
NM_001244792 chr12 6352715 6354715 promoters 0.0184182015167931 0.0183525394793 0.00949503668536901 1846 2343 2317 0.0149860567516097 0.153998683030972 -0.00892316483142405
NM_001195360 chr12 6459660 6461660 promoters 0.0256410256410256 0.0493273542600897 0.0265957446808511 156 223 188 0.969907367694601 1 0.000954719039825424
NM_001143724 chr12 6482538 6484538 promoters 0.0166073546856465 0.0160583941605839 0.0206073752711497 1686 2055 1844 0.35755879166061 0.83634448770144 0.00400002058550318
NM_001143724 chr12 6482877 6483538 exons_6 0.0166073546856465 0.0160583941605839 0.0206073752711497 1686 2055 1844 0.35755879166061 0.83634448770144 0.00400002058550318
NM_213843 chr12 8642156 8645104 exons_1 0.0684400826446281 0.0716155376400377 0.0976415094339623 7744 9551 8480 2.76397671393186e-12 5.35479841607917e-10 0.0292014267893342
NM_213843 chr12 8646315 8648315 promoters 0.0137130801687764 0.0100129198966408 0.00962885154061625 4740 6192 5712 0.052004076316763 0.323772070603514 -0.00408422862816013
NM_213843 chr12 8646882 8647315 exons_3 0.0103601381351751 0.00878378378378378 0.00587314017227878 2027 2960 2554 0.0901537774918149 0.447845348671633 -0.00448699796289636
NM_213843 chr12 8647315 8647315 TSSes 0.0338983050847458 0 0.032258064516129 59 128 124 0.673414424679992 1 -0.00164024056861673
NM_214026 chr12 11677762 11680641 introns_10 0.0526315789473684 0.0707964601769911 0.0465116279069767 114 113 86 0.905100387733613 1 -0.00611995104039167
NM_214026 chr12 11679709 11681709 promoters 0.0526315789473684 0.0707964601769911 0.0465116279069767 114 113 86 0.905100387733613 1 -0.00611995104039167
NM_001190294 chr12 11714331 11716331 promoters 0.0170293282876064 0.0126939351198872 0.0182996568814335 2114 2836 2623 0.645619629117082 1 0.00127032859382704
NM_001190294 chr12 11715332 11715464 exons_1 0.0180451127819549 0.0105731775180857 0.0109289617486339 1330 1797 1647 0.100286870379258 0.472137147689859 -0.00711615103332101
NM_001190294 chr12 11737296 11737931 introns_5 0.215980024968789 0.231599607458292 0.206815511163337 801 1019 851 0.636140037860159 1 -0.00916451380545177
NM_001190294 chr12 11741305 11745678 introns_8 0.453953953953954 0.455717255717256 0.458312531203195 1998 2405 2003 0.78193752298878 1 0.00435857724924127
NM_001190294 chr12 11745679 11745843 exons_9 0.505154639175258 0.473214285714286 0.55045871559633 97 112 109 0.495272644234088 0.952792321136081 0.0453040764210726
NM_001190294 chr12 11751471 11752009 exons_13 0.819354838709677 0.814487632508834 0.799668874172185 465 566 604 0.40312903485227 0.876207562164884 -0.0196859645374919
NM_001044605 chr12 13473064 13473201 exons_3 0.515247108307045 0.480235492010093 0.407826086956522 951 1189 1150 6.20765186990786e-07 4.17242886398807e-05 -0.107421021350524
NM_001044605 chr12 13473202 13473643 introns_3 0.581589958158996 0.574074074074074 0.414634146341463 478 594 574 2.36006643278297e-08 2.35541781708203e-06 -0.166955811817532
NM_001143722 chr12 13740402 13742402 promoters 0.0120751341681574 0.0109501942776404 0.0140226035998326 4472 5662 4778 0.382167558451654 0.85980043312905 0.00194746943167514
NM_001143722 chr12 13741403 13742112 exons_1 0.00824896887889014 0.00674486803519062 0.00892219842969308 2667 3410 2802 0.767166496473493 1 0.000673229550802939
NM_001143722 chr12 13742113 13879940 introns_1 0.0176263219741481 0.00948684777921518 0.0163160154572778 1702 2319 2329 0.905263533652115 1 -0.00131030651687026
NM_001163404 chr12 14284311 14286311 promoters 0.00414364640883978 0.0141509433962264 0.010989010989011 724 1060 910 0.211092586499327 0.674569144142404 0.00684536458017121
NM_213983 chr12 15105326 15107326 promoters 0.0141784820683903 0.0151607034566404 0.0126271483689933 2398 3298 2851 0.608387468391802 1 -0.00155133369939699
NM_213983 chr12 15106155 15106326 exons_12 0.0141784820683903 0.0151607034566404 0.0126271483689933 2398 3298 2851 0.608387468391802 1 -0.00155133369939699
NM_001244711 chr12 15224349 15226349 promoters 0.0150270836973615 0.0118293198141107 0.0160745860794085 5723 7101 6221 0.590854697736722 1 0.00104750238204693
NM_001244711 chr12 15225443 15226178 introns_1 0.00812182741116751 0.0101606030809571 0.0108067821874418 4925 6102 5367 0.169066766505235 0.605240647266297 0.00268495477627426
NM_001244958 chr12 15311723 15313723 promoters 0 0.0222222222222222 0.0276243093922652 155 180 181 0.0487754654571579 0.311838010073257 0.0276243093922652
NM_001244958 chr12 15312248 15312723 exons_5 0 0.0222222222222222 0.0276243093922652 155 180 181 0.0487754654571579 0.311838010073257 0.0276243093922652
NM_001083941 chr12 15413609 15415609 promoters 0.136929460580913 0.110091743119266 0.113636363636364 241 327 264 0.430223320135697 0.895664035946218 -0.0232930969445492
NM_001097522 chr12 15444738 15445020 introns_3 0.471409574468085 0.509061833688699 0.502222222222222 3008 3752 3600 0.0172678566468583 0.167516011388594 0.0308126477541371
NM_001097522 chr12 15445021 15445178 exons_4 0.486363636363636 0.503896103896104 0.485254691689008 220 385 373 0.906227170979817 1 -0.00110894467462835
NM_214002 chr12 16734455 16752130 introns_14 0.0158293186510668 0.0200974421437272 0.0160278745644599 1453 1642 1435 0.964407531437884 1 0.000198555913393173
NM_214002 chr12 16751228 16753228 promoters 0.0158293186510668 0.0200974421437272 0.0160278745644599 1453 1642 1435 0.964407531437884 1 0.000198555913393173
NM_001144110 chr12 17281970 17305972 introns_12 0.0133720930232558 0.0107342206955775 0.0189010989010989 1720 2329 2275 0.106188942406694 0.486078223511391 0.00552900587784309
NM_001144110 chr12 17305005 17307005 promoters 0.0115751789976134 0.0120414449733968 0.0142441568863477 8380 10713 9969 0.099047173677425 0.468396447015195 0.00266897788873431
NM_001144110 chr12 17305973 17306005 exons_13 0.00671785028790787 0.010183299389002 0.0142067876874507 1042 1473 1267 0.0758635786318575 0.410610840138082 0.0074889373995428
NM_001145220 chr12 17445600 17447932 introns_4 0.0390946502057613 0.0226171243941842 0.0421052631578947 972 1238 855 0.804718472543515 1 0.00301061295213342
NM_001145220 chr12 17446948 17448948 promoters 0.0390946502057613 0.0226171243941842 0.0421052631578947 972 1238 855 0.804718472543515 1 0.00301061295213342
NM_001078676 chr12 18409190 18411190 promoters 0.0191111111111111 0.0220367278797997 0.0204396451986116 2250 2995 2593 0.768352016753321 1 0.00132853408750054
NM_001078676 chr12 18410191 18410787 exons_1 0.0221198156682028 0.0313370473537604 0.0269200316706255 1085 1436 1263 0.512052801478961 0.96087127461599 0.00480021600242273
NM_001244397 chr12 18461049 18461269 exons_6 0.0288461538461538 0.0280373831775701 0.0701754385964912 104 107 114 0.121830476900474 0.520151554082274 0.0413292847503374
NM_001195339 chr12 18740419 18742276 exons_1 0.0591831064184496 0.0712927756653992 0.0766442257897463 3599 4208 3862 0.00310947589510303 0.0556071954374014 0.0174611193712967
NM_001195339 chr12 18741276 18743276 promoters 0.0074424898511502 0.0107095046854083 0.012012012012012 1478 1494 1332 0.220026115385043 0.684606529070043 0.00456952216086181
NM_213998 chr12 18874446 18875352 introns_26 0.180952380952381 0.234848484848485 0.264285714285714 105 132 140 0.128206484971913 0.534047302944759 0.0833333333333333
NM_001244966 chr12 18914540 18916540 promoters 0.0131578947368421 0.00982250560055144 0.0116300199890969 4788 5803 5503 0.505448595809317 0.959898023012213 -0.00152787474774525
NM_001244685 chr12 19164632 19166632 promoters 0.0618556701030928 0.0630630630630631 0.0444444444444444 97 111 90 0.613046681901297 1 -0.0174112256586483
NM_001244685 chr12 19165633 19165775 exons_1 0.0618556701030928 0.0630630630630631 0.0444444444444444 97 111 90 0.613046681901297 1 -0.0174112256586483
NM_001097520 chr12 19171935 19172117 exons_2 0.0152671755725191 0.0124753775443204 0.0104947526236882 1048 1523 1334 0.302372691192631 0.775595372619105 -0.00477242294883093
NM_001097520 chr12 19172388 19172951 introns_3 0.0512820512820513 0.0671641791044776 0.0485436893203883 117 134 206 0.827438608075449 1 -0.00273836196166293
NM_001097520 chr12 19172968 19174968 promoters 0.0118829981718464 0.0158013544018059 0.0168904287570377 2188 2658 2309 0.168346316339236 0.604567312100716 0.00500743058519124
NM_214348 chr12 20034346 20036346 promoters 0.009375 0.00926462072958888 0.0139697322467986 1280 1727 1718 0.202683682392836 0.658972071037319 0.0045947322467986
NM_001044530 chr12 20040969 20042969 promoters 0.0182567726737338 0.0176157312576813 0.0119726339794755 1698 2441 1754 0.140267326588553 0.555586819145399 -0.00628413869425832
NM_214082 chr12 20093426 20095426 promoters 0.0232786081842686 0.0146975692481628 0.0184912796806052 4081 5307 4759 0.122705849071798 0.522471511206164 -0.00478732850366339
NM_214082 chr12 20093871 20094307 introns_3 0.0372492836676218 0.0242424242424242 0.0333333333333333 1396 1650 1530 0.581358277147012 1 -0.00391595033428845
NM_214082 chr12 20094308 20094426 exons_4 0.0158808933002481 0.00976491862567812 0.00918897323212145 2015 2765 2503 0.0405343319316814 0.279004879863713 -0.00669192006812669
NM_001243206 chr12 20106743 20108743 promoters 0.0218808193668529 0.0122038765254846 0.015771686068344 2148 2786 2663 0.126815661647376 0.532191196029416 -0.00610913329850891
NM_001243206 chr12 20107759 20117109 introns_1 0.0218808193668529 0.0122038765254846 0.015771686068344 2148 2786 2663 0.126815661647376 0.532191196029416 -0.00610913329850891
NM_001044563 chr12 20156626 20158626 promoters 0.0268378063010502 0.0180722891566265 0.015511892450879 857 1328 967 0.0860997842422988 0.43760746821298 -0.0113259138501712
NM_213789 chr12 20261549 20262256 exons_9 0.0211148648648649 0.0261780104712042 0.0181531176006314 1184 1337 1267 0.598201831157971 1 -0.00296174726423345
NM_213789 chr12 20261732 20263732 promoters 0.0154019534184823 0.0196136701337296 0.0115805946791862 2662 3365 3195 0.19336907926623 0.64591281221912 -0.00382135873929612
NM_213789 chr12 20262665 20262732 exons_10 0.00525525525525526 0.00547345374931582 0.0023028209556707 1332 1827 1737 0.189253257796752 0.640301609622868 -0.00295243429958456
NM_001128472 chr12 20270349 20272349 promoters 0.307692307692308 0.3486529318542 0.36241610738255 325 631 596 0.110296753570827 0.494212859529334 0.0547237996902426
NM_001128472 chr12 20270658 20270837 exons_4 0.307692307692308 0.3486529318542 0.36241610738255 325 631 596 0.110296753570827 0.494212859529334 0.0547237996902426
NM_001044580 chr12 20406315 20408315 promoters 0.0404624277456647 0.0140597539543058 0.0448717948717949 519 569 624 0.561670629861088 0.993481320863315 0.00440936712613013
NM_001044580 chr12 20407429 20440836 introns_1 0.0404624277456647 0.0140597539543058 0.0448717948717949 519 569 624 0.561670629861088 0.993481320863315 0.00440936712613013
NM_214290 chr12 20497173 20498740 introns_18 0.0109617373319545 0.0134955331685991 0.0187621306879448 4835 5261 4637 0.00141086756084007 0.0301733266988752 0.0078003933559903
NM_214290 chr12 20497785 20499785 promoters 0.0159574468085106 0.0195121951219512 0.0259046052631579 2820 3075 2432 0.0111436540963342 0.127657825274005 0.00994715845464726
NM_214156 chr12 20587596 20589596 promoters 0.0437158469945355 0.04858934169279 0.034965034965035 1098 1276 1287 0.262647974554256 0.73263676886946 -0.00875081202950055
NM_214156 chr12 20589508 20589991 exons_2 0.0166346769033909 0.0160392364793213 0.0134893324156917 6252 7544 7265 0.131319126567636 0.538930208333756 -0.00314534448769924
NM_001199132 chr12 20646752 20648752 promoters 0.523605150214592 0.478178368121442 0.52258064516129 466 527 465 0.974211148112775 1 -0.00102450505330198
NM_001199132 chr12 20656134 20656605 exons_13 0.0301204819277108 0.0210577864838394 0.0254491017964072 1660 2042 2004 0.417564287670505 0.887281540553149 -0.00467138013130366
NM_001105302 chr12 20795714 20797714 promoters 0.0149973219068024 0.0131879725690171 0.0131477184841454 3734 5687 5172 0.483942406537462 0.945799879107252 -0.00184960342265696
NM_001257276 chr12 20795735 20797735 promoters 0.0149973219068024 0.0131879725690171 0.0131477184841454 3734 5687 5172 0.483942406537462 0.945799879107252 -0.00184960342265696
NM_001105302 chr12 20796715 20796854 exons_1 0.008274231678487 0.00840336134453781 0.0121261115602264 846 1309 1237 0.340222391655505 0.818796088357623 0.00385187988173936
NM_001257276 chr12 20796736 20796854 exons_1 0.00710900473933649 0.0153139356814701 0.0226537216828479 422 653 618 0.0440267331129154 0.292933425267448 0.0155447169435114
NM_001105302 chr12 20796855 20801713 introns_1 0.0247632920611799 0.0203343877089923 0.0170212765957447 1373 2213 1880 0.124629254852047 0.527207117476357 -0.00774201546543522
NM_001105302 chr12 20820363 20820504 exons_1 0.922480620155039 0.94392523364486 0.930817610062893 258 321 318 0.736313719350281 1 0.00833698990785436
NM_001105302 chr12 20820505 20820763 introns_1 0.47244094488189 0.474285714285714 0.470238095238095 127 175 168 0.965749391525546 1 -0.00220284964379452
NM_214323 chr12 20901394 20903394 promoters 0.00441426146010187 0.00620592383638928 0.0095049504950495 2945 3545 2525 0.020774819957393 0.187707254765517 0.00509068903494764
NM_214323 chr12 20902395 20902504 exons_1 0 0 0.00909090909090909 258 311 220 0.0236282094959178 0.20144389780963 0.00909090909090909
NM_214323 chr12 20902505 20914041 introns_1 0.00483810941570525 0.00680272108843537 0.00954446854663774 2687 3234 2305 0.0464213124295987 0.302749688092838 0.0047063591309325
NM_214323 chr12 20916128 20916385 exons_3 0.415714285714286 0.395642201834862 0.396530359355638 700 872 807 0.461354311695722 0.92707164464299 -0.0191839263586475
NM_001001532 chr12 21867179 21869209 exons_3 0.648282097649186 0.625077978789769 0.602409638554217 1106 1603 1660 0.0140302348738595 0.147161078207185 -0.0458724590949693
NM_001123129 chr12 21979043 21981043 promoters 0.0101186322400558 0.0140937829293994 0.0109155410015009 5732 7592 7329 0.803985025518883 1 0.00079690876144506
NM_001123129 chr12 21979692 21980043 exons_4 0.010752688172043 0.0181564245810056 0.0111464968152866 1023 1432 1256 0.970901777244003 1 0.000393808643243612
NM_001244312 chr12 22133671 22134327 exons_4 0.466975666280417 0.482977038796516 0.49758064516129 863 1263 1240 0.165793818430667 0.600375965916881 0.0306049788808732
NM_214190 chr12 22278454 22278659 exons_4 0.94026284348865 0.907258064516129 0.925608011444921 837 744 699 0.230750230307368 0.695311878789858 -0.0146548320437286
NM_001315613 chr12 22595727 22596020 introns_9 0.271739130434783 0.33402489626556 0.32807570977918 920 964 951 0.00896321698310454 0.112386731058027 0.0563365793443972
NM_001315613 chr12 22612334 22621079 introns_26 0.0207290922087205 0.0245687401986409 0.0239405613648872 2798 3826 3634 0.428165048091556 0.894810755166827 0.00321146915616666
NM_001315613 chr12 22620303 22622303 promoters 0.0173399741745065 0.0191512813447231 0.016924842226047 5421 7258 6972 0.800771821015127 1 -0.000415131948459505
NM_001315613 chr12 22621080 22621303 exons_27 0.0137247426610751 0.0131118881118881 0.00928699820251648 2623 3432 3338 0.105645542849143 0.485770768311478 -0.00443774445855863
NM_001123164 chr12 22648869 22650869 promoters 0.354389721627409 0.373411286222674 0.292746678283598 3736 3934 4591 4.2951059808765e-10 5.89413814500698e-08 -0.0616430433438107
NM_001143725 chr12 22666197 22680635 introns_14 0.0221130221130221 0.0173697270471464 0.00930232558139535 407 403 645 0.0925089070902344 0.453305615231406 -0.0128106965316268
NM_001143725 chr12 22679685 22681685 promoters 0.0254872563718141 0.0169971671388102 0.0117302052785924 667 706 1023 0.0360051427287349 0.26293334274299 -0.0137570510932217
NM_001143725 chr12 22680636 22680685 exons_15 0.0307692307692308 0.0165016501650165 0.0158730158730159 260 303 378 0.214582123465256 0.677962967825663 -0.0148962148962149
NM_001201486 chr12 23722062 23724062 promoters 0.0102439932948408 0.00826197987081268 0.00988975356679637 5369 6657 6168 0.884035225301921 1 -0.000354239728044384
NM_001201486 chr12 23722261 23723062 exons_10 0.0137236962488564 0.0111914199114013 0.0130054386379759 3279 4289 4229 0.841595890482467 1 -0.000718257610880476
NM_001315722 chr12 23995414 23997414 promoters 0.016289592760181 0.0178547090091318 0.0181132075471698 5525 7337 6625 0.455460472420283 0.92056401713176 0.00182361478698882
NM_001315722 chr12 23996415 23996989 exons_1 0.0115334207077326 0.0156551576238473 0.0148409893992933 3815 4663 4245 0.22207784547533 0.685256898800407 0.00330756869156065
NR_038532 chr12 24291328 24293328 promoters 0.0109581343073897 0.014312383322962 0.0142517814726841 3559 4821 4210 0.221536550319238 0.685048712952437 0.00329364716529437
NR_038532 chr12 24292249 24292328 exons_1 0.0115740740740741 0.00857843137254902 0.0139593908629442 432 816 788 0.579771020583127 1 0.00238531678887009
NM_001244330 chr12 25408930 25410930 promoters 0.0224274406332454 0.0154867256637168 0.0200708382526564 758 904 847 0.756216680660165 1 -0.00235660238058895
NM_001195359 chr12 25969975 25971975 promoters 0.00709219858156028 0.00903761602344895 0.0135574837310195 2679 4094 3688 0.00808312715530944 0.106700518180407 0.00646528514945924
NM_001195359 chr12 25970976 25971133 exons_1 0.00709219858156028 0.00903761602344895 0.0135574837310195 2679 4094 3688 0.00808312715530944 0.106700518180407 0.00646528514945924
NM_001159313 chr12 26828485 26830485 promoters 0.0112165660051769 0.00914682226778111 0.0107853562205681 4636 6341 6583 0.91966875452696 1 -0.000431209784608746
NM_001123205 chr12 27117754 27119649 introns_10 0.0137420718816068 0.0164158686730506 0.00745156482861401 946 1462 1342 0.13246645654075 0.540617440665378 -0.00629050705299276
NM_001123205 chr12 27118906 27120906 promoters 0.00963391136801541 0.0177947251350493 0.0136379133992499 2076 3147 2933 0.345434429379101 0.823847976111998 0.0040040020312345
NM_001044610 chr12 27438528 27440528 promoters 0.015181637448039 0.00924520491237754 0.0139829261112747 5533 7247 6794 0.694256042263839 1 -0.00119871133676438
NM_001044610 chr12 27439529 27439680 exons_1 0.019873532068654 0.0187061574434918 0.0140721196130167 1107 1283 1137 0.294018583918312 0.769447919058372 -0.00580141245563731
NM_001044610 chr12 27439681 27440011 introns_1 0.0109805924412666 0.00697887970615243 0.0147744945567652 3916 5445 5144 0.0429979129232804 0.289275036594185 0.00379390211549856
NM_001044610 chr12 27440012 27440141 exons_2 0.0372549019607843 0.00963391136801541 0.00584795321637427 510 519 513 7.11720190157377e-05 0.0026754445512618 -0.03140694874441
NM_001044595 chr12 31722539 31724539 promoters 0.0182370820668693 0.0117052407555201 0.0134770889487871 2961 3759 3710 0.129054055700546 0.535208691509278 -0.00475999311808224
NM_001143691 chr12 32890320 32892320 promoters 0.0135648399348888 0.0105317501290656 0.012036225533158 14744 19370 17115 0.250256515419722 0.71686108307472 -0.00152861440173072
NM_001143691 chr12 32891321 32892206 exons_1 0.0170648464163823 0.0151324085750315 0.0143112701252236 2637 3172 2795 0.412965979591747 0.882038556281075 -0.00275357629115864
NM_001167645 chr12 33141206 33143206 promoters 0.0132171823370382 0.0131036156272749 0.0140679953106682 6658 8242 7677 0.648434420888701 1 0.00085081297363008
NM_001167645 chr12 33142207 33142661 exons_1 0.0178657653307581 0.0180353031465848 0.0178062678062678 2071 2606 2808 0.983153353854951 1 -5.94975244902797e-05
NM_001204773 chr12 33395472 33397472 promoters 0.890647482014388 0.800703399765533 0.834558823529412 695 853 816 0.00548979060899135 0.0823028904124378 -0.0560886584849767
NM_001204773 chr12 33396473 33397143 exons_1 0.957627118644068 0.92 0.925925925925926 118 150 135 0.32893106054003 0.806352398875019 -0.0317011927181419
NM_001204773 chr12 33397144 33397908 exons_2 0.876949740034662 0.77524893314367 0.816446402349486 577 703 681 0.00947154703166505 0.116527003704794 -0.060503337685176
NM_001315780 chr12 33536274 33538274 promoters 0.0167383292383292 0.0117227904838524 0.0158532018474597 6512 8701 8011 0.790819806605523 1 -0.000885127390869496
NM_001315780 chr12 33537275 33537336 exons_1 0.0381679389312977 0.0228310502283105 0.03125 131 219 192 0.790550672619162 1 -0.00691793893129771
NM_001315780 chr12 33537337 33537628 introns_1 0.00989486703772418 0.0089628681177977 0.00925069380203515 1617 2343 2162 0.854769795667436 1 -0.000644173235689029
NM_001315780 chr12 33543077 33692060 introns_5 0.736598890942699 0.704464918497519 0.736979166666667 1082 1411 1536 0.803466883861918 1 0.000380275723967927
NM_001315780 chr12 33692154 33817274 introns_6 0.883928571428571 0.814285714285714 0.843358395989975 784 980 798 0.0270569275008029 0.220983580727096 -0.0405701754385964
NM_001315780 chr12 33908461 33919797 introns_9 0.83030303030303 0.776536312849162 0.822341857335128 990 895 743 0.498396730006209 0.954521355000801 -0.00796117296790244
NM_001243919 chr12 34166731 34168731 promoters 0.142857142857143 0.0704225352112676 0.209090909090909 70 142 110 0.085479180664197 0.435798268602992 0.0662337662337662
NM_001243919 chr12 34167390 34167731 exons_11 0.142857142857143 0.0704225352112676 0.209090909090909 70 142 110 0.085479180664197 0.435798268602992 0.0662337662337662
NM_001146127 chr12 35848380 35850380 promoters 0.0155728587319244 0.00609756097560976 0.011727078891258 899 1148 938 0.438375625208448 0.906334037428766 -0.00384577984066636
NM_001246249 chr12 36803355 36803974 exons_1 0.0979020979020979 0.157534246575342 0.133757961783439 143 146 157 0.372835884590124 0.851122148452507 0.0358558638813416
NM_001246249 chr12 36829321 36831321 promoters 0.0483467263865103 0.0549228944246738 0.0485677083333333 7591 8430 7680 0.95641066167967 1 0.00022098194682299
NM_001246249 chr12 36829365 36830126 introns_9 0.0284839203675345 0.0424929178470255 0.0404208194905869 3265 3530 3612 0.0106920696562872 0.124873515648872 0.0119368991230525
NM_001246249 chr12 36830127 36830321 exons_10 0.0616192978266062 0.0610298792116974 0.0530361260568793 4187 4719 3903 0.104602057179647 0.482840750274936 -0.00858317176972684
NM_001246248 chr12 36881907 36882544 exons_2 0.264373123989841 0.197928845832637 0.210680016687526 4331 5987 4794 2.06877396233707e-09 2.57113473394609e-07 -0.0536931073023146
NM_001246248 chr12 36882990 36883153 exons_3 0.216666666666667 0.0827586206896552 0.138888888888889 540 580 468 0.000177778725823933 0.00576861313794209 -0.0777777777777778
NM_001246248 chr12 36883154 36883249 introns_3 0.223214285714286 0.12292817679558 0.174137931034483 672 724 580 0.0126390347391089 0.136704961948293 -0.049076354679803
NM_001246248 chr12 36883250 36883326 exons_4 0.145877378435518 0.0739495798319328 0.102766798418972 473 595 506 0.0326220498731321 0.245614887395556 -0.0431105800165456
NM_001246248 chr12 36883327 36884567 introns_4 0.45440313111546 0.364568599717115 0.40144596651446 2555 2828 2628 0.000124468606178544 0.00443175518323282 -0.0529571646010002
NM_001246248 chr12 36884568 36884714 exons_5 0.614317019722425 0.556145675265554 0.565441176470588 1369 1318 1360 0.00959590941462871 0.116835961763696 -0.0488758432518369
NM_001246248 chr12 36885707 36885974 exons_6 0.586455331412104 0.555668016194332 0.535341830822711 694 988 863 0.0448461305367063 0.296290332843816 -0.0511135005893922
NM_001246248 chr12 36885975 36887096 introns_6 0.0172291043713513 0.0180530620386994 0.0188655515029556 7023 10026 7951 0.452781472657836 0.918248633127206 0.00163644713160433
NM_001246248 chr12 36886513 36888513 promoters 0.0206579289992188 0.0184041184041184 0.0200201753705284 11521 15540 12887 0.75528470490864 1 -0.000637753628690379
NM_001246248 chr12 36887097 36887513 exons_7 0.0156090939938921 0.00987654320987654 0.0119438638399522 2947 3645 3349 0.210416120655765 0.67397197469075 -0.00366523015393987
NM_001243920 chr12 37967437 37972327 introns_7 0.0164765525982256 0.0106447688564477 0.011482254697286 2367 3288 2874 0.124421280415157 0.52705014411231 -0.00499429790093959
NM_001243920 chr12 37971443 37973443 promoters 0.0162929745889387 0.0132036847492323 0.0181903532449243 6690 9770 8521 0.259784411725763 0.727860450887962 0.00189737865598559
NM_001243920 chr12 37972328 37972443 exons_8 0.0122558406740712 0.00817438692098093 0.0101507228545063 2611 4037 3251 0.480360852788666 0.942243715004627 -0.00210511781956493
NM_001244532 chr12 38113016 38115016 promoters 0.0137299771167048 0.00866890380313199 0.0102494021182098 2185 3576 2927 0.283601886532737 0.756616292665509 -0.00348057499849503
NM_001244532 chr12 38114017 38114282 exons_1 0.00938967136150235 0.0076555023923445 0.00882872277810477 1278 2090 1699 0.908392934954069 1 -0.000560948583397581
NM_001244822 chr12 38123400 38125400 promoters 0.0106629578117756 0.0114333057166529 0.0136731937879811 4314 6035 5924 0.152620264954051 0.581439956768266 0.00301023597620548
NM_001244822 chr12 38124401 38125155 exons_1 0.00713590658449562 0.0101219231654014 0.0129256773552076 3083 4347 4023 0.015547267139633 0.15707032001344 0.00578977077071193
NM_213956 chr12 39196367 39200836 introns_9 0.165158371040724 0.136487406398911 0.153199519643164 4420 5876 5829 0.174242825294046 0.615408841936665 -0.0119588513975605
NM_213956 chr12 39200329 39202329 promoters 0.141917932441623 0.10752688172043 0.117382336396025 4411 5487 5333 0.000517490361477752 0.0136348360442158 -0.0245355960455984
NM_001113442 chr12 40021670 40021838 exons_14 0.919871794871795 0.870075440067058 0.908726981585268 936 1193 1249 0.611618215990737 1 -0.0111448132865266
NM_001113442 chr12 40021839 40022377 introns_14 0.784552845528455 0.733742331288344 0.761321909424725 492 815 817 0.522421200947027 0.965935890653567 -0.0232309361037307
NM_001244103 chr12 40181641 40183512 introns_19 0.0250169033130494 0.0182256767622621 0.0175487465181059 2958 3731 3590 0.0366309033235466 0.263697605995372 -0.00746815679494351
NM_001244103 chr12 40182586 40184586 promoters 0.0228486013239376 0.0171838505171839 0.0189248032155418 4683 5994 5971 0.180807653451267 0.62575902213247 -0.00392379810839586
NM_001244103 chr12 40183513 40183586 exons_20 0.0126903553299492 0.0121891760117016 0.0171058714748035 1576 2051 2163 0.223150395529749 0.687206548662417 0.00441551614485428
NM_001101816 chr12 42493392 42494413 exons_1 0.327272727272727 0.387826086956522 0.309639727361246 1045 1150 1027 0.409575644456152 0.879444619285059 -0.0176329999114809
NM_001101816 chr12 42493413 42495413 promoters 0.0768801191362621 0.0741169658367111 0.060485211033566 5372 6908 6018 0.000534809356807526 0.0139793223543301 -0.0163949081026961
NM_001195120 chr12 42610987 42612987 promoters 0.0128268376911692 0.013188518231187 0.0135455469014561 2027 2578 2953 0.82627048672367 1 0.00071870921028693
NM_001195323 chr12 42821104 42822108 introns_1 0.0578034682080925 0.167049808429119 0.0656048540007584 2076 2610 2637 0.889336117496128 1 0.00780138579266595
NM_001195323 chr12 42849017 42849829 introns_10 0.0106007067137809 0.00518806744487678 0.0123456790123457 566 771 567 0.7542015929897 1 0.00174497229856476
NM_001195323 chr12 42849027 42851027 promoters 0.0143846563665424 0.0113331959612611 0.0148278461925107 3754 4853 3979 0.843107314921307 1 0.000443189825968327
NM_001195323 chr12 42849830 42849835 exons_11 0 0 0 184 246 182 1 1 0
NM_001195323 chr12 42849836 42850027 exons_12 0.015346329323932 0.0112923462986198 0.0159513862514242 2411 3188 2633 0.819674855812779 1 0.000605056927492251
NR_038540 chr12 43336048 43338048 promoters 0.0173221638506318 0.0164357830476638 0.0175570228091236 7043 8518 6664 0.923090719112388 1 0.000234858958491815
NM_001143690 chr12 44187262 44187436 exons_11 0.535637149028078 0.692901234567901 0.551236749116608 926 1296 1132 0.854646325135088 1 0.01559960008853
NM_001143690 chr12 44187437 44187747 introns_11 0.484210526315789 0.596689895470383 0.469747899159664 1140 1148 1190 0.435205208477534 0.901953902088609 -0.0144626271561256
NM_001243383 chr12 44685277 44687277 promoters 0.0117244748412311 0.012770137524558 0.00915170714537135 2047 3054 2841 0.345788524235376 0.823847976111998 -0.00257276769585972
NM_001243383 chr12 44686010 44686277 exons_6 0.0117244748412311 0.012770137524558 0.00915170714537135 2047 3054 2841 0.345788524235376 0.823847976111998 -0.00257276769585972
NM_001244339 chr12 44820033 44822033 promoters 0.0446096654275093 0.0368421052631579 0.0381231671554252 269 380 341 0.701367531767292 1 -0.00648649827208407
NM_001244339 chr12 44820729 44820985 introns_11 0.0446096654275093 0.0368421052631579 0.0381231671554252 269 380 341 0.701367531767292 1 -0.00648649827208407
NM_001123178 chr12 44953937 44955937 promoters 0.0303030303030303 0.0847457627118644 0.0160359204618345 1419 1593 1559 0.03109584331271 0.237121522473788 -0.0142671098411958
NM_001168420 chr12 45338165 45340165 promoters 0.622687047465808 0.662568306010929 0.54820415879017 1243 1464 1587 1.10354183613821e-05 0.000572364572806485 -0.0744828886756383
NM_001110058 chr12 46633115 46635115 promoters 0.0421052631578947 0.0961538461538462 0.0522388059701493 95 156 134 0.92246033890374 1 0.0101335428122545
NM_001110058 chr12 46633651 46634115 exons_3 0.0421052631578947 0.0961538461538462 0.0522388059701493 95 156 134 0.92246033890374 1 0.0101335428122545
NM_001253818 chr12 46811498 46813498 promoters 0.0160221845632414 0.0155600268276325 0.0144767899291896 6491 7455 6355 0.477135995052933 0.939535860391283 -0.0015453946340518
NM_001253818 chr12 46857348 46887288 introns_15 0.144458478054942 0.202576112412178 0.122649696268441 6334 7686 6914 0.000155024688230517 0.00520526717178881 -0.0218087817865007
NM_001137636 chr12 47674392 47685238 introns_2 0.0274725274725275 0.0105062082139446 0.0213358070500928 728 1047 1078 0.527505828030393 0.970310217602961 -0.00613672042243471
NM_001137636 chr12 47684592 47686592 promoters 0.0109056424845899 0.0110392082223068 0.00861511953478354 4218 5254 4643 0.274343724757796 0.746610552995791 -0.00229052294980631
NM_001137636 chr12 47685239 47685592 exons_3 0.00744985673352436 0.0111718564297599 0.00476858345021038 3490 4207 3565 0.198912116412314 0.655005690889607 -0.00268127328331398
NM_001190292 chr12 47737346 47739346 promoters 0.0112903225806452 0.0125700439194306 0.0135685210312076 4960 6603 5896 0.2886292262088 0.761364333568206 0.00227819845056244
NR_128416 chr12 48161702 48163702 promoters 0.0167615433270082 0.0226880110560866 0.0120895727435087 6324 8683 7279 0.0231067389549167 0.198959594112465 -0.0046719705834995
NR_128427 chr12 48162135 48164135 promoters 0.0167615433270082 0.0226880110560866 0.0120895727435087 6324 8683 7279 0.0231067389549167 0.198959594112465 -0.0046719705834995
NR_128416 chr12 48162625 48162702 exons_1 0.00719424460431655 0.0119815668202765 0.00673400673400673 834 1085 891 0.89652125091002 1 -0.000460237870309813
NR_128427 chr12 48163054 48163135 exons_1 0.0093984962406015 0.00256410256410256 0.00571428571428571 532 780 700 0.457120879659258 0.921699449976641 -0.00368421052631579
NM_214250 chr12 48644808 48646808 promoters 0.0170562223626027 0.0161366872330327 0.0133285942775902 4749 6321 5627 0.118898997927972 0.512557394863579 -0.00372762808501246
NM_214250 chr12 48645809 48646127 exons_1 0.0133536818008394 0.0178621267094613 0.0151194436044754 2621 3583 3307 0.654819975690798 1 0.00176576180363598
NM_214250 chr12 48646128 48687198 introns_1 0.0161290322580645 0.0112660944206009 0.011501210653753 1488 1864 1652 0.259333661646545 0.727835888055301 -0.00462782160431149
NM_001245009 chr12 51831715 51833715 promoters 0.0131596984235778 0.0141813948565986 0.0144150184378143 7295 9449 8949 0.506879693505627 0.959917992146379 0.00125532001423649
NM_001245009 chr12 51832716 51833164 exons_1 0.00941176470588235 0.010985657613671 0.0147375988497484 2125 3277 2782 0.0779639200891329 0.419004599875981 0.00532583414386603
NM_001243921 chr12 51947912 51949912 promoters 0.014145810663765 0.00940919037199125 0.0121985029110064 2757 4570 3607 0.571661510363596 0.998864557931263 -0.00194730775275859
NM_001243921 chr12 51949006 51951537 introns_1 0.0191780821917808 0.00852878464818763 0.0139328689043699 1095 1876 1579 0.363774824418619 0.844024222770497 -0.00524521328741097
NM_001044527 chr12 51958991 51960991 promoters 0.0348583877995643 0.031404958677686 0.0303571428571429 459 605 560 0.690314137855037 1 -0.00450124494242142
NM_001244416 chr12 51961641 51963641 promoters 0.0241157556270096 0.018957345971564 0.024896265560166 1244 1899 1446 0.843136487961373 1 0.000780509933156329
NM_001244416 chr12 51962974 51964437 introns_1 0.0241157556270096 0.018957345971564 0.024896265560166 1244 1899 1446 0.843136487961373 1 0.000780509933156329
NM_001244728 chr12 52107972 52109972 promoters 0.107157057654076 0.137795847248439 0.118135897018087 5030 6887 6137 0.145173427057622 0.567511788740981 0.0109788393640115
NM_001244728 chr12 52109394 52109622 introns_2 0.0802919708029197 0.130885873902634 0.0759183673469388 1096 1253 1225 0.600125488383242 1 -0.00437360345598094
NM_001244728 chr12 52109623 52109987 exons_3 0.114641586171835 0.139332623358182 0.128664495114007 3934 5634 4912 0.0806370309373081 0.424141229956975 0.0140229089421712
NM_213811 chr12 52145192 52147192 promoters 0.0173397717295874 0.0157841140529532 0.0131428571428571 4556 5892 5250 0.0895236471005035 0.446398382627568 -0.00419691458673021
NM_213931 chr12 52286173 52288173 promoters 0.0423814328960646 0.0471811275489804 0.0353356890459364 1982 2501 2264 0.225655308533205 0.687507639828041 -0.00704574385012818
NM_213931 chr12 52287322 52289093 introns_1 0.0423814328960646 0.0471811275489804 0.0353356890459364 1982 2501 2264 0.225655308533205 0.687507639828041 -0.00704574385012818
NM_001244314 chr12 52593416 52594998 introns_4 0.0211835911230666 0.0169336384439359 0.0163470606727444 2974 4370 3181 0.157625904101281 0.586516147008661 -0.00483653045032216
NM_001244314 chr12 52594208 52596208 promoters 0.0347593582887701 0.0316742081447964 0.0145888594164456 374 663 754 0.0245465310686846 0.205709923854231 -0.0201704988723244
NM_001190288 chr12 52597166 52599166 promoters 0.0127041742286751 0.0161521895190237 0.0140013126230584 3857 5572 4571 0.671152948109044 1 0.00129713839438328
NM_001190288 chr12 52597971 52598166 exons_4 0.010047446274072 0.0139022977408766 0.00918511540273198 3583 5179 4246 0.630419985754852 1 -0.000862330871340022
NM_001160076 chr12 52613359 52614194 introns_3 0.064621409921671 0.0818301803783546 0.0749625187406297 1532 2273 2001 0.307604977812759 0.780506159034145 0.0103411088189587
NM_001160076 chr12 52613589 52615589 promoters 0.045633359559402 0.0556398583712696 0.0656324582338902 1271 1977 1676 0.0188664595511166 0.176775773916365 0.0199990986744882
NM_001128433 chr12 52627745 52629745 promoters 0.0215810995002272 0.0173778721760958 0.0169030503205751 4402 5179 5147 0.0977955179504816 0.465696794168632 -0.00467804917965207
NM_001128433 chr12 52628790 52630091 introns_1 0.0381282495667244 0.0177777777777778 0.0294478527607362 577 900 815 0.460400180628698 0.926284663958838 -0.00868039680598824
NM_001112691 chr12 52842025 52844025 promoters 0.0236546422235364 0.0202020202020202 0.0216426193118757 1691 2079 1802 0.692119972254117 1 -0.00201202291166068
NM_001112691 chr12 52843026 52843309 exons_1 0.023278370514064 0.0194401244167963 0.0210280373831776 1031 1286 1284 0.734329947464771 1 -0.00225033313088645
NM_001100196 chr12 52867478 52869478 promoters 0.0159276797244942 0.0140592282381095 0.0135730007336757 2323 3343 2726 0.492161779039617 0.951121838715349 -0.00235467899081847
NM_001100196 chr12 52868516 52869882 introns_1 0.019965491742667 0.0145758270553554 0.0139793182688625 4057 6106 5222 0.027487133847336 0.222751006413762 -0.00598617347380449
NM_001129962 chr12 52912314 52914314 promoters 0.0200488997555012 0.012856568903174 0.0114332380563495 2045 2489 2449 0.0183351026532846 0.173576864256483 -0.00861566169915169
NM_001129962 chr12 52913038 52913314 exons_6 0.0200488997555012 0.012856568903174 0.0114332380563495 2045 2489 2449 0.0183351026532846 0.173576864256483 -0.00861566169915169
NM_001114285 chr12 52969483 52971483 promoters 0.0213368580060423 0.0175367597463915 0.0199404761904762 5296 7413 6720 0.659734989780078 1 -0.00139638181556611
NM_213919 chr12 53414855 53416855 promoters 0.018018018018018 0.00994318181818182 0.00956022944550669 444 704 523 0.242287970110523 0.708052732527956 -0.00845778857251133
NM_213919 chr12 53415452 53415763 introns_9 0.018018018018018 0.00994318181818182 0.00956022944550669 444 704 523 0.242287970110523 0.708052732527956 -0.00845778857251133
NM_001243369 chr12 53484280 53486280 promoters 0.0402684563758389 0.0452261306532663 0.0558375634517767 149 199 197 0.489705666999507 0.949850185078255 0.0155691070759377
NM_001243370 chr12 53484281 53486281 promoters 0.0402684563758389 0.0452261306532663 0.0558375634517767 149 199 197 0.489705666999507 0.949850185078255 0.0155691070759377
NM_001243357 chr12 53489912 53495861 introns_5 0.0208212839791787 0.0146295422369042 0.014385150812065 1729 2119 2155 0.129294016036208 0.535208691509278 -0.00643613316711375
NM_001243458 chr12 53552453 53554453 promoters 0.0164835164835165 0.0180442374854482 0.0155601659751037 2002 3436 2892 0.739955001278234 1 -0.000923350508412749
NM_001243458 chr12 53552710 53553418 introns_3 0.0194174757281553 0.0702702702702703 0.0476190476190476 103 185 147 0.416226932258666 0.886990230601045 0.0282015718908923
NM_001243458 chr12 53553419 53553453 exons_4 0.00485436893203883 0.00132275132275132 0.00993377483443709 412 756 604 0.166545119530256 0.602434213259636 0.00507940590239825
NM_001243862 chr12 53600832 53602832 promoters 0.017205957883924 0.0107569721115538 0.0133969118982743 3894 5020 4404 0.156535128965925 0.585517827653916 -0.00380904598564969
NM_001243862 chr12 53601985 53612424 introns_1 0.0178152836380684 0.011285771866183 0.0103822557810288 2133 2481 2119 0.0321457446849255 0.24338393130989 -0.00743302785703966
NM_001244077 chr12 53882929 53884929 promoters 0.541482300884956 0.640048642075395 0.523790158601057 1808 2467 2459 0.0502572358191614 0.316788911330925 -0.0176921422838984
NM_001244077 chr12 53883150 53883413 introns_5 0.541482300884956 0.640048642075395 0.523790158601057 1808 2467 2459 0.0502572358191614 0.316788911330925 -0.0176921422838984
NM_213851 chr12 53986318 53987032 exons_12 0.356428571428571 0.418579234972678 0.364783653846154 1400 1830 1664 0.793725664658019 1 0.00835508241758243
NM_001044548 chr12 54088476 54090476 promoters 0.0138169257340242 0.0104082505584335 0.0103492884864166 16791 21041 18552 0.00259955419903334 0.0482345450958665 -0.00346763724760762
NM_001044548 chr12 54089477 54089534 exons_1 0.00285442435775452 0.00304182509505703 0.00223880597014925 1051 1315 1340 0.757809007252982 1 -0.000615618387605266
NM_001044548 chr12 54089535 54106816 introns_1 0.017832719621252 0.0159757666293207 0.0155020041531849 19010 24099 20707 0.0701517472450807 0.390454184765722 -0.00233071546806706
NM_001044548 chr12 54106817 54107898 exons_2 0.0126074498567335 0.0101312456827078 0.011297950604309 3490 4343 3806 0.612948808145652 1 -0.00130949925242454
NM_001044548 chr12 54107899 54223483 introns_2 0.493221433182699 0.478523553289908 0.496323910117014 7745 10593 9657 0.557346987426528 0.989421676841203 0.00310247693431503
NM_001044548 chr12 54223484 54223672 exons_3 0.0364431486880466 0.0417310664605873 0.0278330019880716 686 647 503 0.486331843329675 0.94637159586782 -0.00861014669997508
NM_001044548 chr12 54223673 54236016 introns_3 0.0406091370558376 0.0301369863013699 0.0259259259259259 394 365 270 0.277544955923463 0.750179985501784 -0.0146832111299116
NM_001044548 chr12 54236017 54236166 exons_4 0.387878787878788 0.416243654822335 0.357142857142857 165 197 154 0.588059669653295 1 -0.0307359307359307
NM_001044548 chr12 54236167 54239887 introns_4 0.778217821782178 0.713774597495528 0.75767366720517 505 559 619 0.515408103294924 0.9614820663845 -0.0205441545770086
NM_001044548 chr12 54288656 54292097 introns_7 0.966101694915254 0.920398009950249 0.979381443298969 118 201 194 0.33436482813785 0.813316515119653 0.0132797483837148
NM_001246266 chr12 54708122 54717892 introns_10 0.786122448979592 0.705084745762712 0.697056030389364 1225 1180 1053 1.01989132424094e-06 6.71802415277505e-05 -0.0890664185902281
NM_213745 chr12 56930627 56932627 promoters 0.0268041237113402 0.01329534662868 0.0308250226654578 970 1053 1103 0.482133320932332 0.94461992414672 0.00402089895411764
NM_213745 chr12 57019385 57020311 exons_10 0.695554305008441 0.690343546889508 0.61727078891258 1777 2154 1876 3.93045516394198e-07 2.78386109299847e-05 -0.0782835160958613
NM_213745 chr12 57028688 57029146 exons_13 0.820383451059536 0.84053862508859 0.844179651695692 991 1411 1091 0.148446985130524 0.574783768810184 0.0237962006361562
NM_001243216 chr12 57206596 57207672 exons_1 0.827574750830565 0.835127653029837 0.852786540483701 3010 3251 2853 0.00901578606383498 0.112564514670204 0.0252117896531366
NM_001243216 chr12 57207673 57208067 introns_1 0.763758389261745 0.758709677419355 0.752771618625277 745 775 902 0.602791644903702 1 -0.0109867706364678
NM_001243216 chr12 57208213 57208630 introns_2 0.772200772200772 0.751060820367751 0.726507713884993 518 707 713 0.0654616256531532 0.374450874495624 -0.0456930583157792
NM_001243216 chr12 57209190 57209456 introns_5 0.864690721649485 0.848034515819751 0.858076009501188 1552 2086 1684 0.616252181306615 1 -0.0066147121482969
NM_001243216 chr12 57210308 57219145 introns_8 0.421290322580645 0.379661016949153 0.408227848101266 1550 2065 1896 0.534551874314798 0.976333955089257 -0.0130624744793793
NM_001243216 chr12 57219243 57219991 introns_9 0.440195778525543 0.520285222522744 0.482076283338113 3269 4067 3487 0.000882440917337412 0.0203952221842159 0.04188050481257
NM_001243216 chr12 57226958 57227787 introns_13 0.56657223796034 0.574387947269303 0.59504132231405 353 531 484 0.394801860065839 0.870144510832013 0.0284690843537097
NM_001243216 chr12 57234761 57235444 introns_20 0.433070866141732 0.512820512820513 0.135922330097087 127 156 103 1.33972644791387e-05 0.000660613502067542 -0.297148536044645
NM_001243216 chr12 57237438 57239438 promoters 0.0146627565982405 0.0123927550047664 0.012451171875 3751 4196 4096 0.397457113311578 0.873265512135878 -0.00221158472324047
NM_001243216 chr12 57237635 57238129 introns_24 0.0170532060027285 0.0104046242774566 0.0123180291153415 1466 1730 1786 0.266717516750346 0.734476706870624 -0.00473517688738697
NM_001243216 chr12 57238130 57238438 exons_25 0.0095068330362448 0.0168444693992139 0.00926998841251448 1683 1781 1726 0.935455860742879 1 -0.000236844623730317
NM_001244626 chr12 58010830 58012830 promoters 0.0190703218116806 0.0155335434488969 0.0167748917748918 3356 4442 3696 0.473610677947163 0.936557651047121 -0.0022954300367888
NM_001244626 chr12 58011831 58011952 exons_1 0.00459770114942529 0.0191176470588235 0.0147058823529412 435 680 544 0.214284005312114 0.677948483665174 0.0101081812035159
NM_001244626 chr12 58098821 58099053 exons_6 0.889842632331903 0.877172653534183 0.914117647058823 699 863 850 0.0978479373203866 0.465696794168632 0.0242750147269207
NM_001244626 chr12 58099054 58108734 introns_6 0.856339468302659 0.832142857142857 0.848497672450275 1956 2520 2363 0.560898026472413 0.993448588430702 -0.00784179585238343
NM_001244626 chr12 58108735 58110575 exons_7 0.493031358885017 0.476207906295754 0.395284872298625 2296 2732 2545 4.78013073255763e-12 8.5099246311776e-10 -0.0977464865863927
NM_001281832 chr12 58891851 58894005 introns_6 0.0134543178973717 0.0121053880845004 0.0168954593453009 6392 8426 7576 0.0683871599724987 0.385343218767193 0.00344114144792923
NM_001281832 chr12 58893040 58895040 promoters 0.0157938487115544 0.0142314990512334 0.0188813680085501 7218 9486 8421 0.106005337193619 0.48579092326633 0.00308751929699561
NM_001281832 chr12 58894006 58894040 exons_7 0.0167597765363128 0.0228136882129278 0.0277777777777778 537 789 648 0.204523614029141 0.661999982473545 0.0110180012414649
NM_001105309 chr12 59171841 59173841 promoters 0.0167785234899329 0.0144392209536602 0.0124378109452736 2086 2978 2412 0.224595314903248 0.687507639828041 -0.00434071254465925
NM_214138 chr12 59731316 59733316 promoters 0.0179323461486211 0.0144112131082815 0.0125371865703357 7361 10131 9412 0.00449763830409367 0.0731504778001606 -0.00539515957828537
NM_214138 chr12 59732317 59732369 exons_1 0.0289855072463768 0.0294550810014728 0.0211981566820276 1173 1358 1085 0.259517917644995 0.727860450887962 -0.00778735056434916
NM_214138 chr12 59758152 59762065 introns_5 0.874493927125506 0.841269841269841 0.918811881188119 247 441 505 0.0162243943843028 0.160498167853095 0.0443179540626127
NM_214138 chr12 59764325 59766394 introns_8 0.857142857142857 0.781645569620253 0.886426592797784 266 316 361 0.188427915149342 0.638464340066212 0.0292837356549268
NM_001012297 chr12 60281883 60282188 exons_1 0.815453384418902 0.809270111880661 0.801023672424824 1566 1877 1563 0.304922738934581 0.77819685446032 -0.0144297119940776
NM_001012297 chr12 60283070 60286246 introns_4 0.875886524822695 0.807785888077859 0.901960784313726 282 411 408 0.162387647995077 0.593918621512255 0.0260742594910305
NM_001012297 chr12 60286247 60286397 exons_5 0.936170212765957 0.916264090177134 0.918032786885246 423 621 610 0.322419264256485 0.798805158180757 -0.0181374258807115
NM_001012297 chr12 60288666 60316957 introns_6 0.740885768295976 0.752276768874279 0.768941263573544 14812 18557 16208 8.76455922944775e-09 9.31163736199553e-07 0.0280554952775678
NM_001012297 chr12 60316958 60317093 exons_7 0.946938775510204 0.876168224299065 0.9375 245 428 352 0.978077516627281 1 -0.00943877551020411
NM_001012297 chr12 60317094 60322217 introns_7 0.869822485207101 0.902930402930403 0.927038626609442 338 546 466 0.00725119035077369 0.0989714564305125 0.0572161414023414
NM_001012297 chr12 60329039 60332022 introns_14 0.818181818181818 0.807017543859649 0.789473684210526 77 114 152 0.588926023766603 1 -0.0287081339712919
NM_001012297 chr12 60331141 60333141 promoters 0.818181818181818 0.807017543859649 0.789473684210526 77 114 152 0.588926023766603 1 -0.0287081339712919
NM_214157 chr12 60732972 60734972 promoters 0.0139769917213203 0.0123543123543124 0.0136495478587272 9301 12870 11722 0.90011707368735 1 -0.000327443862593108
NM_214157 chr12 60734068 60742767 introns_1 0.0110131035537654 0.0112359550561798 0.0107388506767251 19613 26700 22535 0.773020032936141 1 -0.000274252877040266
NM_214157 chr12 60749624 60749914 introns_18 0.0677891005759858 0.0434938892882818 0.0166587339362208 2257 2782 2101 3.85037833937042e-17 1.53692395070585e-14 -0.051130366639765
NM_214157 chr12 60749915 60750520 exons_19 0.0138724911452184 0.0101971447994562 0.0109743040685225 3388 4413 3736 0.26628063137556 0.734476706870624 -0.00289818707669593
NM_214365 chr12 60892799 60912860 introns_1 0.806662815328327 0.805136795086544 0.810422960725076 5193 7164 6620 0.576330707209969 1 0.00376014539674896
NM_214365 chr12 60912977 60914967 introns_2 0.634627046694967 0.70445810914681 0.72200176366843 3298 5204 4536 1.29744148670848e-15 3.56093628039532e-13 0.0873747169734638
NM_214365 chr12 60915114 60915617 introns_3 0.604402935290194 0.677641785898983 0.658255513610173 4497 5801 5033 1.13899274539098e-07 9.61864771011588e-06 0.0538525783199794
NM_214365 chr12 60915618 60915729 exons_4 0.560053981106613 0.641327623126338 0.615846338535414 741 934 833 0.0299291496425109 0.23333582807468 0.0557923574288015
NM_214365 chr12 60915730 60918744 introns_4 0.86529933481153 0.85224153705398 0.864439140811456 1804 2186 2095 0.987044518304395 1 -0.000860194000074088
NM_214365 chr12 60918745 60918819 exons_5 0.965725806451613 0.925098554533509 0.956636005256242 496 761 761 0.803353035789209 1 -0.00908980119537106
NM_214365 chr12 60918820 60919047 introns_5 0.647773279352227 0.631578947368421 0.596354166666667 247 380 384 0.175532815587538 0.618165165732068 -0.0514191126855601
NM_214365 chr12 60919048 60919121 exons_6 0.765042979942693 0.75886524822695 0.745674740484429 349 564 578 0.485808494503272 0.945819809877155 -0.0193682394582644
NM_001244149 chr12 61000253 61002253 promoters 0.00927967658948916 0.00763302208388914 0.00769681251568644 10884 13494 11953 0.192193343131299 0.644263384837591 -0.00158286407380272
NM_001244149 chr12 61001253 61001253 TSSes 0 0.00520833333333333 0 136 192 174 0.92294935838335 1 0
NM_001244149 chr12 61001254 61001395 exons_1 0.00861573808156232 0.00465313028764805 0.00976042590949423 1741 2364 2254 0.564567022412639 0.995892673157901 0.00114468782793191
NM_001244149 chr12 61001396 61005658 introns_1 0.00873259381637951 0.00724779627815867 0.00600090579710145 8474 10210 8832 0.0348705429290556 0.257791544639382 -0.00273168801927807
NM_001244149 chr12 61008064 61008113 exons_4 0.972222222222222 0.933238636363636 0.941935483870968 396 704 620 0.0716358661864013 0.39441539476024 -0.0302867383512545
NM_001244149 chr12 61008114 61010458 introns_4 0.715384615384615 0.659615384615385 0.711517761033369 650 1040 929 0.870236357622363 1 -0.00386685435124623
NM_001244149 chr12 61010459 61010551 exons_5 0.980093676814988 0.950171821305842 0.967086156824782 854 1164 1033 0.185858370604868 0.633341483276911 -0.0130075199902061
NM_001244149 chr12 61010552 61011272 introns_5 0.545081967213115 0.507462686567164 0.5 244 335 296 0.308019498827031 0.780510027463457 -0.0450819672131147
NM_001244149 chr12 61011273 61011452 exons_6 0.855875831485588 0.852678571428571 0.839787395596052 451 1120 1317 0.323032008040205 0.799106303919992 -0.0160884358895359
NM_001244149 chr12 61011453 61013484 introns_6 0.844018506278916 0.815888352120236 0.816232771822358 1513 1863 1959 0.0411902423824263 0.282331037016693 -0.0277857344565577
NM_001244149 chr12 61013626 61014998 introns_7 0.804397270659591 0.766150560597971 0.793014230271669 1319 1873 1546 0.543371670841705 0.980770218620069 -0.0113830403879217
NM_001244149 chr12 61015173 61018055 introns_8 0.800655737704918 0.793921423276501 0.809546092653252 1525 2698 2137 0.430217904177472 0.895664035946218 0.00889035494833412
NM_001244149 chr12 61018143 61021940 introns_9 0.939591078066915 0.931556195965418 0.941558441558442 1076 1388 1386 0.775915779519602 1 0.00196736349152704
NM_001244149 chr12 61022055 61023247 introns_10 0.809076682316119 0.800597460791636 0.813778705636743 1917 2678 2395 0.640608864856392 1 0.0047020233206243
NM_001244149 chr12 61023601 61023920 exons_12 0.775073028237585 0.752911813643927 0.766533864541833 1027 1202 1255 0.682221998444522 1 -0.00853916369575247
NM_001097443 chr13 2451384 2453384 promoters 0.0136120563928051 0.0106666666666667 0.0094909404659189 2057 2250 2318 0.199310359404008 0.655005690889607 -0.00412111592688616
NM_001244065 chr13 10715372 10717372 promoters 0.0291666666666667 0.0160060975609756 0.0275303643724696 960 1312 1235 0.942817268439327 1 -0.00163630229419703
NM_001244065 chr13 10716967 10717148 exons_2 0.0291666666666667 0.0160060975609756 0.0275303643724696 960 1312 1235 0.942817268439327 1 -0.00163630229419703
NM_001258386 chr13 12562816 12574982 introns_36 0.0116279069767442 0.0113234253361642 0.00555555555555556 1032 1413 1080 0.149122978433321 0.57510132256457 -0.00607235142118863
NM_001258386 chr13 12574042 12576042 promoters 0.00870253164556962 0.00505882352941176 0.00644216691068814 6320 8500 6830 0.121012281201865 0.518899168569135 -0.00226036473488148
NM_001258386 chr13 12574983 12575042 exons_37 0.00634696755994358 0.00300902708124373 0.00205058099794942 1418 1994 1463 0.0557024808474772 0.339105583495686 -0.00429638656199416
NM_001243922 chr13 18371170 18373170 promoters 0.0272310929570491 0.0235266713254135 0.0261255548509829 8079 8586 7885 0.650477847988552 1 -0.00110553810606626
NM_001243922 chr13 18372171 18372384 exons_1 0.0452640402347024 0.0410496232787737 0.042322300596853 3579 3849 3686 0.53971543050053 0.979098193529879 -0.00294173963784947
NM_001243922 chr13 18372385 18412630 introns_1 0.00603968938740293 0.00458715596330275 0.0061262959472196 2318 2180 2122 0.984657434620258 1 8.66065598166708e-05
NM_001172367 chr13 21876720 21878720 promoters 0.0221774193548387 0.0126737530662306 0.0166520595968449 1984 2446 2282 0.189456176887046 0.640301609622868 -0.00552535975799384
NM_001172367 chr13 21877543 21877720 exons_19 0.0221774193548387 0.0126737530662306 0.0166520595968449 1984 2446 2282 0.189456176887046 0.640301609622868 -0.00552535975799384
NM_001243589 chr13 22854351 22854468 introns_9 0.373134328358209 0.532033426183844 0.461340206185567 268 359 388 0.0633878185436334 0.367952496428435 0.0882058778273581
NM_001243589 chr13 22854469 22854670 exons_10 0.370805369127517 0.455357142857143 0.449111470113086 596 672 619 0.00615958409136077 0.0901626231328743 0.0783061009855688
NM_001243589 chr13 22864357 22872809 introns_14 0.0165631469979296 0.018910741301059 0.0173913043478261 2898 3966 4025 0.852387816648355 1 0.000828157349896479
NM_001243589 chr13 22871950 22873950 promoters 0.0144927536231884 0.0192458758837392 0.0164654226125137 1794 2546 2733 0.719862655739471 1 0.00197266898932531
NM_001243589 chr13 22872810 22872950 exons_15 0.0263157894736842 0.0306122448979592 0.0526315789473684 152 196 190 0.183158976740411 0.628687624308984 0.0263157894736842
NM_001005350 chr13 23236701 23238701 promoters 0.0103792802405665 0.00795297372060857 0.0113954611298889 10309 11568 10355 0.457097365480853 0.921699449976641 0.00101618088932245
NM_001005350 chr13 23237763 23259510 introns_1 0.119556913674561 0.113012688108587 0.0903799019607843 2618 3389 3264 0.000230427724757222 0.00726233216734842 -0.0291770117137764
NM_001037146 chr13 24071550 24073550 promoters 0.0227272727272727 0.0246913580246914 0.0327868852459016 176 162 183 0.55334564440844 0.988042222748278 0.0100596125186289
NM_001037146 chr13 24072576 24074310 introns_1 0.0227272727272727 0.0246913580246914 0.0327868852459016 176 162 183 0.55334564440844 0.988042222748278 0.0100596125186289
NM_001001635 chr13 24574182 24576182 promoters 0.0226890756302521 0.00985595147839272 0.0235580828594639 1190 1319 1231 0.850992158934972 1 0.000869007229211752
NM_001001635 chr13 24575214 24576149 introns_1 0.0226890756302521 0.00985595147839272 0.0235580828594639 1190 1319 1231 0.850992158934972 1 0.000869007229211752
NM_214367 chr13 25163294 25165294 promoters 0.013295043607743 0.00975768417628883 0.0102837554751476 9402 12298 10502 0.0477972195190869 0.308062901146991 -0.00301128813259544
NM_214367 chr13 25164295 25164442 exons_1 0.032258064516129 0.020460358056266 0.0234375 930 1173 1024 0.225807514587237 0.68765330494042 -0.00882056451612903
NM_214367 chr13 25164443 25194125 introns_1 0.00667655786350148 0.00645161290322581 0.00505050505050505 1348 2015 1386 0.583588341571857 1 -0.00162605281299643
NM_001244174 chr13 27961664 27966372 introns_2 0.00840336134453781 0.0121212121212121 0.0217391304347826 119 165 138 0.355007214023592 0.832182391022562 0.0133357690902448
NM_001244174 chr13 27965531 27967531 promoters 0.0126920507682031 0.0137795275590551 0.0163072067332983 1497 2032 1901 0.368182030006301 0.848273883054041 0.00361515596509519
NM_001244174 chr13 27966373 27966531 exons_3 0.017718715393134 0.0158478605388273 0.0242369838420108 903 1262 1114 0.256477155911881 0.724658945620666 0.00651826844887677
NM_001243824 chr13 28175805 28177805 promoters 0.00597683974598431 0.00541455160744501 0.00347624565469293 2677 2955 2589 0.197902460323087 0.653753012110418 -0.00250059409129138
NM_214382 chr13 29750029 29754586 introns_1 0.015534430790633 0.0133679169992019 0.0181521992087503 4313 5012 4297 0.327252626690443 0.803433862098378 0.00261776841811732
NM_214382 chr13 29754587 29754709 exons_2 0.0215623895369388 0.0325013000520021 0.0205052005943536 2829 3846 3365 0.649664149988986 1 -0.00105718894258521
NM_214258 chr13 31516005 31518005 promoters 0.0132945575405069 0.0135281385281385 0.0110144927536232 2407 3696 3450 0.401087523743543 0.874650723926331 -0.00228006478688367
NR_038554 chr13 31654073 31656073 promoters 0.0157041540020263 0.009534706331045 0.0128854118729867 1974 2622 2173 0.442774769337061 0.91170909835049 -0.00281874212903969
NR_038528 chr13 31654563 31656563 promoters 0.0165450121654501 0.0106032906764168 0.0127081507449606 2055 2735 2282 0.286280815192739 0.760069217926066 -0.00383686142048956
NM_001243606 chr13 31655940 31657940 promoters 0.0128932439401753 0.0107482993197279 0.0115909812638933 5817 7350 6298 0.519488292569135 0.965161209794886 -0.00130226267628205
NM_001243188 chr13 31903377 31905377 promoters 0.0195804195804196 0.0118518518518519 0.0138888888888889 1430 2025 1800 0.216423609923611 0.678629470182306 -0.00569153069153069
NM_001243188 chr13 31904119 31904377 exons_22 0.0195804195804196 0.0118518518518519 0.0138888888888889 1430 2025 1800 0.216423609923611 0.678629470182306 -0.00569153069153069
NM_214201 chr13 31916337 31918337 promoters 0.0682783404116302 0.026616805983282 0.0285714285714286 3061 4546 4935 1.99126963547366e-16 6.55824654443249e-14 -0.0397069118402016
NM_214201 chr13 31916805 31917074 introns_1 0.0837138508371385 0.0272199910754128 0.02734375 1314 2241 2304 9.12701287217742e-14 2.07309082031147e-11 -0.0563701008371385
NM_214201 chr13 31917075 31917337 exons_2 0.0412465627864345 0.0258939580764488 0.0201511335012594 1091 1622 1588 0.00152162207913636 0.0312419673358517 -0.021095429285175
NM_001244437 chr13 31986608 31991012 introns_5 0.0115757488062509 0.0102864727353169 0.0109146992525804 6911 9041 8429 0.725353624955806 1 -0.000661049553670528
NM_001244437 chr13 31990207 31992207 promoters 0.0126201061236197 0.0106092092311058 0.0119075414429138 6973 9143 8566 0.73424674069893 1 -0.000712564680705831
NM_213923 chr13 32204866 32206866 promoters 0.0245355765860498 0.0213071582475461 0.0235822571588995 2853 4177 3562 0.849615210765008 1 -0.000953319427150278
NM_213923 chr13 32205867 32205887 exons_1 0 0.00961538461538462 0.00485436893203883 128 208 206 0.665457384042022 1 0.00485436893203883
NM_213923 chr13 32205888 32205962 introns_1 0.00520833333333333 0.0016025641025641 0.00323624595469256 384 624 618 0.677984126278029 1 -0.00197208737864078
NM_213923 chr13 32205963 32206095 exons_2 0.0305810397553517 0.0400890868596882 0.0473815461346633 327 449 401 0.24885978523922 0.715512616923066 0.0168005063793117
NM_213923 chr13 32206096 32206580 introns_2 0.0356347438752784 0.0251968503937008 0.0291666666666667 449 635 480 0.571689598208724 0.998864557931263 -0.00646807720861173
NM_001244541 chr13 32252155 32254155 promoters 0.00699469368065605 0.00604632096741136 0.00693080743906665 8292 9758 8657 0.968353428315388 1 -6.3886241589403e-05
NM_001123115 chr13 32711872 32713872 promoters 0.024103468547913 0.0147492625368732 0.0181245074862096 1701 2034 1269 0.176893786791665 0.620367854960462 -0.00597896106170338
NM_214440 chr13 32806871 32808871 promoters 0.0182926829268293 0.0113207547169811 0.00985221674876847 656 1060 1015 0.15001609321919 0.576394128150059 -0.00844046617806079
NM_001315788 chr13 33089540 33091540 promoters 0.0403587443946188 0.0155228758169935 0.0357142857142857 669 1224 1064 0.974133973699569 1 -0.00464445868033312
NM_001143717 chr13 33096407 33098407 promoters 0.0175653594771242 0.0163240628778718 0.0128543177323665 2448 3308 3034 0.151889948692112 0.579855732866244 -0.00471104174475767
NM_001143717 chr13 33097408 33097513 exons_1 0.0114942528735632 0.0140014738393515 0.00636435958631663 1044 1357 1257 0.202307482729287 0.658972071037319 -0.00512989328724659
NM_001143717 chr13 33097514 33097788 introns_1 0.0350553505535055 0.0305039787798408 0.024390243902439 542 754 533 0.305623189032138 0.778662769574625 -0.0106651066510665
NM_001244655 chr13 33657278 33659278 promoters 0.015406976744186 0.0133715377268386 0.0163934426229508 3440 4188 3233 0.755135263830895 1 0.000986465878764773
NM_001244655 chr13 33658279 33658406 exons_1 0.0220588235294118 0.0323101777059774 0.0254237288135593 544 619 472 0.706890256588734 1 0.00336490528414756
NM_001244655 chr13 33658407 33659131 introns_1 0.0141574585635359 0.0100868590641636 0.0148496921405288 2896 3569 2761 0.838099887489763 1 0.000692233576992883
NM_001244243 chr13 34104678 34106678 promoters 0.0107619457597934 0.0100172711571675 0.0123233055454875 2323 2895 2759 0.572262024144799 0.998907363285201 0.00156135978569412
NM_001244243 chr13 34105679 34105814 exons_1 0.0547945205479452 0.06282722513089 0.089171974522293 146 191 157 0.232312376794661 0.696197282050242 0.0343774539743478
NM_001244243 chr13 34105815 34106607 introns_1 0.0108843537414966 0.0072840790842872 0.0137672090112641 735 961 799 0.556631187718719 0.989421676841203 0.00288285526976748
NM_213950 chr13 34120825 34122825 promoters 0.022508038585209 0.0103662750518314 0.00884173297966401 933 1447 1131 0.0081881830020647 0.107852028799838 -0.013666305605545
NM_213950 chr13 34121789 34121825 exons_4 0.145299145299145 0.0677966101694915 0.0583941605839416 117 177 137 0.0157762171869056 0.158895936712764 -0.0869049847152037
NM_001114288 chr13 34838920 34840920 promoters 0.0110516934046346 0.0133446905167518 0.00914887718325478 2805 3522 3607 0.406532146198965 0.877179326601267 -0.0019028162213798
NM_001112681 chr13 35363186 35377280 introns_13 0.00815660685154975 0.00470957613814757 0.00453221107154419 2452 3185 3089 0.08434386358866 0.433364297549535 -0.00362439578000557
NM_001112681 chr13 35376484 35378484 promoters 0.00815660685154975 0.00470957613814757 0.00453221107154419 2452 3185 3089 0.08434386358866 0.433364297549535 -0.00362439578000557
NM_001244358 chr13 35452034 35455500 introns_9 0.0165853658536585 0.00816629547141797 0.0224899598393574 1025 1347 1245 0.193236353525338 0.64591281221912 0.00590459398569889
NM_001244358 chr13 35454639 35456639 promoters 0.0154639175257732 0.0080370942812983 0.0134105455653764 2522 3235 3281 0.615828185425617 1 -0.00205337196039679
NM_001134966 chr13 39088156 39090156 promoters 0.00464037122969838 0.00271528316524438 0.00354330708661417 2586 2578 2540 0.510342400167722 0.959917992146379 -0.0010970641430842
NM_001134966 chr13 39089211 39095609 introns_1 0.00464037122969838 0.00271528316524438 0.00354330708661417 2586 2578 2540 0.510342400167722 0.959917992146379 -0.0010970641430842
NM_001048072 chr13 39429177 39431177 promoters 0.0055219563502498 0.00590086546026751 0.00975609756097561 3803 5084 5330 0.0120241179294752 0.132668115245315 0.00423414121072581
NM_001048072 chr13 39429770 39430177 exons_6 0.0055219563502498 0.00590086546026751 0.00975609756097561 3803 5084 5330 0.0120241179294752 0.132668115245315 0.00423414121072581
NM_001245010 chr13 61527011 61529011 promoters 0.0078740157480315 0.00190657769304099 0.0110429447852761 762 1049 815 0.40235625681082 0.875450088887126 0.00316892903724458
NM_001252214 chr13 61639682 61641682 promoters 0.0068259385665529 0.00517784781629896 0.00677146311970979 4102 4442 4135 0.977031153282068 1 -5.44754468431068e-05
NM_001252214 chr13 61640683 61640967 exons_1 0.00874890638670166 0.00621976503109883 0.00786163522012579 1143 1447 1272 0.819286990089885 1 -0.000887271166575877
NM_001008692 chr13 64932765 64934765 promoters 0.00914076782449726 0.015 0.015862524785195 1094 1400 1513 0.158017087611012 0.586516147008661 0.00672175696069772
NM_001206536 chr13 66078972 66080972 promoters 0.0167026920809589 0.0132178669097539 0.0160068846815835 5089 6582 5810 0.818120855158311 1 -0.000695807399375456
NM_001206535 chr13 66079440 66081440 promoters 0.0167026920809589 0.0132178669097539 0.0160068846815835 5089 6582 5810 0.818120855158311 1 -0.000695807399375456
NM_001206536 chr13 66079766 66079972 exons_10 0.0202702702702703 0.0218579234972678 0.0189873417721519 148 183 158 0.934156397072095 1 -0.00128292849811837
NM_001206535 chr13 66080441 66080501 exons_1 0.0119931467732724 0.0141532454856027 0.0147702407002188 1751 2049 1828 0.476225833478752 0.938084059700614 0.0027770939269464
NM_001260479 chr13 69363092 69365092 promoters 0.0392548236859614 0.0371020305841063 0.0392615704628185 3006 3989 3846 0.965294618094689 1 6.7467768571014e-06
NM_001244302 chr13 69915069 69918846 introns_10 0.0152963671128107 0.0151162790697674 0.030188679245283 523 860 795 0.0384700472152343 0.270151600220414 0.0148923121324723
NM_001244302 chr13 69917888 69919888 promoters 0.0149439601494396 0.0233433734939759 0.0273405136702568 803 1328 1207 0.0713202455287202 0.393455994386667 0.0123965535208172
NM_001244302 chr13 69918847 69918888 exons_11 0.0142857142857143 0.0384615384615385 0.0218446601941748 280 468 412 0.725093370319302 1 0.00755894590846047
NM_001244928 chr13 70347680 70349680 promoters 0.0087719298245614 0.00740740740740741 0.024 228 270 250 0.132711681753191 0.540725804978141 0.0152280701754386
NM_001243499 chr13 70416325 70418325 promoters 0.0164877300613497 0.0149396058486968 0.0208259795270032 2608 3146 2833 0.208296744773587 0.670273892439481 0.00433824946565348
NM_001243499 chr13 70417326 70417519 exons_1 0.0165289256198347 0.0167597765363128 0.0222788033099936 1331 1790 1571 0.237097971525371 0.700656948603686 0.00574987769015892
NM_001141989 chr13 71560107 71562107 promoters 0.0233369098712446 0.0149871820153816 0.0121799652000994 3728 5071 4023 0.000128566016271593 0.00448076375228032 -0.0111569446711452
NM_001141989 chr13 71561108 71561629 exons_1 0.0233369098712446 0.0149871820153816 0.0121799652000994 3728 5071 4023 0.000128566016271593 0.00448076375228032 -0.0111569446711452
NM_214333 chr13 71891603 71893603 promoters 0.0245022970903522 0.0177876598110061 0.0167243367935409 1306 1799 1734 0.13662791331173 0.550776049562036 -0.00777796029681128
NM_214333 chr13 71892603 71892603 TSSes 0.0580645161290323 0.0480769230769231 0.0810810810810811 155 208 185 0.349160909616581 0.826096338635746 0.0230165649520488
NM_214333 chr13 71892604 71892871 exons_1 0.0199826238053866 0.0138277812696417 0.00903808908973531 1151 1591 1549 0.0163201153116061 0.160929041253816 -0.0109445347156513
NM_213879 chr13 71988339 71990339 promoters 0.0167801960458548 0.0139057499172277 0.0120614035087719 6019 9061 8208 0.0192547793970829 0.179393538739158 -0.00471879253708286
NM_213879 chr13 71989339 71989339 TSSes 0.00719424460431655 0.004739336492891 0 139 211 180 0.281485976936706 0.755083292517392 -0.00719424460431655
NM_213879 chr13 71989340 71989546 exons_1 0.0168185003503854 0.0164533820840951 0.00934094447327452 1427 2188 1927 0.0550597542549298 0.337061897097791 -0.00747755587711091
NM_213879 chr13 71989547 71990172 introns_1 0.0258136924803591 0.0285234899328859 0.00942507068803016 891 1192 1061 0.00895486975343772 0.112386731058027 -0.016388621792329
NM_001244354 chr13 72266427 72269472 introns_10 0.0203735144312394 0.0138036809815951 0.00557880055788006 589 652 717 0.0166770228219225 0.16314484354395 -0.0147947138733593
NM_001244354 chr13 72268841 72270841 promoters 0.0140655105973025 0.0109154417115413 0.0118886380737397 5190 6871 6645 0.326035660425837 0.802464389090243 -0.00217687252356285
NM_001244354 chr13 72269709 72269841 exons_12 0.0148367952522255 0.0103934669636229 0.0132252559726962 2022 2694 2344 0.677784989848993 1 -0.00161153927952927
NM_001143718 chr13 72479592 72481592 promoters 0.0200573065902579 0.0165745856353591 0.023936170212766 1047 1629 1504 0.405696182704407 0.877125071290571 0.00387886362250808
NM_213847 chr13 74861572 74863572 promoters 0.0138111235535648 0.0198338247118735 0.0153045607591062 2679 3731 3267 0.743417497493833 1 0.00149343720554145
NM_213847 chr13 74862573 74862646 exons_1 0.0673076923076923 0.0780141843971631 0.0363636363636364 104 141 110 0.33830189362829 0.81656085501266 -0.0309440559440559
NM_001123195 chr13 75188660 75190660 promoters 0.0261510128913444 0.0247244563598451 0.017455391776571 2715 3357 2578 0.0357988374556538 0.262299157197321 -0.0086956211147734
NM_001178070 chr13 75604015 75606015 promoters 0 0 0 77 113 76 1 1 0
NM_001244665 chr13 79708693 79709825 exons_1 0.0111111111111111 0.0127858372264568 0.0090982071180091 3330 4067 3737 0.393319065393244 0.869936777372395 -0.00201290399310201
NM_001244665 chr13 79708825 79710825 promoters 0.015284757118928 0.0184823173982584 0.0142933714489905 4776 5627 5597 0.628367339758769 1 -0.000991385669937441
NM_001031789 chr13 80406328 80408328 promoters 0.0215462610899873 0.0196267696267696 0.0251293422025129 2367 3108 2706 0.359952475766726 0.839591698964386 0.00358308111252561
NM_001031789 chr13 80407120 80407328 exons_4 0.025531914893617 0.0245245245245245 0.0305047143649473 1645 1998 1803 0.354673127139361 0.831946306387306 0.00497279947133029
NM_001244793 chr13 81749188 81751188 promoters 0.0216550657385924 0.0191152375750956 0.0173137460650577 1293 1831 1906 0.382321526401454 0.85980043312905 -0.00434131967353471
NM_001244793 chr13 81750274 81767590 introns_1 0.0216550657385924 0.0191152375750956 0.0173137460650577 1293 1831 1906 0.382321526401454 0.85980043312905 -0.00434131967353471
NM_001245011 chr13 82547474 82549474 promoters 0.00544605809128631 0.00396502643350956 0.00548037132311822 7712 9836 8941 0.914323509660655 1 3.43132318319124e-05
NM_001245011 chr13 82548475 82548794 exons_1 0.00338142470694319 0.00381173351010938 0.00247571891068368 4436 6034 5251 0.406111414089735 0.877125071290571 -0.000905705796259513
NM_214047 chr13 82579208 82581208 promoters 0.532744282744283 0.47951176983435 0.48926116838488 1924 2294 2328 0.00713812482600976 0.0979558921435965 -0.0434831143594031
NM_214047 chr13 82580209 82580924 exons_1 0.532744282744283 0.47951176983435 0.48926116838488 1924 2294 2328 0.00713812482600976 0.0979558921435965 -0.0434831143594031
NM_001098588 chr13 89359947 89361947 promoters 0.01085776330076 0.00782778864970646 0.0182975338106603 921 1022 1257 0.0906417699949871 0.449253076717066 0.00743977050990026
NM_001098588 chr13 89360948 89361193 exons_1 0.0151515151515152 0.00910470409711684 0.0211442786069652 594 659 804 0.298823174140173 0.774026051144835 0.00599276345545002
NM_001098588 chr13 89361194 89374402 introns_1 0.00305810397553517 0.00550964187327824 0.0132450331125828 327 363 453 0.0876849299613413 0.440350134101794 0.0101869291370476
NM_001243260 chr13 90760400 90762400 promoters 0.0218373493975904 0.019158683881716 0.0171990171990172 3984 4802 4884 0.115557102923685 0.504757716815859 -0.00463833219857316
NM_001243260 chr13 90760644 90760926 introns_2 0.0303605313092979 0.0174013921113689 0.0126760563380282 527 862 710 0.028446961233904 0.226578154350333 -0.0176844749712697
NM_001243260 chr13 90760927 90761400 exons_3 0.0206413564319941 0.0206662553979025 0.0180360721442886 2713 3242 3493 0.4433312577657 0.91228459697053 -0.00260528428770553
NM_001163408 chr13 90817408 90819408 promoters 0.0169726359542778 0.0113356333169049 0.00846842487297363 2887 4058 4133 0.00142536070958774 0.0303846310487199 -0.00850421108130417
NM_001163408 chr13 90818580 90833103 introns_1 0.0248175182481752 0.015828677839851 0.0108024691358025 1370 2148 1944 0.00204460291551431 0.0400827363228952 -0.0140150491123727
NM_001123185 chr13 93307111 93309111 promoters 0.0134839650145773 0.0123304562268804 0.0127688172043011 2744 3244 2976 0.816308688680183 1 -0.000715147810276184
NM_001204774 chr13 94417606 94418619 exons_4 0.03125 0.0185546875 0.0115874855156431 832 1024 863 0.00384321419972645 0.0652334109907527 -0.0196625144843569
NM_001204774 chr13 94417619 94419619 promoters 0.03125 0.0185546875 0.0115874855156431 832 1024 863 0.00384321419972645 0.0652334109907527 -0.0196625144843569
NM_001244147 chr13 96389190 96391190 promoters 0.0148975791433892 0.00962000962000962 0.014052838673412 1611 2079 1779 0.863133204188285 1 -0.00084474046997717
NM_001243352 chr13 97886357 97889234 introns_4 0.0528455284552846 0.0608974358974359 0.0594405594405594 246 312 286 0.755180735026921 1 0.00659503098527488
NM_001243352 chr13 97888586 97890586 promoters 0.0248756218905473 0.0319148936170213 0.0371009490940466 1005 1128 1159 0.104600114894265 0.482840750274936 0.0122253272034993
NM_001243352 chr13 97889235 97889586 exons_5 0.0158102766798419 0.0208333333333333 0.0297823596792669 759 816 873 0.0537690707898209 0.331626282109129 0.013972082999425
NM_001105305 chr13 108659485 108661485 promoters 0.0202492211838006 0.0142802006947125 0.0114739629302736 1926 2591 2266 0.0212991435953555 0.19010495780841 -0.00877525825352701
NM_001105305 chr13 108660522 108669555 introns_1 0.0202492211838006 0.0142802006947125 0.0114739629302736 1926 2591 2266 0.0212991435953555 0.19010495780841 -0.00877525825352701
NM_001243461 chr13 109169012 109231205 introns_7 0.0127772420443587 0.0148656375071469 0.0340178386226924 4148 5247 4821 2.45526239245892e-13 5.21703657391191e-11 0.0212405965783337
NM_001243461 chr13 109230420 109232420 promoters 0.0127772420443587 0.0148656375071469 0.0340178386226924 4148 5247 4821 2.45526239245892e-13 5.21703657391191e-11 0.0212405965783337
NM_001244589 chr13 110293359 110376075 introns_26 0.0132957292506044 0.00826952526799388 0.00859872611464968 2482 3265 3140 0.0911664441857339 0.4503786491914 -0.00469700313595467
NM_001244589 chr13 110375319 110377319 promoters 0.0117295798677756 0.00784772082150609 0.00704571522202196 4689 5989 6103 0.011529890650606 0.131032893301015 -0.00468386464575369
NM_001244589 chr13 110376076 110376319 exons_27 0.00996828273674671 0.00734214390602056 0.00539993250084374 2207 2724 2963 0.0589485869429496 0.351050816653235 -0.00456835023590297
NM_214180 chr13 110988703 110990703 promoters 0.04297440849831 0.0503292568203198 0.0525260625501203 2071 2126 2494 0.141248011690613 0.557459947876612 0.00955165405181029
NM_214180 chr13 110988908 110989703 exons_2 0.04297440849831 0.0503292568203198 0.0525260625501203 2071 2126 2494 0.141248011690613 0.557459947876612 0.00955165405181029
NM_001244656 chr13 117369541 117371541 promoters 0.0143203883495146 0.0122668459082507 0.0120543293718166 4120 5951 5890 0.344579954912442 0.823847976111998 -0.00226605897769792
NM_001244656 chr13 117370713 117374443 introns_2 0.0143203883495146 0.0122668459082507 0.0120543293718166 4120 5951 5890 0.344579954912442 0.823847976111998 -0.00226605897769792
NM_001123197 chr13 119667475 119669475 promoters 0.0193981596617757 0.0174129353233831 0.0242309313105773 4021 5628 4746 0.0886594235392871 0.444106177074741 0.00483277164880165
NM_001123197 chr13 119668476 119669435 exons_1 0.0215410107705054 0.0220946915351506 0.0318711446196025 2414 3485 2918 0.0127077295281428 0.137116465369193 0.0103301338490971
NM_214327 chr13 121206837 121210721 introns_1 0.0171189979123173 0.0100286532951289 0.0124113475177305 2395 3490 2820 0.158252761356519 0.586516147008661 -0.00470765039458683
NM_001243644 chr13 122093374 122095374 promoters 0.0211059518784297 0.0162368672397326 0.0199931058255774 2369 3141 2901 0.834717175648393 1 -0.00111284605285233
NM_001243644 chr13 122094375 122094504 exons_1 0.0224719101123595 0.0161513613290263 0.0183206106870229 1691 2167 1965 0.383841153296131 0.860007849460545 -0.00415129942533665
NM_001243644 chr13 122094505 122096482 introns_1 0.0176991150442478 0.0164271047227926 0.0235042735042735 678 974 936 0.3583140468867 0.837252439461757 0.00580515846002572
NM_001243477 chr13 122186499 122188499 promoters 0.014994829369183 0.0163636363636364 0.0167977126518942 1934 2750 2798 0.638476118883147 1 0.00180288328271117
NM_001243477 chr13 122187500 122187698 exons_1 0.017578125 0.0309155766944114 0.025219298245614 512 841 912 0.515932912732979 0.961682537817734 0.00764117324561403
NM_001246253 chr13 122203786 122205786 promoters 0.0143253234750462 0.0124493341053851 0.0210909090909091 2164 3454 2750 0.0401694267126097 0.277063888749697 0.00676558561586288
NM_001246253 chr13 122215895 122216127 exons_23 0.887866108786611 0.843302990897269 0.892150606253989 1195 1538 1567 0.487618376297739 0.94719617949667 0.00428449746737769
NM_001077221 chr13 123769527 123780715 introns_7 0.0875912408759124 0.0348258706467662 0.0940594059405941 137 201 202 0.601103302073085 1 0.00646816506468165
NM_001077221 chr13 123779751 123781751 promoters 0.0875912408759124 0.0348258706467662 0.0940594059405941 137 201 202 0.601103302073085 1 0.00646816506468165
NM_001243025 chr13 123926889 123930009 introns_12 0.00971502590673575 0.00606469002695418 0.0121619168633146 4632 5936 5509 0.145534901348813 0.568587423003934 0.00244689095657883
NM_001243025 chr13 123929157 123931157 promoters 0.00872007094295004 0.00600961538461538 0.0112967191443336 6766 9152 8321 0.0542743340368365 0.333493505877464 0.00257664820138357
NM_001243025 chr13 123930010 123930157 exons_13 0.0029940119760479 0.000497017892644135 0.00398633257403189 1336 2012 1756 0.448757045954279 0.91720837364417 0.000992320597983987
NM_001244346 chr13 124389969 124391969 promoters 0.0202231520223152 0.0170387779083431 0.0175320296695887 1434 1702 1483 0.589729929161373 1 -0.00269112235272653
NM_001244346 chr13 124390970 124391233 exons_1 0.0202231520223152 0.0170387779083431 0.0175320296695887 1434 1702 1483 0.589729929161373 1 -0.00269112235272653
NM_001100195 chr13 124582061 124584061 promoters 0.00720720720720721 0.012678936605317 0.00873563218390805 1665 2445 2175 0.746249485684805 1 0.00152842497670084
NM_001100195 chr13 124583126 124583952 introns_1 0.00720720720720721 0.012678936605317 0.00873563218390805 1665 2445 2175 0.746249485684805 1 0.00152842497670084
NM_001184947 chr13 124979987 124981189 exons_1 0.955635491606715 0.934222222222222 0.937724550898204 834 1125 835 0.118357839822488 0.511228256334904 -0.0179109407085111
NM_001161635 chr13 127729583 127731583 promoters 0.0170473917490624 0.0120623712856723 0.0194054500412882 2933 3399 2422 0.578340107438764 1 0.0023580582922258
NM_001244539 chr13 127729628 127731628 promoters 0.0170473917490624 0.0120623712856723 0.0194054500412882 2933 3399 2422 0.578340107438764 1 0.0023580582922258
NM_001244539 chr13 127730179 127730628 exons_1 0.013668430335097 0.0111294311624073 0.0160098522167488 2268 2426 1624 0.615620353359559 1 0.00234142188165177
NM_001161635 chr13 127730179 127730487 exons_4 0.0241379310344828 0.0227272727272727 0.03 580 528 300 0.662234042057246 1 0.00586206896551724
NM_001161635 chr13 127730488 127730517 introns_1 0.00514579759862779 0.00946969696969697 0.0166666666666667 583 528 300 0.098320783276304 0.467609385877989 0.0115208690680389
NM_001161635 chr13 127730518 127730583 exons_1 0.0137931034482759 0.0101522842639594 0.0176211453744493 435 394 227 0.791170543284589 1 0.00382804192617348
NM_001195231 chr13 131137311 131137865 exons_4 0.0157223375852863 0.00935114503816794 0.0125318606627018 3371 5240 4708 0.297782268260651 0.773764024076097 -0.00319047692258448
NM_001244715 chr13 134352352 134354352 promoters 0.0208333333333333 0.0160444307312558 0.0135676842429849 2352 3241 3243 0.0380193952316723 0.268417745328001 -0.00726564909034844
NM_001244715 chr13 134353114 134353352 exons_20 0.0153994225216554 0.0135322692574601 0.0110344827586207 2078 2882 2900 0.176965416649569 0.620367854960462 -0.00436493976303475
NM_001105293 chr13 135260906 135421788 introns_1 0.017722748239864 0.0173948220064725 0.00945262695097824 4119 4944 4549 0.00120595927661862 0.0265674038631668 -0.00827012128888581
NM_001246669 chr13 135466718 135468718 promoters 0.0116786447638604 0.0120620333141872 0.0152833556448014 7792 10446 8964 0.0354237789839123 0.26071109739333 0.00360471088094106
NM_001246669 chr13 135467734 135468110 introns_1 0.0145985401459854 0.0126609910499891 0.016364699006429 3425 4581 3422 0.539128152575032 0.979000650589806 0.00176615886044359
NM_001246669 chr13 135468111 135468191 exons_2 0.00929235167977126 0.00948577134298552 0.0136432541687721 1399 2003 1979 0.199467766261064 0.655005690889607 0.00435090248900084
NM_001246669 chr13 135468192 135478125 introns_2 0.0107238605898123 0.0200729927007299 0.0341726618705036 373 548 556 0.014224330617425 0.148959723015864 0.0234488012806913
NM_001246669 chr13 135553415 135553844 exons_11 0.863075924724205 0.846031746031746 0.873930405019966 1541 1890 1753 0.324555125852802 0.800990863241816 0.0108544802957607
NM_001163405 chr13 138017756 138019756 promoters 0.0120246085011186 0.0114052953156823 0.0148809523809524 3576 4910 4368 0.231935954314717 0.695794673498107 0.00285634387983381
NM_001163405 chr13 138018772 138045082 introns_1 0.0120246085011186 0.0114052953156823 0.0148809523809524 3576 4910 4368 0.231935954314717 0.695794673498107 0.00285634387983381
NM_001128443 chr13 140136165 140138165 promoters 0.0073943661971831 0.00622317596566524 0.0122615803814714 2840 4660 3670 0.0205750508374669 0.186420715084449 0.00486721418428829
NM_001348525 chr13 140583285 140585285 promoters 0.0207547169811321 0.0203583061889251 0.0181975736568458 1060 1228 1154 0.66249499013958 1 -0.00255714332428632
NM_001348525 chr13 140584538 140587532 introns_1 0.0207547169811321 0.0203583061889251 0.0181975736568458 1060 1228 1154 0.66249499013958 1 -0.00255714332428632
NM_001244347 chr13 140680166 140680972 introns_4 0.0253399258343634 0.0233535730966838 0.0243542435424354 1618 2141 1355 0.846168969065722 1 -0.000985682291927987
NM_001244347 chr13 140680264 140682264 promoters 0.0130304042766455 0.0106791256465877 0.0106579217052675 8979 11986 9758 0.131895262764377 0.538954153740044 -0.00237248257137803
NM_001244347 chr13 140680973 140681264 exons_5 0.0104880436302615 0.00795311845960653 0.00874491932504003 7151 9556 8119 0.2762729650495 0.74800355954949 -0.00174312430522147
NM_213982 chr13 151428410 151430410 promoters 0.005859375 0.0071215253847921 0.00770150046474572 7168 8706 7531 0.179081961462038 0.624133799021399 0.00184212546474572
NM_213982 chr13 151429410 151429410 TSSes 0.00549450549450549 0.027027027027027 0.0155440414507772 182 222 193 0.462930379944504 0.927926574383971 0.0100495359562717
NM_213982 chr13 151429411 151429569 exons_1 0.0625 0.0978260869565217 0.0763888888888889 128 184 144 0.705008050836379 1 0.0138888888888889
NM_001315599 chr13 157271563 157273563 promoters 0.0100437805820242 0.00804548380175928 0.00829207920792079 7766 9322 8080 0.240702920155635 0.706220172097641 -0.00175170137410342
NM_001315599 chr13 157272272 157272563 exons_12 0.00554870530209618 0.00484739676840215 0.00539352776667998 4866 5570 5006 0.918499750835052 1 -0.000155177535416193
NM_001243844 chr13 160331435 160333435 promoters 0.0104867431737238 0.0108745596569153 0.01215953307393 5054 6529 6168 0.39166898395178 0.868665937773388 0.00167278990020618
NM_001243844 chr13 160332435 160332435 TSSes 0 0 0.00735294117647059 126 176 136 0.12574895490859 0.529947770942341 0.00735294117647059
NM_001243844 chr13 160332436 160333040 exons_1 0.00999375390381012 0.0103576630522738 0.0117028493894166 4803 6179 5896 0.381515080780045 0.85980043312905 0.00170909548560644
NM_001243498 chr13 160396523 160398523 promoters 0.00767459708365311 0.00447227191413238 0.00868055555555556 1303 1118 1152 0.797933350328138 1 0.00100595847190245
NM_001243498 chr13 160397574 160399259 introns_1 0.00767459708365311 0.00447227191413238 0.00868055555555556 1303 1118 1152 0.797933350328138 1 0.00100595847190245
NM_001195335 chr13 166923630 166942551 introns_16 0.012476370510397 0.00877513711151737 0.00930232558139535 2645 2735 2365 0.250556028985954 0.7172588278707 -0.00317404492900163
NM_001143929 chr13 168789575 168791575 promoters 0.0145137880986938 0.016693884957358 0.0139699749791493 4134 5511 4796 0.792112739073835 1 -0.000543813119544469
NM_001097517 chr13 182223559 182227753 introns_4 0.0131379484588176 0.0143763213530655 0.00977517106549365 1979 2365 2046 0.332091914593197 0.809185719436432 -0.00336277739332394
NM_001097517 chr13 182226998 182228998 promoters 0.0098635319551412 0.0117846905191634 0.00734580734580735 7401 9419 7215 0.128023806514004 0.533729628802368 -0.00251772460933385
NM_001097517 chr13 182227754 182227998 exons_5 0.00866838804869052 0.0109157924581798 0.00638421358096344 5422 7054 5169 0.223591516698472 0.687507639828041 -0.00228417446772708
NM_214372 chr13 189714952 189716952 promoters 0.0180148969340031 0.0129972430090587 0.0102209529535548 5773 7617 6653 0.000194045836979836 0.00626558788326558 -0.00779394398044833
NM_214372 chr13 189715855 189715952 exons_18 0.00406917599186165 0.00550584996558844 0.00745712155108128 983 1453 1341 0.277817757995549 0.750609340408812 0.00338794555921963
NM_001144843 chr13 190284957 190286957 promoters 0.0249307479224377 0.0216216216216216 0.0179445350734095 1083 1480 1226 0.246011292668358 0.711637358863124 -0.00698621284902821
NM_001144843 chr13 190285243 190285957 exons_10 0.0249307479224377 0.0216216216216216 0.0179445350734095 1083 1480 1226 0.246011292668358 0.711637358863124 -0.00698621284902821
NM_001190422 chr13 195325572 195327572 promoters 0.010862409479921 0.0091094840796867 0.012561686855092 9114 11746 11145 0.193606319507373 0.646319456632291 0.00169927737517097
NM_001190422 chr13 195326573 195326720 exons_1 0.013745704467354 0.00813920853213584 0.0106026785714286 2910 3563 3584 0.266351299142673 0.734476706870624 -0.00314302589592538
NM_001190422 chr13 195326721 195331594 introns_1 0.0062047569803516 0.0078125 0.00708847466526647 2901 3968 3809 0.710600871992126 1 0.000883717684914871
NM_001204775 chr13 196766165 196822767 introns_1 0.0213652944241793 0.0137516115169746 0.0212404418011895 3838 4654 4708 0.885978321707318 1 -0.000124852622989797
NM_213771 chr13 196852605 196854605 promoters 0.0119442601194426 0.0125808770668584 0.0137623209968384 4521 5564 5377 0.417438732235969 0.887281540553149 0.00181806087739578
NM_213771 chr13 196853655 196855202 introns_1 0.0110864745011086 0.0126760563380282 0.0127861414724685 4059 4970 4849 0.479005107979196 0.941010034673117 0.0016996669713599
NM_213772 chr13 196924877 196926877 promoters 0.00412249705535925 0.00389538119087368 0.0135135135135135 1698 1797 2146 0.000343643443994255 0.00975680761030241 0.00939101645815427
NM_213772 chr13 196925878 196925944 exons_1 0.00234741784037559 0.00221483942414175 0.0130353817504655 852 903 1074 0.00122230835158238 0.0268378170395772 0.01068796391009
NM_213772 chr13 196925945 196932206 introns_1 0.0140845070422535 0.00671140939597315 0.0338983050847458 142 149 177 0.162731400517797 0.594678700245377 0.0198137980424922
NM_001111258 chr13 197006302 197008302 promoters 0.0124703087885986 0.0130517538294208 0.00922528566935737 8420 11033 9539 0.0365766150689945 0.263697605995372 -0.0032450231192412
NM_001111258 chr13 197007303 197007522 exons_1 0.0179503916449086 0.0163254729204457 0.0114904793171372 3064 3859 3046 0.0397816132405456 0.275543098228679 -0.00645991232777139
NM_001111258 chr13 197007523 197014941 introns_1 0.00971786833855799 0.0127766370066165 0.00625625625625626 3190 4383 3996 0.0956021846689452 0.461631903355886 -0.00346161208230174
NM_001246252 chr13 198461834 198468139 introns_5 0.0305755395683453 0.0220883534136546 0.0172009382329945 1112 1494 1279 0.0302399446804996 0.234341783071119 -0.0133746013353508
NM_001246252 chr13 198468140 198468393 exons_6 0.0446808510638298 0.0219092331768388 0.04 470 639 475 0.697178115026598 1 -0.00468085106382979
NM_001246252 chr13 198468394 198474236 introns_6 0.0146386093321134 0.0125758889852559 0.0125335720680394 6558 9224 7819 0.285277850845422 0.757711775612417 -0.00210503726407406
NM_001246252 chr13 198474276 198635144 introns_7 0.350043591979076 0.258290346352248 0.397798165137615 2294 2714 2725 4.05400065403826e-05 0.00165569564917178 0.0477545731585388
NM_001244732 chr13 199829689 199831689 promoters 0.0245444403123838 0.0167708925525867 0.0206806282722513 2689 3518 3820 0.37562177760789 0.854357958944464 -0.00386381204013248
NM_001244732 chr13 199830690 199831126 exons_1 0.0217278841179514 0.0165549862041782 0.0227108868060562 1933 2537 2774 0.68074388639242 1 0.000983002688104865
NM_001161642 chr13 200128703 200130703 promoters 0.210601719197708 0.191381495564005 0.157012195121951 698 789 656 0.0116514220087997 0.131032893301015 -0.0535895240757565
NM_001161642 chr13 200128749 200129703 exons_1 0.210601719197708 0.191381495564005 0.157012195121951 698 789 656 0.0116514220087997 0.131032893301015 -0.0535895240757565
NM_001243521 chr13 200694048 200696048 promoters 0.0216294160057678 0.0155670867309118 0.0162916989914663 1387 1349 1289 0.289427097503384 0.761364333568206 -0.00533771701430159
NM_001243520 chr13 200694310 200696310 promoters 0.0216294160057678 0.0155670867309118 0.0162916989914663 1387 1349 1289 0.289427097503384 0.761364333568206 -0.00533771701430159
NM_001243522 chr13 200694430 200696430 promoters 0.0216294160057678 0.0155670867309118 0.0162916989914663 1387 1349 1289 0.289427097503384 0.761364333568206 -0.00533771701430159
NM_001244456 chr13 202128336 202130336 promoters 0.335426478283621 0.297419090536665 0.342713567839196 1911 2441 1990 0.596158095829865 1 0.00728708955557483
NM_001244457 chr13 202774212 202775423 introns_7 0.0143036386449184 0.00773558368495077 0.0130293159609121 3985 4266 3377 0.511443128807129 0.960340903492747 -0.00127432268400639
NM_001244457 chr13 202774599 202776599 promoters 0.0148585750089509 0.00932286555446516 0.0109510086455331 5586 6114 5205 0.0525429631532199 0.325837461186425 -0.00390756636341781
NM_001244457 chr13 202775424 202775599 exons_8 0.0162398500936914 0.012987012987013 0.00711159737417943 1601 1848 1828 0.0131972248803751 0.141120325141284 -0.00912825271951201
NM_001244308 chr13 202976120 202976234 exons_4 0.565912117177097 0.56029106029106 0.64075382803298 751 962 849 0.00181035584257437 0.0361357998031436 0.0748417108558828
NM_001244308 chr13 202976235 202977453 introns_4 0.12781954887218 0.163636363636364 0.251572327044025 133 165 159 0.00537056545838359 0.0816995719962419 0.123752778171845
NM_213943 chr13 206675900 206677900 promoters 0.0110856941756115 0.0138504155124654 0.0100441333130422 5683 6859 6571 0.533609928250446 0.975804374402034 -0.00104156086256932
NM_213943 chr13 206676901 206676978 exons_1 0.0125111706881144 0.00726978998384491 0.00578778135048231 1119 1238 1555 0.0646050108985009 0.371662189334869 -0.00672338933763207
NM_213943 chr13 206676979 206689489 introns_1 0.312313655336911 0.26822417975233 0.293924466338259 6708 7833 7308 0.0240255059852579 0.203152770121815 -0.0183891889986517
NM_213943 chr13 206691119 206691521 introns_3 0.849361129791527 0.826959847036329 0.842018650575974 1487 2092 1823 0.648072398853193 1 -0.00734247921555287
NM_213943 chr13 206694041 206696436 introns_7 0.816813048933501 0.826540755467197 0.835678109172763 1594 2012 1777 0.148673550906968 0.574783768810184 0.0188650602392625
NM_213943 chr13 206696437 206696548 exons_8 0.95364238410596 0.930348258706468 0.949333333333333 302 402 375 0.884024377473798 1 -0.00430905077262689
NM_213943 chr13 206698486 206698732 introns_10 0.775354969574036 0.744293747932517 0.782082324455206 1972 3023 2065 0.579533721101884 1 0.00672735488116927
NM_001097496 chr13 206706834 206710488 introns_2 0.00940975192472198 0.0157608695652174 0.0231578947368421 1169 1840 1425 0.00539733669911624 0.0819176424817481 0.0137481428121201
NM_001097496 chr13 206709598 206711598 promoters 0.011666059059424 0.0104116222760291 0.0147768395657419 2743 4130 3316 0.237746063390825 0.701312539568698 0.00311078050631787
NM_001143700 chr13 206883549 206885549 promoters 0.895040760869565 0.844757033248082 0.879050279329609 2944 3910 3580 0.121845126453461 0.520151554082274 -0.0159904815399563
NM_001143700 chr13 206884550 206884745 exons_1 0.946488294314381 0.92914653784219 0.9703125 598 621 640 0.0502534120571429 0.316788911330925 0.0238242056856187
NM_001143700 chr13 206884746 206892802 introns_1 0.84140350877193 0.824953710297678 0.833730311179408 11400 14042 13015 0.139723814636215 0.555234803700539 -0.0076731975925215
NM_001143700 chr13 206893791 206894621 introns_3 0.162790697674419 0.396707818930041 0.227497527200791 1118 1215 1011 0.000173307264346728 0.00565136113986086 0.0647068295263727
NM_001143700 chr13 206899996 206903550 introns_6 0.80838894184938 0.797942001870907 0.78642936596218 1049 1069 899 0.22898278887021 0.691250976300675 -0.0219595758872002
NM_001143700 chr13 206903750 206904286 introns_7 0.962918660287081 0.940269749518304 0.960679177837355 836 1038 1119 0.995991312204129 1 -0.00223948244972649
NM_213908 chr13 207515127 207516661 introns_2 0.239782016348774 0.428816466552316 0.347272727272727 367 583 550 0.00698617773210722 0.0976686438200679 0.107490710923953
NM_213908 chr13 207516662 207516864 exons_3 0.450980392156863 0.615082482325216 0.434819897084048 2754 3819 3498 0.0121797604865116 0.132897672776353 -0.0161604950728148
NM_213908 chr13 207516865 207517167 introns_3 0.487781036168133 0.551114527286703 0.506698187549251 1023 1301 1269 0.482972406516757 0.945799879107252 0.0189171513811184
NM_213908 chr13 207517168 207517387 exons_4 0.536082474226804 0.56071076011846 0.550045085662759 873 1013 1109 0.576955223747575 1 0.0139626114359551
NM_213908 chr13 207517500 207517744 exons_5 0.422932330827068 0.532623169107856 0.434586466165414 532 751 665 0.926047498833067 1 0.0116541353383459
NM_213908 chr13 207517745 207517818 introns_5 0.517821116341627 0.676666666666667 0.571428571428571 1487 2100 1855 0.0130029543056695 0.139269040669017 0.053607455086944
NM_213908 chr13 207523863 207524414 introns_11 0.857933579335793 0.798302872062663 0.83739837398374 1084 1532 1107 0.213041089516884 0.676616035027829 -0.0205352053520536
NM_213908 chr13 207524415 207524656 exons_12 0.0934579439252336 0.12 0.127118644067797 107 125 118 0.431686316636862 0.897858467851914 0.033660700142563
NM_213908 chr13 207524657 207524822 introns_12 0.560283687943262 0.501845018450184 0.5 141 271 186 0.307210654789185 0.780407475162499 -0.0602836879432624
NM_213908 chr13 207526353 207528402 introns_14 0.518987341772152 0.527950310559006 0.366013071895425 79 161 153 0.00875751004206791 0.11114782012929 -0.152974269876727
NM_213908 chr13 207528823 207543975 introns_16 0.897109826589595 0.848668280871671 0.916470588235294 865 826 850 0.211592970993466 0.675395291673008 0.0193607616456988
NM_213908 chr13 207543108 207545108 promoters 0.481818181818182 0.45 0.465034965034965 220 320 286 0.746796595904194 1 -0.0167832167832168
NM_001195329 chr14 22773 24773 promoters 0.0163656884875846 0.0241448692152917 0.0174809502465262 1772 1988 2231 0.897969797617575 1 0.00111526175894157
NM_001195370 chr14 226230 228230 promoters 0.0127293148633471 0.0085397096498719 0.0108770585982382 10684 14052 13055 0.226718251925823 0.688633143582825 -0.00185225626510884
NM_001195370 chr14 227231 227257 exons_1 0.0144810941271118 0.0111241217798595 0.0157706093189964 1243 1708 1395 0.744189803903493 1 0.00128951519188459
NM_001195370 chr14 227258 249922 introns_1 0.0129901960784314 0.00954128440366972 0.00876467669918968 4080 5450 6047 0.0461038020618485 0.301874497198207 -0.00422551937924169
NM_001185129 chr14 1164999 1166999 promoters 0.0108288770053476 0.0120777891504606 0.0111041273831972 7480 9770 9546 0.914196837299869 1 0.000275250377849558
NM_001185129 chr14 1166146 1166406 introns_1 0.00321543408360129 0.00972862263184844 0.0076608784473953 1555 1953 1958 0.148105785371194 0.574783768810184 0.00444544436379402
NM_001185129 chr14 1166407 1166508 exons_2 0.0122235157159488 0.0100686498855835 0.00526064084170253 1718 2185 2091 0.0215504921431842 0.191347846884928 -0.00696287487424624
NM_001185129 chr14 1166639 1166852 exons_3 0.0101010101010101 0.0093167701863354 0.0151515151515152 198 322 330 0.547082376313862 0.982451366624703 0.00505050505050505
NM_001185129 chr14 1166853 1166931 introns_3 0.0118483412322275 0.0234260614934114 0.0210084033613445 422 683 714 0.354367063465756 0.831946306387306 0.00916006212911705
NM_001185129 chr14 1166932 1167533 exons_4 0.0126002290950745 0.0102368526696106 0.0136526410026858 3492 4982 4468 0.588638410296775 1 0.00105241190761131
NM_001104952 chr14 2102730 2104730 promoters 0.387251542152159 0.334496644295302 0.410691338987407 2918 3725 3891 0.0110381914636867 0.127558889774218 0.0234397968352478
NM_001104952 chr14 2103731 2104163 exons_1 0.314572864321608 0.329192546583851 0.357034795763994 995 1288 1322 0.0287488879214459 0.2282157301058 0.0424619314423859
NM_001104952 chr14 2104164 2106844 introns_1 0.424856994279771 0.337299958965942 0.438302841572596 1923 2437 2569 0.116081897748842 0.505374395552954 0.0134458472928252
NM_001185102 chr14 6176487 6177628 exons_1 0.868501529051988 0.819828408007626 0.88515406162465 981 1049 1071 0.234554934553874 0.698784872865837 0.0166525325726621
NM_001083930 chr14 6403964 6405964 promoters 0.0244325767690254 0.0169633507853403 0.0196214219759926 7490 9550 8664 0.0401048954393231 0.276908748698974 -0.00481115479303276
NM_001083930 chr14 6404116 6404964 exons_21 0.0244325767690254 0.0169633507853403 0.0196214219759926 7490 9550 8664 0.0401048954393231 0.276908748698974 -0.00481115479303276
NR_035382 chr14 6519980 6521980 promoters 0.0098135426889107 0.0153475774902197 0.0158687466379774 3057 3323 3718 0.0376335489305157 0.267413362249522 0.00605520394906671
NM_001162888 chr14 7063496 7165692 introns_4 0.0175123484508307 0.0124528301886792 0.0173667205169628 2227 2650 2476 0.990082575760658 1 -0.000145627933867871
NM_001164020 chr14 10194387 10196387 promoters 0.00998336106489185 0.0124223602484472 0.0195369030390738 1202 1449 1382 0.0360487598955085 0.262942925326918 0.00955354197418196
NM_001123072 chr14 10729857 10731857 promoters 0.0259399591955698 0.0254862508383635 0.0381976212259835 3431 4473 4372 0.000899302186376259 0.0207122500058057 0.0122576620304137
NM_001123072 chr14 10729975 10730857 exons_2 0.0288794763188294 0.0269133725820017 0.0442246144893803 2597 3567 3437 0.000421554138350845 0.0117159820167674 0.0153451381705509
NM_001001641 chr14 11216124 11218124 promoters 0.011686143572621 0.0155378486055777 0.012217697149204 1797 2510 2701 0.999639247918144 1 0.000531553576582963
NM_001243572 chr14 11490069 11494971 introns_8 0.0115789473684211 0.0136332651670075 0.0136103151862464 950 1467 1396 0.692313301463447 1 0.00203136781782537
NM_001243572 chr14 11494064 11496064 promoters 0.0178837555886736 0.0155869459327813 0.0160965794768612 1342 2053 1988 0.723605291340648 1 -0.00178717611181245
NM_001243572 chr14 11494972 11495064 exons_9 0.0331632653061225 0.0204778156996587 0.0219594594594595 392 586 592 0.311100428505437 0.783639970388266 -0.011203805846663
NM_001244495 chr14 12154121 12184387 introns_1 0.0126556983947246 0.0115972855261825 0.0092455199178176 15013 19746 17522 0.00309267594558044 0.0555080557317122 -0.00341017847690697
NM_001244496 chr14 12154121 12183527 introns_1 0.0176194939081537 0.0163535612920665 0.0126777983920841 5335 7399 6468 0.0273987827895324 0.222664906470351 -0.00494169551606959
NM_001244496 chr14 12182730 12184730 promoters 0.0126556983947246 0.0115972855261825 0.0092455199178176 15013 19746 17522 0.00309267594558044 0.0555080557317122 -0.00341017847690697
NM_001244495 chr14 12183468 12185468 promoters 0.00991940483570986 0.00874706406414514 0.00723719920390809 9678 12347 11054 0.0361376160746367 0.262942925326918 -0.00268220563180177
NM_001244496 chr14 12183528 12183730 exons_1 0.00976391722529875 0.00810390763765542 0.00690347684197314 6862 9008 7967 0.0548629140622342 0.336169316212034 -0.00286044038332561
NR_031540 chr14 13200509 13202509 promoters 0.0211835911230666 0.0127241179872759 0.0188734030197445 2974 3458 3444 0.554551519755436 0.988410713016112 -0.00231018810332209
NM_214293 chr14 14887652 14889652 promoters 0.0169082125603865 0.0203126661703712 0.0232979549572871 7038 9403 7726 0.00588042665659698 0.0868483640964221 0.00638974239690061
NM_214293 chr14 14888653 14889268 exons_1 0.0135997313633311 0.0135375358949815 0.0203631427116918 5956 7313 5893 0.00304076443526767 0.0548753844797483 0.00676341134836074
NM_214293 chr14 14889269 14927925 introns_1 0.010752688172043 0.0277777777777778 0 93 180 169 0.270870160175749 0.740404209929341 -0.010752688172043
NM_001167648 chr14 14975258 14977258 promoters 0.0118421052631579 0.0169491525423729 0.0145985401459854 760 1298 1370 0.722914134410988 1 0.00275643488282751
NM_001167648 chr14 14976259 14976357 exons_1 0.0072202166064982 0.0194805194805195 0.0164948453608247 277 462 485 0.400136268948098 0.874650723926331 0.00927462875432655
NM_001167648 chr14 14976358 14983401 introns_1 0.0122887864823349 0.0165934602244998 0.0138271604938272 1302 2049 2025 0.823977057145294 1 0.00153837401149229
NM_001097458 chr14 15023490 15034676 introns_9 0.0234329232571763 0.0151157298063297 0.0162647223780146 1707 2117 1783 0.115084077168694 0.503693565654609 -0.00716820087916175
NM_001097458 chr14 15033751 15035751 promoters 0.0234329232571763 0.0151157298063297 0.0162647223780146 1707 2117 1783 0.115084077168694 0.503693565654609 -0.00716820087916175
NM_001190248 chr14 15717728 15719728 promoters 0.0163398692810458 0.00753012048192771 0.00806451612903226 612 664 620 0.153830821885739 0.583675146002843 -0.00827535315201349
NM_214063 chr14 16709050 16711050 promoters 0.0183343422987114 0.0140974780391046 0.0173139158576052 11563 14116 12360 0.572469538404299 0.998907363285201 -0.00102042644110623
NM_214063 chr14 16710050 16710050 TSSes 0 0 0 89 129 107 1 1 0
NM_214063 chr14 16710051 16710162 exons_1 0.0325850832729906 0.0243515087347803 0.0314285714285714 1381 1889 1750 0.937697052736736 1 -0.00115651184441916
NM_214063 chr14 16710163 16710486 introns_1 0.0133540372670807 0.0115516703090852 0.0120268836222144 3220 3203 2827 0.627330687920467 1 -0.00132715364486638
NM_001315736 chr14 26121362 26123362 promoters 0.00737770649558941 0.00948406676783005 0.00881178576345863 6235 7908 7263 0.395244022530649 0.870144510832013 0.00143407926786921
NM_001315736 chr14 26122362 26122362 TSSes 0 0.00819672131147541 0 82 122 117 0.888991197188748 1 0
NM_001315736 chr14 26122363 26122954 exons_1 0.00980666853460353 0.0100915278103732 0.0101291466193973 3569 4261 3949 0.889988298719726 1 0.000322478084793784
NM_213967 chr14 28300420 28302420 promoters 0.0341151385927505 0.0295264623955432 0.0369515011547344 1407 1795 1299 0.700769025627615 1 0.00283636256198388
NM_213967 chr14 28301678 28350740 introns_1 0.0341151385927505 0.0295264623955432 0.0369515011547344 1407 1795 1299 0.700769025627615 1 0.00283636256198388
NM_001044576 chr14 28678683 28682471 introns_5 0.672941176470588 0.583041958041958 0.639311043566363 850 1144 987 0.1927236561052 0.6447286555434 -0.0336301329042256
NM_001044576 chr14 28745659 28747326 introns_15 0.704957678355502 0.679979777553084 0.73407917383821 827 1978 1162 0.0829937610437185 0.429442186955989 0.0291214954827081
NM_001044576 chr14 28750063 28762844 introns_17 0.29372197309417 0.237870619946092 0.209341117597998 892 1484 1199 1.18120886892394e-05 0.00059850944766169 -0.0843808554961721
NM_001044576 chr14 28802178 28802523 exons_33 0.342271293375394 0.359828141783029 0.389359129383313 634 931 827 0.0594546403445626 0.352500194374108 0.0470878360079189
NM_001044576 chr14 28807229 28807656 exons_39 0.469248291571754 0.481037924151697 0.447688564476886 1756 2505 2055 0.156051329724008 0.585328413121785 -0.0215597270948683
NM_001044576 chr14 28818236 28819404 exons_48 0.753298153034301 0.769058295964126 0.758968609865471 758 892 892 0.814807090617702 1 0.00567045683117007
NM_001190166 chr14 29630083 29632083 promoters 0.0122827346465817 0.00979648590570092 0.00965468639887244 12945 15822 14190 0.0366473558762801 0.263697605995372 -0.00262804824770925
NM_001190166 chr14 29631084 29631393 exons_1 0.0113294797687861 0.00742992232353934 0.00927878532264867 4325 5922 4742 0.330687381635027 0.808251496411845 -0.00205069444613746
NM_001190166 chr14 29631394 29635857 introns_1 0.0132772020725389 0.0113279650607343 0.00960066787254766 6176 7327 7187 0.0454077577647013 0.29880209829779 -0.0036765341999912
NM_001185160 chr14 29887470 29889470 promoters 0.0158730158730159 0.0189243027888446 0.0324214792299899 693 1004 987 0.0180447897898706 0.172092692973405 0.016548463356974
NR_033706 chr14 29887818 29888470 exons_1 0.0158730158730159 0.0189243027888446 0.0324214792299899 693 1004 987 0.0180447897898706 0.172092692973405 0.016548463356974
NM_001185160 chr14 29887992 29888334 introns_1 0.00996677740863787 0.0153846153846154 0.0198265179677819 602 845 807 0.135158449866534 0.547533031531893 0.00985974055914404
NM_001185160 chr14 29888335 29888470 exons_1 0.0549450549450549 0.0377358490566038 0.0888888888888889 91 159 180 0.15215950824872 0.580355924049984 0.0339438339438339
NM_001243371 chr14 29962086 29964086 promoters 0.0135222150676111 0.0157667386609071 0.0166547704020937 3106 4630 4203 0.292980306915787 0.767340469842659 0.00313255533448267
NM_001243371 chr14 29963087 29963219 exons_1 0.00827300930713547 0.0182926829268293 0.0191649555099247 967 1312 1461 0.0448969523278738 0.296328882749203 0.0108919462027892
NM_001243371 chr14 29992418 29994650 exons_4 0.773333333333333 0.760572987721692 0.796791443850267 1125 1466 1496 0.1125456607598 0.498881741201078 0.023458110516934
NM_001190216 chr14 30497884 30499884 promoters 0.0046339202965709 0.00781860828772478 0.00817843866171004 1079 1279 1345 0.309620638822222 0.78230577212197 0.00354451836513914
NM_001123190 chr14 30895399 30897399 promoters 0.0861904761904762 0.0711233211233211 0.0780856423173804 2100 3276 2779 0.373075261124598 0.851122148452507 -0.00810483387309584
NM_001123190 chr14 30896538 30896843 introns_1 0.0449438202247191 0.0769230769230769 0.0995260663507109 178 234 211 0.0412664413967926 0.282559302994462 0.0545822461259918
NM_001173519 chr14 31027008 31029008 promoters 0.0166553365057784 0.0105722822339692 0.00807899461400359 2942 4351 3342 0.00158824201429096 0.0322893523090573 -0.00857634189177479
NM_001173519 chr14 31027685 31028008 exons_2 0.0114107883817427 0.00983730609156262 0.00769971126082772 1928 2643 2078 0.228037192992517 0.690929618326453 -0.00371107712091502
NM_213865 chr14 31674272 31676272 promoters 0.0140119513702864 0.013431403901503 0.0130337849425484 4853 6254 5831 0.663883116410661 1 -0.000978166427737973
NM_213865 chr14 31675404 31676103 introns_1 0.0105206366333963 0.00895587592835299 0.00847646665179567 3707 4578 4483 0.344498227472726 0.823847976111998 -0.0020441699816006
NM_001243708 chr14 31848559 31850559 promoters 0.00842589046342397 0.00561447286338116 0.00775656324582339 2611 3206 3352 0.837380564203988 1 -0.000669327217600586
NM_001244441 chr14 31849034 31851034 promoters 0.00842589046342397 0.00561447286338116 0.00775656324582339 2611 3206 3352 0.837380564203988 1 -0.000669327217600586
NM_001244441 chr14 31850035 31850332 exons_1 0.012241054613936 0.00659340659340659 0.00947867298578199 1062 1365 1477 0.554791874273657 0.988410713016112 -0.00276238162815398
NM_001243621 chr14 33216626 33218626 promoters 0.0149812734082397 0.0152091254752852 0.0179419525065963 1335 1841 1895 0.484890843602896 0.945799879107252 0.00296067909835661
NM_001243621 chr14 33217091 33217626 exons_7 0.0173833485818847 0.0186046511627907 0.0206584893479664 1093 1505 1549 0.534380802479373 0.976333955089257 0.00327514076608171
NM_001243408 chr14 34314869 34316785 introns_11 0.0032258064516129 0.00232018561484919 0.00512820512820513 310 431 390 0.644061427808327 1 0.00190239867659222
NM_001243408 chr14 34316076 34318076 promoters 0.00773395204949729 0.00906593406593407 0.011037527593819 2586 3640 3171 0.189595762831798 0.640444763986181 0.00330357554432169
NM_001243408 chr14 34316786 34317076 exons_12 0.00834797891036907 0.00997195387971331 0.011866235167206 2276 3209 2781 0.2107421363005 0.674289986064459 0.00351825625683697
NM_001244497 chr14 35312658 35314658 promoters 0.0148159233762347 0.0107678921035458 0.0111041796631316 6682 9194 8015 0.0485579246565482 0.311442112670577 -0.00371174371310303
NM_001244497 chr14 35313659 35313897 exons_1 0.00902668759811617 0.00524017467248908 0.00799314872966029 2548 3435 3503 0.766807093116823 1 -0.00103353886845588
NM_001244497 chr14 35313898 35314745 introns_1 0.0183841315916788 0.0140649418301789 0.0135195035460993 4134 5759 4512 0.0678170824795151 0.383443023427095 -0.00486462804557947
NM_001044542 chr14 39301446 39303446 promoters 0.0152749490835031 0.0172278778386844 0.0148926850635129 1964 2554 2283 0.895756246289605 1 -0.000382264019990133
NM_001044542 chr14 39302466 39303362 introns_1 0.0152749490835031 0.0172278778386844 0.0148926850635129 1964 2554 2283 0.895756246289605 1 -0.000382264019990133
NM_001143694 chr14 39884898 39886898 promoters 0.0129626150666917 0.00931365525146869 0.0142630744849445 5323 6979 6941 0.386727842262888 0.863191709628243 0.00130045941825282
NM_001143694 chr14 39885744 39885898 exons_14 0.00770925110132159 0.007097232079489 0.00841908325537886 908 1409 1069 0.843613830645792 1 0.000709832154057274
NM_001243291 chr14 40135987 40141081 introns_5 0.0247960848287113 0.0177169769006504 0.0270332717190388 3065 4459 4328 0.345388586697281 0.823847976111998 0.00223718689032756
NM_001243291 chr14 40140261 40142261 promoters 0.0178169542385596 0.0140321914981428 0.0197834514102393 5332 7269 7481 0.26892073485356 0.739167107151777 0.00196649717167963
NM_001243291 chr14 40141082 40141261 exons_6 0.0117370892018779 0.00130890052356021 0 426 764 739 0.000729670914558424 0.0175169797445364 -0.0117370892018779
NM_001315570 chr14 40355653 40357653 promoters 0.0174203765616752 0.0149364276015307 0.013899049012436 5683 8101 6835 0.114909568371935 0.503599019870883 -0.00352132754923918
NM_001315570 chr14 40355823 40356384 introns_12 0.0191387559808612 0.0155999082358339 0.0152947719688543 2926 4359 3596 0.240900666314635 0.706220172097641 -0.00384398401200696
NM_001195566 chr14 40430539 40433734 introns_3 0.01171875 0.0162094763092269 0.0175219023779725 1280 1604 1598 0.215959320518772 0.678629470182306 0.00580315237797246
NM_001195566 chr14 40432950 40434950 promoters 0.01171875 0.0162094763092269 0.0175219023779725 1280 1604 1598 0.215959320518772 0.678629470182306 0.00580315237797246
NM_213822 chr14 41090794 41092794 promoters 0.0106786083362039 0.009 0.00469956361195032 2903 3000 2979 0.0100428109522456 0.120276355895348 -0.00597904472425361
NM_213822 chr14 41091795 41091895 exons_1 0.0840336134453782 0.0413793103448276 0.0251572327044025 119 145 159 0.0245278267135594 0.205709923854231 -0.0588763807409756
NM_001077214 chr14 44111708 44113708 promoters 0.011731581417175 0.0100660585089651 0.0120394016782196 2131 3179 2741 0.871496187916382 1 0.000307820261044593
NM_001243490 chr14 44139654 44141654 promoters 0.340557275541796 0.418739635157546 0.397226349678058 1938 2412 2019 0.000308009878203388 0.00905741548091838 0.0566690741362628
NM_001243490 chr14 44139750 44140654 exons_5 0.340557275541796 0.418739635157546 0.397226349678058 1938 2412 2019 0.000308009878203388 0.00905741548091838 0.0566690741362628
NM_001142836 chr14 46015233 46016278 introns_3 0.0116279069767442 0.021505376344086 0.0224719101123595 86 93 89 0.596349374294351 1 0.0108440031356154
NM_001142836 chr14 46015526 46017526 promoters 0.0116279069767442 0.021505376344086 0.0224719101123595 86 93 89 0.596349374294351 1 0.0108440031356154
NM_001252048 chr14 46407722 46409722 promoters 0.00868798791236464 0.00799044819985305 0.00725990458411118 7942 10888 9642 0.287400394514056 0.760894854768524 -0.00142808332825346
NM_001252048 chr14 46408736 46413136 introns_1 0.00853727945361412 0.00606744743897277 0.00471769898036829 5271 7087 6571 0.00977241617799807 0.118057553629015 -0.00381958047324583
NM_001244834 chr14 46448766 46450766 promoters 0.00920765689362733 0.0134653465346535 0.00880626223091976 4127 5050 4088 0.865270417491196 1 -0.000401394662707567
NM_001244834 chr14 46449766 46449766 TSSes 0 0.0120481927710843 0.0136054421768707 149 166 147 0.194298523370783 0.647366906142312 0.0136054421768707
NM_001244834 chr14 46449767 46449913 exons_1 0.00696864111498258 0.00983821600349803 0.00565123789020452 3731 4574 3716 0.515838381220273 0.961682537817734 -0.00131740322477806
NM_001244834 chr14 46450839 46451490 exons_2 0.630467571644042 0.648250460405157 0.650700934579439 663 1086 856 0.431563813916217 0.897858467851914 0.020233362935397
NM_214402 chr14 47226104 47227764 introns_2 0.00836690424542919 0.00806871421134826 0.00596590909090909 3227 3842 3520 0.246558498635251 0.711637358863124 -0.0024009951545201
NM_214402 chr14 47226783 47228783 promoters 0.00836690424542919 0.00806871421134826 0.00596590909090909 3227 3842 3520 0.246558498635251 0.711637358863124 -0.0024009951545201
NM_001244432 chr14 47492898 47495894 introns_14 0.00914913083257091 0.00952380952380952 0.00124843945068664 1093 1050 801 0.0512610250455046 0.320966133055835 -0.00790069138188427
NM_001244432 chr14 47494983 47496983 promoters 0.00914913083257091 0.00952380952380952 0.00124843945068664 1093 1050 801 0.0512610250455046 0.320966133055835 -0.00790069138188427
NM_001244436 chr14 47495244 47497244 promoters 0.00914913083257091 0.00952380952380952 0.00124843945068664 1093 1050 801 0.0512610250455046 0.320966133055835 -0.00790069138188427
NM_001244360 chr14 47878316 47880316 promoters 0.014901198574668 0.016382252559727 0.01637247377846 3087 4395 3909 0.640959438627049 1 0.001471275203792
NM_001244360 chr14 47879317 47879454 exons_1 0.0129496402877698 0.0113285272914521 0.0174216027874564 695 971 861 0.418781633130647 0.888168346397912 0.00447196249968666
NM_001244360 chr14 47879455 47881203 introns_1 0.0196592398427261 0.0323101777059774 0.0186536901865369 763 1238 1233 0.621178102423208 1 -0.00100554965618918
NM_001161648 chr14 47904350 47906350 promoters 0.0099553724682458 0.0114254624591948 0.00846883468834688 2913 3676 2952 0.565452952423038 0.995892673157901 -0.00148653777989891
NM_001161648 chr14 47905231 47905350 exons_5 0.0116959064327485 0.0160919540229885 0.0113636363636364 1368 1740 1408 0.929797877637743 1 -0.000332270069112173
NM_001185130 chr14 48306577 48330347 introns_5 0.00641539695268645 0.00816023738872404 0.00697854742827604 3741 4044 3869 0.778263940776338 1 0.000563150475589593
NM_001243502 chr14 49584000 49586000 promoters 0.0177791640673737 0.0177846741465744 0.0187739463601533 6412 8378 7830 0.645488821325063 1 0.000994782292779585
NM_001243426 chr14 49584486 49586486 promoters 0.0177791640673737 0.0177846741465744 0.0187739463601533 6412 8378 7830 0.645488821325063 1 0.000994782292779585
NM_001243502 chr14 49584845 49585000 exons_6 0.0160741885625966 0.0142649903288201 0.0145008365867262 3235 4136 3586 0.601292447096393 1 -0.00157335197587044
NM_214030 chr14 49633892 49636619 introns_7 0.862962962962963 0.798387096774194 0.813609467455621 270 372 338 0.139827158960158 0.555234803700539 -0.0493534955073416
NM_214030 chr14 49636620 49636807 exons_8 0.731481481481482 0.663989290495315 0.708579881656805 540 747 676 0.493580710966513 0.952132126889122 -0.0229015998246768
NM_001243557 chr14 49792196 49794196 promoters 0.0116029222174474 0.00761614623000762 0.0116569525395504 2327 2626 2402 0.972837987420541 1 5.40303221030179e-05
NM_001243557 chr14 49792577 49792752 exons_2 0.0126823081800888 0.00672268907563025 0.0110497237569061 1577 1785 1629 0.654783156667076 1 -0.0016325844231827
NM_001243557 chr14 49792753 49793050 introns_2 0.00933333333333333 0.00951248513674197 0.0129366106080207 750 841 773 0.489127876613282 0.949288545448348 0.00360327727468737
NM_001077213 chr14 49840063 49842063 promoters 0.00852595680181887 0.00692410119840213 0.00770742028109415 5278 7510 6617 0.656032238537088 1 -0.000818536520724719
NM_001077213 chr14 49840910 49841063 exons_3 0.0154798761609907 0.00941619585687382 0.0123655913978495 1292 2124 1860 0.531919247869936 0.973805471294961 -0.00311428476314125
NM_001077213 chr14 49841063 49841063 TSSes 0 0 0 118 191 172 1 1 0
NM_001198922 chr14 50082555 50084555 promoters 0.00947818997146351 0.00829087140512998 0.00766785113147559 9812 11579 10694 0.15903782268743 0.587956845027863 -0.00181033883998792
NM_001198922 chr14 50083556 50083845 exons_1 0.0074329705335811 0.00425230333097094 0.00651246350774759 3767 4233 4453 0.654777970657787 1 -0.000920507025833513
NR_035391 chr14 50244120 50246120 promoters 0.0769745649263722 0.0747172859450727 0.0759922555663117 1494 2476 2066 0.933479759894876 1 -0.00098230936006044
NM_001243562 chr14 50261972 50262552 exons_5 0.358082706766917 0.475397426192279 0.600439077936334 1064 1321 911 3.14046807435528e-27 6.89542106859274e-24 0.242356371169416
NM_001185133 chr14 50300714 50315351 introns_3 0.0134067512568829 0.0109539508667447 0.0111503015132552 8354 9403 8789 0.175820787597778 0.618165165732068 -0.00225644974362772
NM_001185133 chr14 50314409 50316409 promoters 0.0137986087353176 0.0109823677581864 0.0117722602739726 8769 9925 9344 0.222334711026095 0.68563611494798 -0.00202634846134499
NM_001185133 chr14 50315352 50315409 exons_4 0.0216867469879518 0.0114942528735632 0.0216216216216216 415 522 555 0.909869719015016 1 -6.51253663301841e-05
NM_001287413 chr14 50942016 50944016 promoters 0.852428964252979 0.830863121185702 0.855111111111111 1091 1147 1125 0.848914117968012 1 0.00268214685813228
NM_001287413 chr14 50943017 50944093 exons_1 0.852428964252979 0.830863121185702 0.855111111111111 1091 1147 1125 0.848914117968012 1 0.00268214685813228
NM_001190189 chr14 50976526 50978526 promoters 0.0259601231098622 0.0256189656820572 0.0192219679633867 7473 10461 8740 0.00378741369527424 0.0647992052227829 -0.00673815514647544
NM_001190189 chr14 50976555 50976693 exons_6 0.129277566539924 0.211776859504132 0.113095238095238 1052 968 1008 0.342505072011632 0.821837649940324 -0.0161823284446859
NM_001190189 chr14 50976694 50976779 introns_6 0.0416666666666667 0.0568181818181818 0.0217391304347826 192 176 184 0.33003300586888 0.807551043706654 -0.0199275362318841
NM_001190189 chr14 50977313 50977526 exons_9 0.00679851668726823 0.00364225010117361 0.00548245614035088 1618 2471 1824 0.623466889503626 1 -0.00131606054691736
NM_001243560 chr14 51101899 51103899 promoters 0.0125888324873096 0.0131926121372032 0.0119340967289945 19700 26530 20697 0.544805415487089 0.980780902684462 -0.000654735758315105
NM_001243559 chr14 51102135 51104135 promoters 0.0132984082208342 0.0136164203943719 0.0121276863139374 14889 19829 15914 0.356081618027018 0.833952377440054 -0.00117072190689676
NM_001243560 chr14 51102900 51103064 exons_1 0.0132434944237918 0.0175614651279478 0.0109931766489765 4304 5979 5276 0.26908719261901 0.739167107151777 -0.00225031777481532
NM_001243560 chr14 51103065 51103368 introns_1 0.0162257495590829 0.0141567000244081 0.0154900208519511 2835 4097 3357 0.841882267925576 1 -0.000735728707131745
NM_001243559 chr14 51103136 51103275 exons_1 0.0191761363636364 0.0168855534709193 0.0208791208791209 1408 2132 1820 0.673427309571402 1 0.00170298451548451
NM_001161636 chr14 51161382 51163382 promoters 0.0215633423180593 0.0100354191263282 0.0202655485674354 1113 1694 1431 0.968526604734852 1 -0.00129779375062394
NM_001161636 chr14 51161490 51162382 exons_1 0.0215633423180593 0.0100354191263282 0.0202655485674354 1113 1694 1431 0.968526604734852 1 -0.00129779375062394
NM_001141985 chr14 51260096 51262096 promoters 0.158259149357072 0.107308048103608 0.133611691022964 1011 1081 958 0.0964668552823307 0.462465193409543 -0.0246474583341077
NM_001141985 chr14 51261302 51261903 exons_2 0.178861788617886 0.102564102564103 0.16 123 156 150 0.742716639557982 1 -0.0188617886178862
NM_001243455 chr14 51321241 51342745 introns_5 0.0161290322580645 0.025 0 124 160 147 0.224814284706693 0.687507639828041 -0.0161290322580645
NM_001243455 chr14 51342029 51344029 promoters 0.0150771388499299 0.00944996365398595 0.0130388504523683 2852 4127 3758 0.569398961667882 0.998380924239991 -0.00203828839756159
NM_001243455 chr14 51342746 51343029 exons_6 0.0150293255131965 0.00882278800100832 0.0135696482968707 2728 3967 3611 0.754583039769654 1 -0.00145967721632581
NM_001168702 chr14 51384096 51386096 promoters 0.0638297872340425 0.029585798816568 0.0666666666666667 94 169 120 0.822185772473354 1 0.00283687943262412
NM_001206919 chr14 51478629 51478826 exons_4 0.722473604826546 0.670366259711432 0.714893617021277 663 901 940 0.949784782417385 1 -0.00757998780526936
NM_001185070 chr14 51493257 51495257 promoters 0.0175990561400059 0.017009009009009 0.0162059103908484 10171 13875 11539 0.425070951419309 0.892117438022102 -0.00139314574915747
NM_001185070 chr14 51494258 51494535 exons_1 0.0440251572327044 0.0489130434782609 0.013986013986014 159 184 143 0.175109519122841 0.617476660846978 -0.0300391432466904
NM_001185070 chr14 51494536 51495516 introns_1 0.021286441462286 0.0158163265306122 0.0142169728783902 4322 5880 4572 0.0101725235512137 0.121388428680878 -0.00706946858389578
NM_001243663 chr14 54979509 54990660 introns_5 0.0256916996047431 0.0130246020260492 0.0184210526315789 506 691 760 0.438194287156326 0.906334037428766 -0.00727064697316414
NM_001243663 chr14 54989806 54991806 promoters 0.017531556802244 0.0102647217720151 0.0144107050952136 1426 1851 1943 0.539338315212116 0.979000650589806 -0.00312085170703045
NM_001243663 chr14 54990661 54990806 exons_6 0.0130434782608696 0.00862068965517241 0.0118343195266272 920 1160 1183 0.850055373811631 1 -0.00120915873424235
NM_001243607 chr14 59057300 59059300 promoters 0.0238095238095238 0.0152477763659466 0.0228452751817238 630 787 963 0.97940688539868 1 -0.000964248627800028
NM_001243554 chr14 59191221 59193221 promoters 0.0139313625552158 0.0159596808063839 0.0133055466495672 5886 7143 6238 0.755387293123421 1 -0.000625815905648598
NM_001243554 chr14 59191711 59192221 exons_5 0.0102604577742699 0.0100058858151854 0.00900900900900901 1267 1699 1443 0.737014240712208 1 -0.00125144876526092
NM_001185140 chr14 59230896 59240225 introns_15 0.0219966159052453 0.00646830530401035 0.016602809706258 591 773 783 0.529015364827723 0.97118846380162 -0.00539380619898737
NM_001185140 chr14 59239303 59241303 promoters 0.00839127307600096 0.00699539327759768 0.00697809653033534 4171 5861 5159 0.445855893560467 0.914864187661064 -0.00141317654566562
NM_001243293 chr14 59407993 59409993 promoters 0.0171931227508996 0.0115373237353318 0.0125662674258787 7503 10141 10186 0.0150467800357214 0.154381838154668 -0.00462685532502098
NM_001167795 chr14 60411941 60413941 promoters 0.0328826060233559 0.0289411764705882 0.02844110544674 3254 4250 3727 0.2866887639083 0.760705606532801 -0.00444150057661586
NM_001167795 chr14 60413018 60413780 introns_1 0.0556438791732909 0.049079754601227 0.0543478260869565 629 815 736 0.937684647980677 1 -0.00129605308633442
NM_001167795 chr14 60414475 60414636 exons_4 0.0222729868646488 0.0136986301369863 0.0218145761031234 1751 2190 2017 0.995706924970666 1 -0.000458410761525321
NM_001167795 chr14 60414637 60414732 introns_4 0.0156765676567657 0.0116959064327485 0.0155807365439093 1212 1368 1412 0.981020650428309 1 -9.58311128563278e-05
NM_001167795 chr14 60415284 60415687 exons_7 0.0396039603960396 0.0465116279069767 0.0336927223719677 606 989 742 0.531353315377099 0.973253983113401 -0.00591123802407195
NM_001244581 chr14 62524914 62526914 promoters 0.011046511627907 0.0108374384236453 0.0134392180818571 1720 2030 1637 0.523747187479028 0.965935890653567 0.00239270645395008
NM_001244581 chr14 62526244 62602233 introns_1 0.011046511627907 0.0108374384236453 0.0134392180818571 1720 2030 1637 0.523747187479028 0.965935890653567 0.00239270645395008
NM_001159304 chr14 64232988 64234988 promoters 0.0458715596330275 0.0542452830188679 0.0473118279569892 327 424 465 0.974774933616034 1 0.00144026832396172
NM_001159304 chr14 64234082 64236380 introns_1 0.0458715596330275 0.0542452830188679 0.0473118279569892 327 424 465 0.974774933616034 1 0.00144026832396172
NM_001244582 chr14 64908352 64925175 introns_5 0.0125588697017268 0.0154362416107383 0.0185322461082283 1274 1490 1349 0.215411059226351 0.678629470182306 0.00597337640650147
NM_001244582 chr14 64924449 64926449 promoters 0.0121546961325967 0.0157232704402516 0.0161173923502526 3620 4452 4157 0.156061903013214 0.585328413121785 0.0039626962176559
NM_001244582 chr14 64925176 64925449 exons_6 0.0143843498273878 0.0190609019060902 0.0173410404624277 1738 2151 2076 0.512778854371836 0.960950342420536 0.00295669063503994
NM_001097488 chr14 66287056 66288397 introns_1 0.0210918114143921 0.0120036934441367 0.0158394931362196 806 1083 947 0.417490960172635 0.887281540553149 -0.00525231827817242
NM_001097488 chr14 66287650 66289650 promoters 0.0210918114143921 0.0120036934441367 0.0158394931362196 806 1083 947 0.417490960172635 0.887281540553149 -0.00525231827817242
NM_001145750 chr14 71090166 71092166 promoters 0.00533417006589269 0.00502134069796636 0.00701845593969327 3187 3983 3847 0.330510187282504 0.808200834429623 0.00168428587380058
NM_001145750 chr14 71091167 71091593 exons_1 0.00209205020920502 0.00110192837465565 0.0017688679245283 1434 1815 1696 0.850261793763916 1 -0.000323182284676719
NM_001145750 chr14 71091594 71093566 introns_1 0.00671140939597315 0.00628930817610063 0.0031104199066874 596 795 643 0.381308450260129 0.85980043312905 -0.00360098948928575
NM_001243555 chr14 71485294 71487294 promoters 0.0176355323318093 0.0130718954248366 0.0127814972611077 1531 1836 1643 0.256149665912488 0.724458965419542 -0.00485403507070154
NM_001243555 chr14 71486295 71486453 exons_1 0.0324675324675325 0.0373831775700935 0.00684931506849315 154 214 146 0.175961695118814 0.618165165732068 -0.0256182173990393
NM_001243555 chr14 71486454 71491529 introns_1 0.0159767610748003 0.00986436498150432 0.0133600534402138 1377 1622 1497 0.557422778618142 0.989421676841203 -0.00261670763458653
NM_001243184 chr14 72382327 72384327 promoters 0.0147267565649397 0.0132424787863204 0.0142878404524483 5636 7778 6719 0.867804480345378 1 -0.000438916112491392
NM_001243184 chr14 72458732 72458965 exons_18 0.860668789808917 0.822436849925706 0.85056657223796 1256 1346 1412 0.531222688096247 0.973253983113401 -0.0101022175709568
NM_001190219 chr14 73804357 73807159 introns_3 0.0255802936996684 0.0224200461589186 0.0184115523465704 2111 3033 2770 0.0872974104545235 0.439884275882942 -0.00716874135309801
NM_001190219 chr14 73806247 73808247 promoters 0.0221063089915549 0.0182501341921632 0.0158504369030685 4026 5589 4921 0.0303135282930654 0.234360576134298 -0.00625587208848641
NM_001190219 chr14 73807160 73807247 exons_4 0.0182767624020888 0.013302034428795 0.0125523012552301 1915 2556 2151 0.133684784928549 0.54390468086742 -0.00572446114685865
NM_001044549 chr14 74119482 74121482 promoters 0.0164872139973082 0.0136132902630365 0.0157563025210084 2972 4334 3808 0.869999194641466 1 -0.000730911476299806
NM_001044549 chr14 74120483 74120612 exons_1 0.0129032258064516 0.0222222222222222 0.0245098039215686 155 225 204 0.45224556217736 0.918200519327333 0.011606578115117
NM_001243452 chr14 75116707 75118707 promoters 0.0201342281879195 0.0143540669856459 0.00612557427258806 596 836 653 0.0300433365172533 0.233642807130044 -0.0140086539153314
NM_001097435 chr14 75897302 75918821 introns_14 0.00914380714879468 0.00668410345829701 0.00816326530612245 2406 3441 2940 0.733352793309373 1 -0.00098054184267223
NM_001097435 chr14 75917902 75919902 promoters 0.00914380714879468 0.00668410345829701 0.00816326530612245 2406 3441 2940 0.733352793309373 1 -0.00098054184267223
NM_001190155 chr14 76506317 76508317 promoters 0.0454545454545455 0.0761421319796954 0.0555555555555556 132 197 216 0.833946771509828 1 0.0101010101010101
NM_001190155 chr14 76507318 76507467 exons_1 0.0454545454545455 0.0761421319796954 0.0555555555555556 132 197 216 0.833946771509828 1 0.0101010101010101
NM_214193 chr14 76591009 76592394 introns_20 0.0470588235294118 0.00869565217391304 0.0416666666666667 85 115 96 0.884790711750532 1 -0.0053921568627451
NM_214193 chr14 76591544 76593544 promoters 0.0470588235294118 0.00869565217391304 0.0416666666666667 85 115 96 0.884790711750532 1 -0.0053921568627451
NM_213934 chr14 76699286 76701286 promoters 0.00673234811165846 0.00846120751469956 0.00746050321825629 6090 6973 6836 0.659587808064341 1 0.000728155106597833
NM_213934 chr14 76700286 76700286 TSSes 0.00641025641025641 0 0 156 129 134 0.159383529119078 0.588816212174632 -0.00641025641025641
NM_213934 chr14 76700455 76738104 introns_1 0.00764044943820225 0.00578243585110228 0.00595016734845668 2225 2767 2689 0.477256260645094 0.939535860391283 -0.00169028208974557
NM_001243516 chr14 76834674 76836674 promoters 0.00717458148274684 0.00805832693783576 0.0051584377302874 2927 2606 2714 0.366771964714217 0.846802289369977 -0.00201614375245944
NM_214219 chr14 80105018 80107018 promoters 0.0128939828080229 0.0134843581445523 0.0184301821335646 4188 5562 4612 0.0293519637810586 0.230442652474175 0.00553619932554169
NM_001190209 chr14 81900909 81902909 promoters 0.0368 0.0129390018484288 0.015929203539823 625 541 565 0.0121013654894497 0.132852824131675 -0.020870796460177
NM_001190209 chr14 81901719 81901909 exons_4 0.0368 0.0129390018484288 0.015929203539823 625 541 565 0.0121013654894497 0.132852824131675 -0.020870796460177
NM_001244375 chr14 82248477 82250477 promoters 0.0115830115830116 0.0125 0.00686106346483705 259 480 583 0.428455005586181 0.894810755166827 -0.00472194811817453
NM_001244374 chr14 82248533 82250533 promoters 0.0115830115830116 0.0125 0.00686106346483705 259 480 583 0.428455005586181 0.894810755166827 -0.00472194811817453
NM_001244373 chr14 82248535 82250535 promoters 0.0115830115830116 0.0125 0.00686106346483705 259 480 583 0.428455005586181 0.894810755166827 -0.00472194811817453
NM_001244373 chr14 82249654 82250208 introns_1 0.0115830115830116 0.0125 0.00686106346483705 259 480 583 0.428455005586181 0.894810755166827 -0.00472194811817453
NM_001244374 chr14 82249654 82261889 introns_1 0.0115830115830116 0.0125 0.00686106346483705 259 480 583 0.428455005586181 0.894810755166827 -0.00472194811817453
NM_001244375 chr14 82249654 82261906 introns_1 0.0115830115830116 0.0125 0.00686106346483705 259 480 583 0.428455005586181 0.894810755166827 -0.00472194811817453
NM_001244501 chr14 87991636 88004800 introns_12 0.0162287480680062 0.0126984126984127 0.00794351279788173 1294 1260 1133 0.0650781011917614 0.373080463490106 -0.00828523527012445
NM_001244501 chr14 88004375 88006375 promoters 0.0122743682310469 0.00989979476035253 0.00761421319796954 6925 8283 7092 0.00528423050906273 0.081272281741902 -0.00466015503307739
NM_001244501 chr14 88004801 88005375 exons_13 0.0114562118126273 0.00949567419286769 0.00860759493670886 3928 4739 3950 0.199872285951072 0.655656746792685 -0.00284861687591843
NM_001001541 chr14 90116463 90118463 promoters 0.0151324085750315 0.018796992481203 0.0203160270880361 793 1064 886 0.431016837786294 0.897032515165346 0.00518361851300459
NM_001001541 chr14 90117464 90117550 exons_1 0.045662100456621 0.0434782608695652 0.052 219 299 250 0.73487581855942 1 0.006337899543379
NM_001243122 chr14 90515502 90531071 introns_9 0.350846468184472 0.344978165938865 0.36990459670425 1713 2519 2306 0.170407471867718 0.607399359952737 0.0190581285197781
NM_001130211 chr14 92278731 92280731 promoters 0.0089938167509837 0.0132890365448505 0.017428350116189 1779 2709 2582 0.0167181978734122 0.16314484354395 0.0084345333652053
NM_001130211 chr14 92279328 92279731 exons_7 0.00878477306002928 0.00768491834774256 0.0189431704885344 683 1041 1003 0.0358819948028881 0.262616333074027 0.0101583974285051
NM_001078674 chr14 92309355 92330189 introns_6 0.0138888888888889 0.0119469026548673 0.00836635843240863 1872 2260 2271 0.0900078349670913 0.447457818059042 -0.00552253045648026
NM_001078674 chr14 92329213 92331213 promoters 0.0122814321398834 0.0132492113564669 0.0119180041315748 4804 6340 6293 0.822226772926289 1 -0.000363428008308665
NM_001044574 chr14 98628355 98792607 introns_17 0.0131638674534725 0.0178812415654521 0.015625 2203 2964 2432 0.525285426523352 0.967036082870128 0.00246113254652746
NM_001044574 chr14 98792080 98794080 promoters 0.0119289340101523 0.0119460500963391 0.00991661032228983 3940 5190 4437 0.372982502812885 0.851122148452507 -0.00201232368786245
NM_001044574 chr14 98792608 98793080 exons_18 0.0106252554147936 0.00890937019969278 0.00961881011756324 2447 3255 2807 0.727031547925086 1 -0.00100644529723039
NM_001243343 chr14 100797095 100799095 promoters 0.00611153552330023 0.00417910447761194 0.0048951048951049 1309 1675 1430 0.663477649346974 1 -0.00121643062819533
NM_001243343 chr14 100798468 100825720 introns_1 0.00611153552330023 0.00417910447761194 0.0048951048951049 1309 1675 1430 0.663477649346974 1 -0.00121643062819533
NM_213839 chr14 100926304 100928304 promoters 0.0126984126984127 0.00748396293656451 0.0116731517509728 2835 2806 2570 0.671091798125198 1 -0.00102526094743994
NM_213839 chr14 100927338 100940724 introns_1 0.0126984126984127 0.00748396293656451 0.0116731517509728 2835 2806 2570 0.671091798125198 1 -0.00102526094743994
NM_001315572 chr14 101253817 101255817 promoters 0.0208816705336427 0.0132564841498559 0.0205831903945112 1724 1735 1749 0.953887956410157 1 -0.00029848013913154
NM_001315572 chr14 101254839 101264622 introns_1 0.0208816705336427 0.0132564841498559 0.0205831903945112 1724 1735 1749 0.953887956410157 1 -0.00029848013913154
NM_214085 chr14 102547793 102549793 promoters 0.0131810193321617 0.0129383086442903 0.0181225819588678 4552 5333 4911 0.0425424150848468 0.287500773649422 0.00494156262670616
NM_214085 chr14 102548249 102548793 exons_3 0.0105053946621238 0.0113783294543574 0.0182774854610911 3522 3867 3611 0.0039859859887285 0.0669303711766531 0.00777209079896732
NM_001244579 chr14 104193423 104195423 promoters 0.0236277717193748 0.0173194777511324 0.0245239908606245 5502 7506 6565 0.608685887111641 1 0.000896219141249752
NM_001244579 chr14 104194424 104194821 exons_1 0 0.0168067226890756 0 72 119 97 0.871680081918256 1 0
NM_001244579 chr14 104194822 104196895 introns_1 0.0127197904975683 0.0066957787481805 0.0162368672397326 2673 3435 3141 0.156928314718511 0.586286020311424 0.00351707674216429
NM_001315792 chr14 104562593 104564593 promoters 0.0170333569907736 0.0148030663494581 0.0167477039438142 2818 3783 3702 0.980832131817473 1 -0.000285653046959444
NM_001315792 chr14 104563594 104563847 exons_1 0.00520156046814044 0.0066006600660066 0.00651465798045603 769 606 614 0.744732152737697 1 0.00131309751231558
NM_001315792 chr14 104563848 104564017 introns_1 0.0205479452054795 0.0129805292061907 0.0165579528349222 1168 2003 1993 0.539364408834129 0.979000650589806 -0.00398999237055722
NM_001315792 chr14 104564243 104564505 introns_2 0.0274509803921569 0.0239520958083832 0.0197368421052632 255 334 304 0.547479947836998 0.982556390684211 -0.00771413828689371
NM_001315792 chr14 104564506 104564796 exons_3 0.0207667731629393 0.0214285714285714 0.0240202275600506 626 840 791 0.67036935645659 1 0.00325345439711127
NM_001204766 chr14 105010982 105012982 promoters 0.0252252252252252 0.0159027128157156 0.0188370188370188 1110 1069 1221 0.285176678929854 0.757711775612417 -0.00638820638820639
NM_001204766 chr14 105011983 105012556 exons_1 0.0252252252252252 0.0159027128157156 0.0188370188370188 1110 1069 1221 0.285176678929854 0.757711775612417 -0.00638820638820639
NM_214057 chr14 105043191 105045191 promoters 0.0232717316906229 0.0214513155689626 0.0203651685393258 4383 5967 5696 0.324290816850482 0.800638534705443 -0.00290656315129702
NM_214057 chr14 105043836 105043964 exons_5 0.0482897384305835 0.0420711974110032 0.022887323943662 497 618 568 0.0270735918698598 0.220983580727096 -0.0254024144869215
NM_214057 chr14 105043965 105044148 introns_5 0.0241648898365316 0.0255727224294086 0.0224592925322852 1407 1877 1781 0.727214166284046 1 -0.0017055973042464
NM_001144115 chr14 105805308 105807308 promoters 0.0153846153846154 0.00754716981132075 0.00993124522536287 1105 1060 1309 0.222045663315707 0.685256898800407 -0.00545337015925251
NM_001315778 chr14 106775895 106793456 introns_6 0.0102319236016371 0.016003765591904 0.0131373858828769 4398 4249 4491 0.232615895438295 0.696473137841842 0.00290546228123976
NM_001315778 chr14 106792606 106794606 promoters 0.0102319236016371 0.016003765591904 0.0131373858828769 4398 4249 4491 0.232615895438295 0.696473137841842 0.00290546228123976
NM_001244503 chr14 108150776 108158818 introns_16 0.0153061224489796 0.0107438016528926 0.0141666666666667 1176 1210 1200 0.813526994593105 1 -0.00113945578231293
NM_001244503 chr14 108157956 108159956 promoters 0.0108923334729786 0.010522496371553 0.0131037064769749 2387 2756 2671 0.449254993093179 0.917310179635699 0.00221137300399628
NM_001190169 chr14 108959383 108971349 introns_1 0.78334417696812 0.776432231020028 0.765084075173096 1537 2147 2022 0.189364107796818 0.640301609622868 -0.0182601017950238
NM_001243406 chr14 109124655 109126655 promoters 0.0132381118272078 0.0124961901859189 0.00833333333333333 5741 6562 6720 0.00835149094439691 0.108850930003725 -0.00490477849387447
NM_001243406 chr14 109125085 109125655 exons_3 0.00993464052287582 0.01110550227158 0.00973296730721238 3825 3962 4007 0.922520217119332 1 -0.000201673215663438
NM_213927 chr14 110634825 110636825 promoters 0.0784313725490196 0.0185185185185185 0.0333333333333333 102 108 150 0.112353755383942 0.49836645569968 -0.0450980392156863
NM_001114279 chr14 111350669 111352669 promoters 0.0131157097056252 0.0104712041884817 0.0157400355420157 3431 4011 3939 0.28737277547353 0.760894854768524 0.00262432583639056
NM_001114279 chr14 111351565 111351669 exons_16 0.0248868778280543 0.0141342756183746 0.0255402750491159 442 566 509 0.894476568137235 1 0.000653397221061617
NM_213781 chr14 111460807 111462807 promoters 0.0113636363636364 0.0105769230769231 0.00776156473144986 2288 3120 3221 0.164062780083809 0.596731933965794 -0.0036020716321865
NM_001244551 chr14 112141745 112143745 promoters 0.0279388508170796 0.0319969159599075 0.0264400377714825 1897 2594 2118 0.74772835052753 1 -0.00149881304559707
NM_001244551 chr14 112143283 112143844 exons_2 0.0279209621993127 0.0286644951140065 0.0347222222222222 2328 3070 2448 0.167061819983997 0.603309324690015 0.00680126002290951
NM_001244551 chr14 112143845 112144970 introns_2 0.0269541778975741 0.0241379310344828 0.0415045395590143 742 870 771 0.0963709763195757 0.462465193409543 0.0145503616614401
NM_001206336 chr14 112284261 112285073 exons_1 0.043684710351377 0.0283855706682436 0.0312707917498337 1053 1691 1503 0.121339881923788 0.519003767683113 -0.0124139186015434
NM_001206336 chr14 112285074 112285750 introns_1 0.203947368421053 0.224568138195777 0.186480186480186 304 521 429 0.472214037112109 0.934945500112106 -0.0174671819408661
NM_001206336 chr14 112285216 112287216 promoters 0.0239637305699482 0.0219604071491544 0.0211906258417886 9264 12477 11137 0.187817029566232 0.637706584408644 -0.00277310472815955
NM_001206336 chr14 112285751 112286216 exons_2 0.0192633361558002 0.0185825410544512 0.016839785961599 4724 6942 6354 0.331133413489678 0.808441732637698 -0.00242355019420118
NM_001098590 chr14 113080980 113082980 promoters 0.0146123431321987 0.0131189710610932 0.0119439868204283 5817 7775 7284 0.184139882638358 0.630420689677163 -0.00266835631177039
NM_001098590 chr14 113081981 113083222 exons_1 0.0147660154475239 0.0135184508586043 0.0130151843817787 4402 5474 5071 0.469687002674515 0.933563152268265 -0.00175083106574511
NM_001078685 chr14 113125455 113127455 promoters 0.0625 0.0351758793969849 0.021505376344086 128 199 186 0.0641947271136201 0.370272038088805 -0.040994623655914
NM_001243685 chr14 114849888 114851888 promoters 0.0214401294498382 0.050415353766829 0.0333963453056081 2472 3491 3174 0.0517215212981151 0.323179237408403 0.0119562158557699
NM_214400 chr14 121468571 121470571 promoters 0.0203856749311295 0.0138751238850347 0.024217961654894 1815 2018 1982 0.361068192912475 0.840089037865813 0.00383228672376457
NM_001243561 chr14 124161716 124163716 promoters 0.0115667718191377 0.0136436597110754 0.00682926829268293 951 1246 1025 0.296657892545344 0.773018577475548 -0.00473750352645482
NM_001243561 chr14 124162920 124165814 introns_1 0.0115667718191377 0.0136436597110754 0.00682926829268293 951 1246 1025 0.296657892545344 0.773018577475548 -0.00473750352645482
NM_001123074 chr14 124399329 124401329 promoters 0.0169144981412639 0.011878453038674 0.0156052963430013 5380 7240 6344 0.641341781377859 1 -0.00130920179826268
NM_001123074 chr14 124400330 124401739 exons_1 0.00938219153832537 0.00960019443431766 0.0134515890613452 5649 8229 6765 0.0234384897929757 0.20050562631991 0.00406939752301979
NM_001190291 chr14 126824999 126825788 introns_4 0.0651537335285505 0.0600991325898389 0.0709759188846641 1366 1614 1578 0.49462679225469 0.952635050474703 0.00582218535611362
NM_001315654 chr14 127356604 127358604 promoters 0.0118724559023066 0.0141003948110547 0.0148124803025528 2948 3546 3173 0.324778027140642 0.801240773324124 0.00294002440024614
NM_001315654 chr14 127357605 127357632 exons_1 0.0101781170483461 0.00961538461538462 0.00793650793650794 393 416 378 0.745970666199173 1 -0.00224160911183812
NM_001315654 chr14 127357633 127358130 introns_1 0.00763358778625954 0.0108205590622182 0.00992063492063492 1048 1109 1008 0.588030857158603 1 0.00228704713437538
NM_001315654 chr14 127373835 127384106 introns_10 0.709821428571429 0.751915708812261 0.70173535791757 896 1044 922 0.683320962688116 1 -0.00808607065385814
NM_001315654 chr14 127387680 127394033 introns_15 0.0204301075268817 0.137577002053388 0.0600600600600601 930 974 999 0.00161953328753518 0.0327235146165466 0.0396299525331783
NM_001185171 chr14 128401545 128403545 promoters 0.0617283950617284 0.0381679389312977 0.0446096654275093 162 262 269 0.493121875414738 0.952132126889122 -0.0171187296342191
NM_001246670 chr14 128617849 128619019 exons_1 0.023191094619666 0.0300453514739229 0.0310752019888129 1078 1764 1609 0.253859898735703 0.721941112550575 0.00788410736914688
NM_001246670 chr14 128618019 128620019 promoters 0.023191094619666 0.0300453514739229 0.0310752019888129 1078 1764 1609 0.253859898735703 0.721941112550575 0.00788410736914688
NM_001244531 chr14 129089790 129091790 promoters 0.0210867802108678 0.0132575757575758 0.0156806842480399 1233 1584 1403 0.297407755169517 0.773706509992736 -0.00540609596282789
NM_001243591 chr14 129710525 129741936 introns_15 0.00986168032786885 0.00861401471157569 0.00877385391533231 7808 10332 9118 0.47272998107696 0.935658769637601 -0.00108782641253654
NM_001243591 chr14 129741205 129743205 promoters 0.0105997703383093 0.0085492397050186 0.00994182193092275 11321 15323 13579 0.663949708091268 1 -0.000657948407386588
NM_001243591 chr14 129741937 129742205 exons_16 0.0384615384615385 0.0173076923076923 0.0289608177172061 494 520 587 0.395218129843144 0.870144510832013 -0.00950072074433233
NM_001258352 chr14 131769022 131771022 promoters 0.0162621966474856 0.0158766160127013 0.0131239746894774 3997 4409 4267 0.237888267233912 0.701312539568698 -0.00313822195800823
NM_001243608 chr14 133881949 133882136 exons_2 0.857426726279185 0.851699279093718 0.866235864297254 2013 2913 3095 0.292729544774286 0.766988668030318 0.00880913801806837
NM_001243608 chr14 133916084 133998384 introns_6 0.848875661375661 0.826523122094446 0.842162162162162 3024 4087 3700 0.559338575130175 0.991753215176974 -0.00671349921349929
NM_001244365 chr14 135101609 135102160 exons_1 0.746943765281174 0.721899224806202 0.745215965008201 1636 2064 1829 0.961632125193167 1 -0.00172780027297237
NM_001244367 chr14 135101612 135102160 exons_1 0.746943765281174 0.721899224806202 0.745215965008201 1636 2064 1829 0.961632125193167 1 -0.00172780027297237
NM_001244367 chr14 135130056 135132056 promoters 0.0138522427440633 0.0104116222760291 0.0128310128310128 3032 4130 3663 0.7636068998099 1 -0.00102122991305049
NM_001244366 chr14 135130059 135132059 promoters 0.0138522427440633 0.0104116222760291 0.0128310128310128 3032 4130 3663 0.7636068998099 1 -0.00102122991305049
NM_001244365 chr14 135130069 135132069 promoters 0.0138522427440633 0.0104116222760291 0.0128310128310128 3032 4130 3663 0.7636068998099 1 -0.00102122991305049
NM_001244365 chr14 135130844 135131069 exons_1 0.0133802816901408 0.010718954248366 0.0114873035066505 2840 3825 3308 0.514993500966998 0.961336705073456 -0.0018929781834903
NM_001244366 chr14 135130844 135131059 exons_1 0.0135630498533724 0.0112175102599179 0.0123136746597537 2728 3655 3086 0.686218836494351 1 -0.00124937519361871
NM_001244367 chr14 135130844 135131056 exons_1 0.0135630498533724 0.0112175102599179 0.0123136746597537 2728 3655 3086 0.686218836494351 1 -0.00124937519361871
NM_001243896 chr14 139071575 139073575 promoters 0.012394582162024 0.0107681263460158 0.0155724430048586 7826 9751 8027 0.0717916466678963 0.394734204174819 0.00317786084283458
NM_001243896 chr14 139072697 139079459 introns_1 0.0136677115987461 0.0113522202129797 0.0159309254529977 7975 9954 8223 0.203830578435693 0.661721054783591 0.00226321385425161
NR_035399 chr14 141206213 141208213 promoters 0.711914641375222 0.690802348336595 0.762299074525085 1687 2555 2053 0.000241968390352394 0.00758974184405342 0.050384433149863
NM_001190175 chr14 141342055 141343713 introns_2 0.637967537050106 0.648783185840708 0.644661308840413 1417 1808 1742 0.719865571281735 1 0.00669377179030739
NM_001190175 chr14 141343834 141344263 introns_3 0.928893905191874 0.904684975767367 0.877175025588536 886 1238 977 0.000151987838948044 0.00515194144840799 -0.0517188796033372
NM_001190175 chr14 141347260 141348696 introns_7 0.0131795716639209 0.0109510086455331 0.0175757575757576 1214 1735 1650 0.2629432380664 0.732659521634255 0.00439618591183665
NM_001190175 chr14 141347870 141349870 promoters 0.0122772277227723 0.00972576530612245 0.012739965095986 5050 6272 5730 0.773250001368612 1 0.000462737373213762
NM_001190175 chr14 141348697 141348870 exons_8 0.0119916579770594 0.00925721842627287 0.0107843137254902 3836 4537 4080 0.614652574510222 1 -0.00120734425156924
NM_213750 chr15 185894 187894 promoters 0.0195331110052406 0.0203477617462079 0.0189134808853119 2099 2703 2485 0.86655194906616 1 -0.000619630119928719
NM_213750 chr15 187277 402803 introns_2 0.0153374233128834 0.0124137931034483 0.0172284644194757 978 1450 1335 0.641377125655306 1 0.00189104110659222
NM_001204765 chr15 4258056 4260056 promoters 0 0.0191387559808612 0 182 209 172 0.964133652405713 1 0
NM_213773 chr15 15662651 15664651 promoters 0.00837598883201489 0.00975786049873509 0.0137598899208806 2149 2767 2907 0.0578295376120158 0.348193020338527 0.00538390108886574
NM_213773 chr15 15663667 15665659 introns_1 0.00700116686114352 0.00825156110615522 0.010642919200695 3428 4484 4604 0.0756138047468998 0.409932618821259 0.00364175233955152
NM_001185064 chr15 19522244 19524244 promoters 0.0125200642054575 0.012573774698486 0.0140458015267176 3115 3897 3275 0.587374924695561 1 0.00152573732126009
NM_001128487 chr15 19797143 19799143 promoters 0.0620689655172414 0.0371428571428571 0.0602739726027397 290 350 365 0.993727447186523 1 -0.00179499291450165
NM_001243692 chr15 19970593 19971431 introns_15 0.0185858585858586 0.0174744477415101 0.0223968565815324 2475 3033 2545 0.323063623400477 0.799106303919992 0.00381099799567383
NM_001243692 chr15 19970664 19972664 promoters 0.0141585760517799 0.0112019376324553 0.0175546029802 4944 6606 4899 0.153266576913117 0.582891600421992 0.00339602692842011
NM_001243692 chr15 19971432 19971664 exons_16 0.0048661800486618 0.00335289186923722 0.0038265306122449 822 1193 784 0.734127901669939 1 -0.0010396494364169
NM_001134343 chr15 20104160 20106160 promoters 0.0212640283520378 0.018664047151277 0.0201906898485698 1693 2036 1783 0.8275364439801 1 -0.00107333850346798
NM_001134343 chr15 20105205 20126288 introns_1 0.0212640283520378 0.018664047151277 0.0201906898485698 1693 2036 1783 0.8275364439801 1 -0.00107333850346798
NM_001129968 chr15 23675728 23677728 promoters 0.0661157024793388 0.0134228187919463 0.013986013986014 121 149 143 0.0128642545091831 0.138007889986953 -0.0521296884933249
NM_214119 chr15 24894574 24896574 promoters 0.025 0.0454545454545455 0.0341880341880342 80 110 117 0.79313383668275 1 0.00918803418803419
NM_001097440 chr15 25328219 25330219 promoters 0.0135116311463992 0.00993016150152772 0.0129244507108448 7179 9164 8511 0.827151256960212 1 -0.000587180435554431
NM_001097440 chr15 25329220 25329457 exons_1 0.00932944606413994 0.00816485225505443 0.0141815235008104 1715 2572 2468 0.0922350680645908 0.453305615231406 0.00485207743667043
NM_001097440 chr15 25329458 25353605 introns_1 0.0190725504861631 0.0142159678345778 0.0167805167805168 5348 6964 6734 0.395628693351986 0.870409553476797 -0.00229203370564627
NM_001097440 chr15 25376781 25376992 introns_11 0.25 0.264864864864865 0.224 152 185 125 0.647515575809609 1 -0.026
NM_001097440 chr15 25377430 25379036 introns_13 0.0101010101010101 0.0240054869684499 0.00505050505050505 1089 1458 990 0.399120064943913 0.874650723926331 -0.00505050505050505
NM_001315712 chr15 30312534 30317040 exons_1 0.434356920338229 0.439037825927286 0.330317740511915 4494 5446 4532 5.4813868219501e-24 5.15798499945505e-21 -0.104039179826313
NM_001315712 chr15 30509718 30578872 introns_13 0.020389249304912 0.0273492286115007 0.0232758620689655 1079 1426 1160 0.67295030388221 1 0.00288661276405356
NM_001315712 chr15 30578265 30580265 promoters 0.019212962962963 0.0191003213138165 0.0124768167256786 4320 5602 5931 0.00546500684486496 0.0823028904124378 -0.00673614623728433
NM_001315712 chr15 30578873 30579265 exons_14 0.0195012787723785 0.0145513338722716 0.00940291490362012 3128 3711 4254 0.000254605791317812 0.00779197909373862 -0.0100983638687584
NM_001164842 chr15 30999994 31000769 exons_1 0.889354568315172 0.888965044551062 0.882352941176471 1193 1459 1122 0.598551653425327 1 -0.00700162713870123
NM_001164842 chr15 31000770 31003223 introns_1 0.0211776859504132 0.0142773892773893 0.00967261904761905 1936 3432 2688 0.00135761898531547 0.0291291083266223 -0.0115050669027942
NM_001164842 chr15 31003224 31004405 exons_2 0.0121446055356807 0.0117395944503735 0.0151083689289669 10622 14992 12642 0.0371469237121055 0.265099443652913 0.00296376339328627
NM_001164842 chr15 31003405 31005405 promoters 0.0120855283545088 0.0116579158138293 0.0133849210498797 16135 22474 19126 0.244535472306266 0.709161243381449 0.00129939269537091
NM_001204902 chr15 31706968 31708968 promoters 0.0109664153529815 0.012160336285843 0.0094076142878142 5836 6661 6803 0.36754886577259 0.847144699647896 -0.0015588010651673
NM_001204902 chr15 31707969 31708067 exons_1 0.00616165277274375 0.00814387512724805 0.00621727748691099 2759 2947 3056 0.995710142837637 1 5.56247141672468e-05
NM_001204902 chr15 31708068 31720815 introns_1 0.0194444444444444 0.0100864553314121 0.0120805369127517 720 694 745 0.231579587147998 0.695794673498107 -0.00736390753169277
NM_001198925 chr15 32419374 32475133 introns_2 0.0427350427350427 0.0430379746835443 0.0465116279069767 351 395 344 0.808877416623827 1 0.00377658517193401
NM_001198925 chr15 32474356 32476356 promoters 0.0238964487222038 0.0203423468122054 0.0289156626506024 3013 4031 3735 0.14237999289804 0.559089966870912 0.00501921392839863
NM_001244586 chr15 33172119 33174119 promoters 0.838264299802761 0.811241217798595 0.824159766195811 2028 2135 2053 0.239224769536144 0.703319108017107 -0.0141045336069503
NM_001244586 chr15 33173120 33174121 exons_1 0.838264299802761 0.811241217798595 0.824159766195811 2028 2135 2053 0.239224769536144 0.703319108017107 -0.0141045336069503
NM_001244565 chr15 33287294 33289294 promoters 0.0205837173579109 0.0117084826762246 0.016609672691744 3255 4185 4094 0.24758507010121 0.71309263522373 -0.00397404466616689
NM_001244565 chr15 33288295 33288519 exons_1 0.0542635658914729 0.0219298245614035 0.0455635491606715 387 456 417 0.564237518270721 0.995892673157901 -0.0087000167308014
NM_001244565 chr15 33288520 33293746 introns_1 0.0127118644067797 0.00642791551882461 0.00983284169124877 944 1089 1017 0.53054603977312 0.973184840987341 -0.00287902271553089
NM_001143701 chr15 37800494 37802494 promoters 0.0127909414971692 0.0121951219512195 0.0150319428786171 4769 6314 5322 0.310199918550714 0.782698716779931 0.00224100138144784
NM_001143701 chr15 37801495 37801717 exons_1 0.0377358490566038 0.0365853658536585 0.0308641975308642 159 164 162 0.737251196959003 1 -0.00687165152573958
NM_001167629 chr15 45913762 45933068 introns_20 0.018348623853211 0.0113268608414239 0.014722536806342 2616 3708 3532 0.322456796053231 0.798805158180757 -0.00362608704686899
NM_001167629 chr15 45932112 45934112 promoters 0.018348623853211 0.0113268608414239 0.014722536806342 2616 3708 3532 0.322456796053231 0.798805158180757 -0.00362608704686899
NM_001243566 chr15 46444656 46446656 promoters 0.0425531914893617 0.0614525139664804 0.04 141 179 175 0.86471733073675 1 -0.0025531914893617
NM_001190210 chr15 46469888 46471888 promoters 0.01947261663286 0.0120772946859903 0.0117792932424055 2465 3312 3226 0.0194148055411966 0.179633025301995 -0.00769332339045458
NM_001190210 chr15 46470889 46471024 exons_1 0.0195530726256983 0.0132317562149158 0.0133620689655172 1790 2494 2320 0.124061178122138 0.526201532704781 -0.00619100366018108
NM_001001637 chr15 46545546 46547546 promoters 0.0335420393559928 0.0270182291666667 0.0358047016274864 2236 3072 2765 0.562513400654887 0.9940984941196 0.0022626622714936
NM_001001637 chr15 46546334 46546546 exons_8 0.0345330739299611 0.0282286520818631 0.0365901128843908 2056 2834 2569 0.610289186734756 1 0.00205703895442972
NM_001098595 chr15 47103603 47105603 promoters 0.0113753877973113 0.00335695635956733 0.0090167453842851 1934 2681 2329 0.481268784776428 0.943206630563026 -0.00235864241302617
NM_001098595 chr15 47104604 47104661 exons_1 0.0329341317365269 0.0154867256637168 0.0337837837837838 334 452 444 0.814634060446702 1 0.000849652047256837
NM_001244225 chr15 48425854 48443192 introns_2 0.0212264150943396 0.0209464701318852 0.0182539682539683 848 1289 1260 0.609991063293005 1 -0.00297244684037137
NM_001244225 chr15 48442373 48444373 promoters 0.0187178287318671 0.0186915887850467 0.0192779530318962 2137 2889 2853 0.8785903684792 1 0.000560124300029146
NM_001244225 chr15 48443193 48443373 exons_3 0.0153321976149915 0.0123541523678792 0.0190865712338105 1174 1457 1467 0.391353266401046 0.86854581057402 0.00375437361881902
NM_001099927 chr15 48474267 48476267 promoters 0.0301431801055011 0.0154394299287411 0.0264765784114053 1327 1684 1473 0.580603076956168 1 -0.00366660169409583
NM_001099927 chr15 48475268 48476463 exons_1 0.0301431801055011 0.0154394299287411 0.0264765784114053 1327 1684 1473 0.580603076956168 1 -0.00366660169409583
NM_001244861 chr15 54443479 54445479 promoters 0.00977026670187484 0.00722175021240442 0.0067810976901886 3787 4708 4719 0.129697427466322 0.535621915185368 -0.00298916901168624
NM_001244861 chr15 54444677 54448055 introns_1 0.0168175937904269 0.0104089219330855 0.00746965452847806 773 1345 1071 0.0632479148774516 0.367952496428435 -0.00934793926194885
NM_001244573 chr15 60438380 60440380 promoters 0.0162679425837321 0.0134180790960452 0.0103092783505155 1045 1416 1067 0.231671209906335 0.695794673498107 -0.00595866423321659
NM_001244573 chr15 60439207 60439380 exons_26 0.0162679425837321 0.0134180790960452 0.0103092783505155 1045 1416 1067 0.231671209906335 0.695794673498107 -0.00595866423321659
NM_001190276 chr15 63490431 63490594 exons_4 0.645770392749245 0.694107062528115 0.630590833793484 1324 2223 1811 0.186514892368191 0.6345937996019 -0.0151795589557605
NM_001190276 chr15 63491895 63492760 exons_6 0.27431421446384 0.288135593220339 0.301795580110497 1203 1652 1448 0.119412109913565 0.513760658393632 0.0274813656466568
NM_001190276 chr15 63492303 63494303 promoters 0.317548746518106 0.320079522862823 0.278301886792453 359 503 424 0.217570248630313 0.681044140861825 -0.039246859725653
NM_001110425 chr15 66715814 66732499 introns_5 0.036231884057971 0.0282485875706215 0.0357142857142857 138 177 168 0.998412140693259 1 -0.000517598343685303
NM_001110425 chr15 66731590 66733590 promoters 0.036231884057971 0.0282485875706215 0.0357142857142857 138 177 168 0.998412140693259 1 -0.000517598343685303
NM_001184946 chr15 66846514 66848514 promoters 0.026685393258427 0.0222854433380749 0.023972602739726 1424 2109 2044 0.662836286890981 1 -0.00271279051870094
NM_214257 chr15 68741958 68743958 promoters 0.0245333333333333 0.0170278637770898 0.00780437044745057 1875 1938 1922 4.09713664513437e-05 0.00165569564917178 -0.0167289628858828
NM_213894 chr15 76990862 76992862 promoters 0.0263504611330698 0.0227686703096539 0.0272727272727273 759 1098 880 0.880840569499655 1 0.000922266139657443
NM_213894 chr15 76992027 76993506 introns_1 0.0120772946859903 0.0107238605898123 0.0192525481313703 828 1119 883 0.193787904485923 0.646319456632291 0.00717525344537999
NM_213894 chr15 76993507 76993651 exons_2 0.0213166144200627 0.0243320610687023 0.0247557003257329 1595 2096 1535 0.523349347649456 0.965935890653567 0.0034390859056702
NM_213894 chr15 76993652 76997075 introns_2 0.0495867768595041 0.0443037974683544 0.0410958904109589 121 158 146 0.740197312238071 1 -0.00849088644854523
NM_213894 chr15 76997139 77002918 introns_3 0.0087719298245614 0.00584795321637427 0.0107991360691145 456 513 463 0.733183896255827 1 0.00202720624455307
NM_001128452 chr15 77648293 77650293 promoters 0.0182841068917018 0.0111206159110351 0.0182186234817814 711 1169 988 0.881249715974033 1 -6.54834099204533e-05
NM_001128452 chr15 77649494 77662491 introns_1 0.0182841068917018 0.0111206159110351 0.0182186234817814 711 1169 988 0.881249715974033 1 -6.54834099204533e-05
NM_001159608 chr15 78607476 78609476 promoters 0.0140327430671567 0.0114823893691137 0.0136189179150675 5986 7751 8077 0.932585250688869 1 -0.000413825152089223
NM_001159608 chr15 78608477 78608745 exons_1 0.0133187374566685 0.00937899673156175 0.0125751776927283 5481 7037 7316 0.84410381849665 1 -0.000743559763940225
NM_001159608 chr15 78608746 78610674 introns_1 0.0217821782178218 0.0322128851540616 0.0236530880420499 505 714 761 0.960677851336242 1 0.00187090982422815
NM_001244862 chr15 81092752 81093936 introns_3 0.0133460438512869 0.0182534001431639 0.0169664065151001 2098 2794 2947 0.36849236852475 0.848692038976408 0.00362036266381316
NM_001244862 chr15 81093297 81095297 promoters 0.0103664416586307 0.0124754945642488 0.0129055386269941 4148 5611 5579 0.270949214016914 0.740404209929341 0.00253909696836342
NM_001244862 chr15 81094246 81094297 exons_5 0.00832177531206657 0.00743678730788299 0.0064550833781603 1442 2017 1859 0.531394316304396 0.973253983113401 -0.00186669193390627
NM_001044541 chr15 82060405 82062405 promoters 0.00745959386655615 0.01338199513382 0.0123711340206186 2413 3288 2910 0.10825221909297 0.491804514675307 0.0049115401540624
NM_001044541 chr15 82061406 82061644 exons_1 0.00747663551401869 0.0216271884654995 0.0244200244200244 535 971 819 0.0329271634108827 0.247028730509663 0.0169433889060057
NM_001044541 chr15 82061645 82092940 introns_1 0.00506329113924051 0.00661521499448732 0.00425079702444208 790 907 941 0.790607804073735 1 -0.000812494114798424
NM_001243464 chr15 84184009 84186009 promoters 0.0162835249042146 0.0148061104582844 0.0134831460674157 6264 8510 7120 0.181110878575754 0.62575902213247 -0.00280037883679883
NM_001243330 chr15 88375347 88377347 promoters 0.00636132315521628 0.0108958837772397 0.0236625514403292 786 826 972 0.00145527969797926 0.0304937924071014 0.0173012282851129
NM_001243330 chr15 88375709 88376347 exons_6 0.00636132315521628 0.0108958837772397 0.0236625514403292 786 826 972 0.00145527969797926 0.0304937924071014 0.0173012282851129
NM_001083932 chr15 91603967 91605967 promoters 0.018111254851229 0.0253807106598985 0.0206033848417954 773 1182 1359 0.846616532964023 1 0.00249212999056646
NM_001083932 chr15 91604968 91605152 exons_1 0.018111254851229 0.0253807106598985 0.0206033848417954 773 1182 1359 0.846616532964023 1 0.00249212999056646
NM_001245012 chr15 94955829 94957829 promoters 0.00777777777777778 0.0072463768115942 0.0119161105815062 1800 2208 2098 0.155783138366854 0.585328413121785 0.00413833280372842
NM_001032379 chr15 101389912 101391912 promoters 0.0153916838961636 0.0144480519480519 0.0168095478231636 4353 6160 5949 0.511068957144526 0.959917992146379 0.00141786392699999
NM_001032379 chr15 101390988 101395762 introns_1 0.0159262363788768 0.0120336943441637 0.0218527315914489 1193 1662 2105 0.113213798792444 0.500832298620436 0.00592649521257215
NM_001177916 chr15 103878465 103880465 promoters 0.0193423597678917 0.016587850127319 0.0188222843752362 10857 13745 13229 0.8436594614913 1 -0.000520075392655462
NM_001177916 chr15 103879466 103879536 exons_1 0.0197461212976023 0.0298329355608592 0.0188679245283019 709 838 742 0.893883561062075 1 -0.000878196769300371
NM_001177916 chr15 103879537 103901717 introns_1 0.0158380681818182 0.0129331785773504 0.0148674854557207 14080 18093 17017 0.55475778196798 0.988410713016112 -0.000970582726097433
NM_001244493 chr15 104524943 104526943 promoters 0.0224763406940063 0.0157052693380302 0.0161796268779924 5072 6813 6057 0.0160763471308126 0.160204082527478 -0.0062967138160139
NM_001244493 chr15 104526016 104527241 introns_1 0.0224226804123711 0.0153457653457653 0.0164663996439697 3880 5148 4494 0.0477349087312574 0.307962628611942 -0.0059562807684014
NM_001204900 chr15 105970576 105972576 promoters 0.0291970802919708 0.0226996351844345 0.0187776141384389 2055 2467 2716 0.0189406222743958 0.177218578013417 -0.0104194661535319
NM_001204900 chr15 105971577 105971668 exons_1 0.0239445494643982 0.0196687370600414 0.0133868808567604 1587 1932 2241 0.0154359787672477 0.15640575724627 -0.0105576686076379
NM_001315809 chr15 106695721 106697721 promoters 0.00703774792066539 0.00686813186813187 0.00869077656293804 3126 3640 3567 0.421781416790834 0.890472497564495 0.00165302864227266
NM_001315809 chr15 106696722 106696913 exons_1 0.00599161174355902 0.00564681724845996 0.00672182006204757 1669 1948 1934 0.768168410371932 1 0.000730208318488553
NM_001243524 chr15 109450900 109452900 promoters 0.0170031880977683 0.0191304347826087 0.0142259414225941 941 1150 1195 0.582201821890471 1 -0.00277724667517419
NM_001243524 chr15 109451901 109452347 exons_1 0.0431034482758621 0.054421768707483 0.0112994350282486 116 147 177 0.099126255828022 0.468396447015195 -0.0318040132476135
NM_001243524 chr15 109452348 109452835 introns_1 0.0133333333333333 0.0139581256231306 0.0147347740667976 825 1003 1018 0.798032122769917 1 0.00140144073346431
NM_001097487 chr15 110378102 110380102 promoters 0.0111811926605505 0.0134200894672631 0.0156604630049932 3488 4918 4406 0.0857391715308557 0.436111137354245 0.00447927034444273
NM_214003 chr15 118821091 118823091 promoters 0.00904392764857881 0.00598290598290598 0.016260162601626 1548 1170 1230 0.0808746599098164 0.424141229956975 0.00721623495304721
NM_214003 chr15 118822092 118822583 exons_1 0.00904392764857881 0.00598290598290598 0.016260162601626 1548 1170 1230 0.0808746599098164 0.424141229956975 0.00721623495304721
NM_214099 chr15 118864158 118877453 introns_3 0.0216138328530259 0.0121381886087768 0.0149812734082397 694 1071 1068 0.349401001888445 0.826096338635746 -0.00663255944478624
NM_214099 chr15 118876787 118878787 promoters 0.0216138328530259 0.0121381886087768 0.0149812734082397 694 1071 1068 0.349401001888445 0.826096338635746 -0.00663255944478624
NM_001190220 chr15 120425030 120425441 exons_10 0.0140650854936569 0.0111586386460852 0.0121172064331351 3626 5377 4539 0.468211420683382 0.932596481423083 -0.00194787906052187
NM_001243676 chr15 120706824 120708824 promoters 0.0113100848256362 0.00881316098707403 0.0126135216952573 2122 1702 1982 0.703722690001628 1 0.00130343686962112
NM_001243304 chr15 120808885 120810885 promoters 0.0671641791044776 0.05 0.0821917808219178 134 180 146 0.5908282178797 1 0.0150276017174402
NM_001243304 chr15 120809886 120810804 exons_1 0.0671641791044776 0.05 0.0821917808219178 134 180 146 0.5908282178797 1 0.0150276017174402
NM_001244470 chr15 121085166 121086900 introns_2 0.0273704789833822 0.0326855123674912 0.0516975308641975 1023 1132 1296 0.00168653270448576 0.0339730609310328 0.0243270518808153
NM_001244470 chr15 121087163 121089579 introns_3 0.0466039400176419 0.0465213309690206 0.0440287769784173 6802 9587 6950 0.468322351102578 0.932596481423083 -0.0025751630392246
NM_001244470 chr15 121089121 121091121 promoters 0.016623657204585 0.0172163827473722 0.0165298243706161 16663 22072 18391 0.931467743739743 1 -9.3832833968948e-05
NM_001244470 chr15 121089580 121090121 exons_4 0.0156718906302101 0.0174786165860915 0.0128243364151506 5998 8067 6706 0.172839628003352 0.61308273002589 -0.00284755421505946
NM_001185186 chr15 121403111 121405111 promoters 0.0972222222222222 0.0206185567010309 0.0879120879120879 72 97 91 0.938561915576213 1 -0.0093101343101343
NM_001185186 chr15 121403351 121403444 exons_9 0.0972222222222222 0.0206185567010309 0.0879120879120879 72 97 91 0.938561915576213 1 -0.0093101343101343
NM_001143698 chr15 124741013 124743013 promoters 0.00819672131147541 0.0171919770773639 0.01078360891445 1342 1745 1391 0.559591763456599 0.991935130755818 0.00258688760297463
NM_001243647 chr15 125705443 125719996 introns_11 0.0259481037924152 0.0161137440758294 0.0154241645244216 1002 1055 778 0.0927530238543683 0.453910971863837 -0.0105239392679936
NM_001243647 chr15 125719187 125721187 promoters 0.0117051565960139 0.00581751377832211 0.00792079207920792 3161 3266 2525 0.090231385164966 0.447893092751794 -0.003784364516806
NM_001243647 chr15 125719997 125720187 exons_12 0.00509495136637332 0.000904568068747173 0.00457927876359473 2159 2211 1747 0.662577309968581 1 -0.000515672602778587
NM_001243647 chr15 125720187 125720187 TSSes 0.00649350649350649 0 0 154 157 125 0.148694611470203 0.574783768810184 -0.00649350649350649
NM_001243405 chr15 125731418 125733418 promoters 0.05 0.0447761194029851 0.0208333333333333 100 134 144 0.215764466739803 0.678629470182306 -0.0291666666666667
NM_001243405 chr15 125732419 125732615 exons_1 0.05 0.0447761194029851 0.0208333333333333 100 134 144 0.215764466739803 0.678629470182306 -0.0291666666666667
NM_001244489 chr15 128303538 128307284 exons_2 0.156045265038714 0.148121899362155 0.154280747501086 1679 2822 2301 0.941739976480195 1 -0.00176451753762705
NM_001244489 chr15 128306284 128308284 promoters 0.0175219023779725 0.0256821829855538 0.0232991612301957 1598 2492 2146 0.292504888076546 0.766988668030318 0.00577725885222325
NM_001244126 chr15 128767440 128769440 promoters 0.0387096774193548 0.0303030303030303 0.065 155 198 200 0.197863081187535 0.653753012110418 0.0262903225806452
NM_001173520 chr15 130331409 130333409 promoters 0.0248262164846077 0.01806684733514 0.0174091141833077 2014 2214 1953 0.0936761460061459 0.456731882858981 -0.00741710230130001
NM_001123131 chr15 131613886 131615886 promoters 0.0201777564256546 0.0153089119737562 0.0168399168399168 4163 5487 4810 0.25068159314192 0.717306539542061 -0.00333783958573773
NM_001123131 chr15 131614887 131615012 exons_1 0.0235632183908046 0.0138228941684665 0.0178727114210985 1740 2315 2294 0.236375343554563 0.69974074282814 -0.00569050696970608
NM_001123131 chr15 131615013 131622698 introns_1 0.0365601287652334 0.0390929091216788 0.0407905803195963 4349 5909 4756 0.298310493178631 0.774026051144835 0.00423045155436291
NM_001123131 chr15 131626433 131626583 exons_5 0.821621621621622 0.875409836065574 0.8 185 305 295 0.329901813447144 0.807551043706654 -0.0216216216216216
NM_001123131 chr15 131626584 131627336 introns_5 0.643636363636364 0.676724137931034 0.714285714285714 275 464 441 0.0446991146182248 0.29561553011069 0.0706493506493506
NM_001315714 chr15 132222211 132223096 exons_2 0.757142857142857 0.697727272727273 0.730666666666667 280 440 375 0.549494022036727 0.984099272201175 -0.0264761904761904
NM_001315714 chr15 132224997 132225124 exons_3 0.0217748562037798 0.0274370561652679 0.0240807028961926 2434 3098 3073 0.646009996902786 1 0.00230584669241286
NM_001315714 chr15 132225125 132225310 introns_3 0.0418502202643172 0.031496062992126 0.0316957210776545 454 635 631 0.394770311676026 0.870144510832013 -0.0101544991866627
NM_001315714 chr15 132225311 132225495 exons_4 0.00572979493365501 0.0063624396665204 0.00798226164079823 3316 4558 4510 0.21456733458341 0.677962967825663 0.00225246670714322
NM_001160086 chr15 132355557 132357557 promoters 0.013898080741231 0.0128457004684903 0.01530692756825 4533 6617 6337 0.47196976725021 0.934945500112106 0.00140884682701899
NM_001160086 chr15 132356558 132356644 exons_1 0.0241935483870968 0.0169491525423729 0.0507246376811594 124 118 138 0.2026006947579 0.658972071037319 0.0265310892940626
NM_001160086 chr15 132356645 132359412 introns_1 0.00936116382036686 0.00819008618637208 0.00843682859089242 15810 21001 19083 0.378369091457569 0.857907343859935 -0.00092433522947444
NM_001008482 chr15 132508525 132510525 promoters 0.0192803801765105 0.0220720720720721 0.0225848563968668 7365 8880 7660 0.163423991044977 0.596055068587155 0.00330447622035632
NM_001008482 chr15 132508706 132508996 exons_1 0.0326797385620915 0.0360610263522885 0.0391156462585034 459 721 588 0.579296787924374 1 0.0064359076964119
NM_001008482 chr15 132508997 132509435 introns_1 0.0504807692307692 0.0350515463917526 0.0365853658536585 416 485 492 0.305685647194931 0.778662769574625 -0.0138954033771107
NM_001195333 chr15 132539845 132541845 promoters 0.00720496894409938 0.00738477209065444 0.00987654320987654 4025 3927 3645 0.199005113216302 0.655005690889607 0.00267157426577716
NM_001195333 chr15 132540846 132540895 exons_1 0.00909090909090909 0 0 110 143 108 0.122650708957802 0.522471511206164 -0.00909090909090909
NM_001195333 chr15 132540896 132587330 introns_1 0.00715197956577267 0.00766384778012685 0.0101781170483461 3915 3784 3537 0.154473879162498 0.584647787343787 0.00302613748257339
NM_001195333 chr15 132807457 132826917 introns_12 0.85014137606032 0.862824675324675 0.849855630413859 1061 1232 1039 0.990330826029688 1 -0.000285745646461
NM_001195333 chr15 132827152 132864512 introns_13 0.754356846473029 0.744611365120836 0.763064133016627 1205 1531 1684 0.521881335200861 0.965898385773552 0.00870728654359809
NM_001195333 chr15 132864593 132896271 introns_14 0.81829980532122 0.824819624819625 0.84025974025974 3082 3465 3080 0.0224605487821957 0.195957132222944 0.0219599349385202
NM_001195333 chr15 132899718 132899865 exons_17 0.915340909090909 0.896334478808706 0.92789598108747 1760 1746 1692 0.202509620818751 0.658972071037319 0.0125550719965614
NM_001195333 chr15 132899866 132900279 introns_17 0.8701171875 0.836842105263158 0.868161434977578 1024 1330 1115 0.952603930365383 1 -0.00195575252242153
NM_001100191 chr15 133059279 133061279 promoters 0.00700848395426042 0.00570497147514262 0.00758533501896334 2711 2454 2373 0.82555593960086 1 0.000576851064702916
NM_001100191 chr15 133060280 133060335 exons_1 0.00556328233657858 0.0045766590389016 0.0039714058776807 1438 1311 1259 0.544574684278546 0.980780902684462 -0.00159187645889788
NM_001100191 chr15 133060336 133068432 introns_1 0.00416666666666667 0.0114155251141553 0.00954653937947494 480 438 419 0.354390385625747 0.831946306387306 0.00537987271280827
NM_001185185 chr15 133323713 133329755 introns_1 0.0324324324324324 0.0308510638297872 0.0372881355932203 925 940 885 0.570625932442944 0.998380924239991 0.00485570316078791
NM_001185185 chr15 133329756 133329938 exons_2 0.0155622489959839 0.0122602333399249 0.0317537860283341 3984 5057 4094 8.25969041084374e-08 7.25421076483036e-06 0.0161915370323502
NM_001185185 chr15 133329939 133330074 introns_2 0.0236270753512133 0.0236813778256189 0.0223463687150838 1566 1858 1790 0.800779724925751 1 -0.00128070663612948
NM_001185185 chr15 133330075 133330253 exons_3 0.00628930817610063 0.0161290322580645 0 159 186 201 0.416536540698201 0.887281540553149 -0.00628930817610063
NM_001190272 chr15 133650463 133652463 promoters 0.0120060030015008 0.00849021779254337 0.0112906365583025 3998 5418 5137 0.844565144922478 1 -0.000715366443198239
NM_001190272 chr15 133651464 133651578 exons_1 0.00884955752212389 0.0116731517509728 0.0125 339 514 480 0.635001568116742 1 0.00365044247787611
NM_001190272 chr15 133651579 133655156 introns_1 0.013953488372093 0.0098119378577269 0.0130605137135394 1935 2446 2297 0.844839902317078 1 -0.000892974658553624
NM_001190272 chr15 133690060 133690845 introns_9 0.855898653998416 0.825826771653543 0.86120662707096 2526 3175 3199 0.398132072536875 0.873874029257045 0.00530797307254316
NM_001190272 chr15 133690948 133691672 introns_10 0.879828326180258 0.881562368752625 0.901275389702409 1864 2381 2117 0.0291569858375797 0.229501883571304 0.0214470635221515
NM_001190272 chr15 133691673 133691766 exons_11 0.93717277486911 0.899396378269618 0.954070981210856 382 497 479 0.237716622548744 0.701312539568698 0.016898206341746
NM_001244315 chr15 134618491 134622211 exons_1 0.0481927710843374 0.0112994350282486 0.029585798816568 166 177 169 0.315351542668664 0.789217557583013 -0.0186069722677693
NM_001244315 chr15 134621211 134623211 promoters 0.0163672654690619 0.0159115017426883 0.0126712328767123 5010 6599 5840 0.106031352706087 0.48579092326633 -0.00369603259234955
NM_001098594 chr15 137204328 137212210 introns_9 0.793522267206478 0.755632582322357 0.790697674418605 1235 1154 1118 0.814026160075829 1 -0.00282459278787317
NM_214199 chr15 137489439 137491439 promoters 0.0165182987141444 0.0114925483799214 0.0133732183705789 10110 13487 11366 0.0586280791442123 0.350946970700715 -0.00314508034356549
NM_214199 chr15 137490440 137490507 exons_1 0.00815328169588259 0.00617283950617284 0.00741457124435848 2453 3726 3102 0.795772880315275 1 -0.000738710451524114
NM_214199 chr15 137490508 137504925 introns_1 0.450844091360477 0.386382474837182 0.404602235371466 7049 8445 7605 2.96969811375041e-08 2.91961216048865e-06 -0.0462418559890105
NM_214199 chr15 137504926 137505064 exons_2 0.87527352297593 0.904411764705882 0.91395793499044 457 544 523 0.0475979617288588 0.307570845084282 0.0386844120145098
NM_214199 chr15 137505065 137535016 introns_2 0.0213827512473272 0.0198581560283688 0.027823240589198 2806 3525 3055 0.0913198026216582 0.45057943061338 0.00644048934187088
NM_001044529 chr15 139556771 139558771 promoters 0.00859106529209622 0.00798606069406128 0.00910643141718839 5238 6887 5271 0.772713938961899 1 0.000515366125092169
NM_001044529 chr15 139557772 139557952 exons_1 0 0 0 340 369 324 1 1 0
NM_001044529 chr15 139560113 139560244 exons_2 0.457883369330454 0.428998505231689 0.526050420168067 463 669 595 0.0158919696335871 0.159573786549448 0.0681670508376137
NM_001044529 chr15 139560245 139561353 introns_2 0.552023121387283 0.529353233830846 0.573971078976641 692 1005 899 0.311541339790398 0.784450613608314 0.0219479575893574
NM_001243902 chr15 139917008 139919008 promoters 0.0174038209892698 0.0157315731573157 0.0138169257340242 7642 9090 8106 0.069407227751762 0.387773883970192 -0.00358689525524565
NM_001243902 chr15 139918091 139920851 introns_1 0.016487291046485 0.0149476831091181 0.0135164127869556 4367 5352 4661 0.245242285261395 0.710382996049608 -0.00297087825952941
NM_001243902 chr15 139924481 139925103 introns_3 0.818579234972678 0.845299145299145 0.810996563573883 915 1170 1164 0.540232274601031 0.979743489081173 -0.00758267139879443
NM_001243902 chr15 139925816 139926124 introns_5 0.772442588726514 0.73495145631068 0.780432309442548 479 1030 879 0.423163142019633 0.890999212327313 0.00798972071603476
NM_001243902 chr15 139926288 139927275 introns_6 0.88804347826087 0.892777364110201 0.891787852865697 1840 2686 2338 0.719600164292507 1 0.00374437460482757
NM_001243902 chr15 139928322 139928426 exons_8 0.958064516129032 0.922384701912261 0.939179632248939 620 889 707 0.186896681662079 0.635564502895259 -0.018884883880093
NM_001243902 chr15 139928427 139931403 introns_8 0.929380993897123 0.916133162612036 0.92192753081808 2294 3124 2677 0.366598131162554 0.846802289369977 -0.00745346307904293
NM_001243902 chr15 139931491 139936190 introns_9 0.960843373493976 0.959016393442623 0.934545454545455 332 366 275 0.140354072102358 0.555596317871532 -0.0262979189485213
NM_001243902 chr15 139936191 139936493 exons_10 0.894675925925926 0.870522227017695 0.904304029304029 1728 2317 2184 0.228189401497575 0.691041143519994 0.00962810337810338
NM_001243793 chr15 140023381 140025381 promoters 0.0152863777089783 0.0130890052356021 0.0179387970453746 5168 6494 5686 0.238731121362829 0.702960168268644 0.00265241933639628
NM_001243793 chr15 140024488 140031265 introns_1 0.011919315403423 0.0132040437383949 0.0150825951639933 3272 4847 4177 0.233609654472077 0.696598820284097 0.00316327976057031
NM_001243793 chr15 140050375 140051813 introns_10 0.627551020408163 0.656786271450858 0.621513944223108 392 641 502 0.771412701457913 1 -0.00603707618505567
NM_001190283 chr15 140222962 140224962 promoters 0.0162020998774183 0.0108942182561814 0.0130554179984694 18763 26895 22213 0.0100644739264947 0.1203170412955 -0.00314668187894896
NM_001190283 chr15 140223987 140231524 introns_1 0.0224266820011501 0.0127118644067797 0.0197195442594216 1739 2360 2282 0.657939961462089 1 -0.00270713774172853
NM_001190283 chr15 140231750 140231821 exons_3 0.918918918918919 0.899441340782123 0.976878612716763 148 179 173 0.0306962562362524 0.235933941832548 0.057959693797844
NM_001190283 chr15 140231822 140233139 introns_3 0.914988814317673 0.897579143389199 0.89463601532567 447 537 522 0.297070399987821 0.773588047769341 -0.0203527989920029
NM_001190283 chr15 140236739 140242220 introns_7 0.763797942001871 0.738930216082182 0.763671128107075 2138 2823 2615 0.889509027547522 1 -0.000126813894796296
NM_001190283 chr15 140242221 140242414 exons_8 0.782521681120747 0.772932330827068 0.780213603147836 1499 1995 1779 0.903682575349276 1 -0.00230807797291133
NM_213778 chr15 140307682 140309682 promoters 0.941281138790036 0.929505813953488 0.937669376693767 1124 1376 1107 0.723883448384805 1 -0.00361176209626868
NM_001128462 chr16 20267727 20269727 promoters 0.0123618655178872 0.0141770846758603 0.012847965738758 5339 7759 7005 0.876856948669849 1 0.000486100220870785
NM_001128462 chr16 20268728 20268832 exons_1 0.00823327615780446 0.0101224105461394 0.00988092221940714 2915 4248 3947 0.518438951586414 0.964677224321951 0.00164764606160268
NM_001128462 chr16 20268833 20297185 introns_1 0.0178173719376392 0.0181548721748796 0.0167664670658683 1796 2699 2505 0.773740047327115 1 -0.00105090487177094
NM_001044561 chr16 21087462 21089462 promoters 0.00676691729323308 0.00209643605870021 0.0066006600660066 1330 1431 1212 0.909325694539113 1 -0.000166257227226482
NM_001167633 chr16 25764908 25783381 introns_8 0.0242656449553001 0.0295728368017525 0.0157142857142857 783 913 700 0.302921062532765 0.775793561004401 -0.00855135924101441
NM_001167633 chr16 25782481 25784481 promoters 0.0242656449553001 0.0295728368017525 0.0157142857142857 783 913 700 0.302921062532765 0.775793561004401 -0.00855135924101441
NM_001243603 chr16 25802526 25804526 promoters 0.0137899333486555 0.00960614793467819 0.0115523465703971 4351 5205 5540 0.358977367213977 0.838407615231957 -0.00223758677825837
NM_214282 chr16 25902526 25902707 exons_19 0.395017793594306 0.349593495934959 0.301675977653631 562 738 716 0.000471382240519353 0.0128305571004173 -0.0933418159406748
NM_213938 chr16 26646920 26659585 introns_16 0.0156675749318801 0.0188866799204771 0.0189148830263813 1468 2012 2009 0.499845984388727 0.95484554966737 0.00324730809450118
NM_213938 chr16 26658734 26660734 promoters 0.0228741919443063 0.0191669738297088 0.0198986975397974 2011 2713 2764 0.510835916684347 0.959917992146379 -0.00297549440450892
NM_213938 chr16 26659586 26659734 exons_17 0.0359712230215827 0.0205479452054795 0.0137221269296741 417 584 583 0.0209761130473488 0.188197425721424 -0.0222490960919086
NM_001244272 chr16 32335289 32337289 promoters 0.0221858944418496 0.0168182598249528 0.0212115764875067 4282 5827 5563 0.860436429427132 1 -0.000974317954342861
NM_001244272 chr16 32336290 32336471 exons_1 0.0250836120401338 0.0194647201946472 0.031496062992126 598 822 889 0.351917648734292 0.829247064839465 0.0064124509519922
NM_001003662 chr16 32805340 32807340 promoters 0.0111611933891393 0.0100323074307091 0.0118815392800142 4659 5881 5639 0.689250896235781 1 0.000720345890874887
NM_001003662 chr16 32806431 32808309 introns_1 0.0105383734249714 0.0105006562910182 0.0118404653095139 4365 5333 4814 0.541534248563147 0.980553565137299 0.00130209188454255
NM_001097432 chr16 35150788 35152788 promoters 0.0173281162660704 0.0142463235294118 0.0214677983025462 1789 2176 2003 0.307792875238351 0.780510027463457 0.00413968203647575
NM_001097432 chr16 35151608 35151788 exons_16 0.0418943533697632 0.0172413793103448 0.0283018867924528 549 580 424 0.153266775759965 0.582891600421992 -0.0135924665773104
NM_001244211 chr16 41015982 41017982 promoters 0.00947867298578199 0.00972622478386167 0.00920456106608051 6330 8328 7279 0.8595223666859 1 -0.000274111919701486
NM_001244211 chr16 41017091 41063663 introns_1 0.0141309467734338 0.0185490519373454 0.0152495378927911 2123 2426 2164 0.776303382914959 1 0.00111859111935731
NM_001244313 chr16 41110203 41112203 promoters 0.0160206718346253 0.0129310344827586 0.0153429602888087 1935 2320 2216 0.884385437982661 1 -0.00067771154581666
NM_001244313 chr16 41110668 41111002 introns_11 0.0160206718346253 0.0129310344827586 0.0153429602888087 1935 2320 2216 0.884385437982661 1 -0.00067771154581666
NM_001243809 chr16 43087879 43089879 promoters 0.031210986267166 0.0157415078707539 0.0241448692152917 801 1207 994 0.393089515333993 0.869936777372395 -0.00706611705187429
NM_001243809 chr16 43088880 43089644 exons_1 0.031210986267166 0.0157415078707539 0.0241448692152917 801 1207 994 0.393089515333993 0.869936777372395 -0.00706611705187429
NM_214359 chr16 44224705 44226705 promoters 0.0282131661442006 0.0195167286245353 0.0101056499770326 1914 2152 2177 1.95800012001251e-05 0.000929336469454479 -0.018107516167168
NM_001243948 chr16 47529117 47531117 promoters 0.0114035087719298 0.00639287098024022 0.0085168259243872 4560 5162 4814 0.141073372639529 0.557438695606825 -0.00288668284754262
NM_001243948 chr16 47530118 47530270 exons_1 0.010752688172043 0.00651004811774696 0.00833611203734578 2604 3533 2999 0.354780199581288 0.831946306387306 -0.00241657613469723
NM_001243948 chr16 47530271 47533335 introns_1 0.0122699386503067 0.00613873542050338 0.00881542699724518 1956 1629 1815 0.253382254655617 0.721723046400543 -0.00345451165306157
NM_001243948 chr16 47534359 47535522 exons_3 0.270967741935484 0.248730964467005 0.241830065359477 155 197 153 0.556087736905026 0.989421676841203 -0.0291376765760068
NM_001123108 chr16 49188601 49190601 promoters 0.026046511627907 0.0247568523430592 0.0259067357512953 1075 1131 1158 0.986956315692111 1 -0.000139775876611643
NM_001123108 chr16 49189602 49190032 exons_1 0.0467836257309941 0.031413612565445 0.0368421052631579 171 191 190 0.635329399473208 1 -0.00994152046783626
NM_001110173 chr16 50988675 50990675 promoters 0.0162209557211749 0.00886319845857418 0.00794912559618442 2281 2595 2516 0.00620272316225889 0.090191781505283 -0.0082718301249905
NM_001110173 chr16 50989676 50989846 exons_1 0.051948051948052 0.0261437908496732 0.0240963855421687 154 153 166 0.170859710013444 0.608526541378002 -0.0278516664058833
NM_001110173 chr16 50989847 50991923 introns_1 0.0102685624012638 0.00701918577445016 0.00656897422940879 3798 4274 3958 0.0668673056110243 0.379702536258463 -0.00369958817185503
NM_001044579 chr16 51259671 51261671 promoters 0.00957085520222291 0.00979671809943669 0.010288582183187 3239 4083 3985 0.755488936649634 1 0.000717726980964043
NM_001256075 chr16 51457261 51459261 promoters 0.0191680261011419 0.0136017410228509 0.0136518771331058 2452 3676 3516 0.108261203321572 0.491804514675307 -0.00551614896803612
NM_001256075 chr16 51458262 51458628 exons_1 0.0191680261011419 0.0136017410228509 0.0136518771331058 2452 3676 3516 0.108261203321572 0.491804514675307 -0.00551614896803612
NM_001031777 chr16 53502892 53504892 promoters 0.028080229226361 0.0284605433376455 0.0342530922930542 1745 2319 2102 0.250308257335943 0.71686108307472 0.0061728630666932
NR_038604 chr16 55114925 55116925 promoters 0.492339832869081 0.544267053701016 0.485878962536023 1436 1378 1735 0.588699381539181 1 -0.00646087033305776
NM_001044615 chr16 66113841 66115841 promoters 0.0144124168514412 0.00587248322147651 0.0134907251264755 1804 2384 2372 0.972095889343121 1 -0.000921691724965694
NM_001044615 chr16 66114876 66119980 introns_1 0.0144124168514412 0.00587248322147651 0.0134907251264755 1804 2384 2372 0.972095889343121 1 -0.000921691724965694
NM_001014428 chr16 68679036 68681036 promoters 0.0403472931562819 0.0427594070695553 0.0345716126261542 3916 5262 4657 0.14574162725569 0.568720437638171 -0.00577568053012774
NM_001014428 chr16 68680037 68680797 exons_1 0.0327746741154562 0.0248642469276936 0.0238022581629539 2685 3499 3277 0.037770150665608 0.267634452182687 -0.00897241595250232
NM_001167641 chr16 71298320 71300320 promoters 0.0189650501219182 0.0147693705975915 0.00957044291119519 3691 4401 4493 0.000320594038439096 0.00938556858310366 -0.00939460721072299
NM_001167641 chr16 71299321 71299435 exons_1 0.0135853514471353 0.0100238663484487 0.00888681010289991 1693 2095 2138 0.168017206533734 0.604567312100716 -0.00469854134423536
NM_001145987 chr16 71955564 71955755 exons_5 0.778810408921933 0.710834553440703 0.756862745098039 1076 1366 1020 0.223850578106335 0.687507639828041 -0.0219476638238939
NM_001145987 chr16 71955756 71959696 introns_5 0.695774647887324 0.593406593406593 0.751479289940828 355 455 338 0.136047740697464 0.549109355376343 0.0557046420535044
NM_001145987 chr16 71975529 71975924 introns_13 0.840909090909091 0.77007299270073 0.763785394932936 924 1370 1342 2.89031654944489e-05 0.00126923434074623 -0.077123695976155
NM_001145987 chr16 71977404 71979197 introns_16 0.701030927835051 0.650793650793651 0.735537190082645 97 126 121 0.523222857641589 0.965935890653567 0.0345062622475931
NM_001115155 chr16 71988011 71990011 promoters 0.016893477240732 0.0152091254752852 0.012472487160675 2131 2893 2726 0.198705391586649 0.655005690889607 -0.00442099008005707
NM_001115155 chr16 71988875 71989011 exons_5 0.0209267563527653 0.0172031076581576 0.0114876507754164 1338 1802 1741 0.0374938031686399 0.266996412401979 -0.00943910557734889
NM_001130535 chr16 72105945 72127613 introns_26 0.0111206159110351 0.0069284064665127 0.00966608084358524 1169 1299 1138 0.707339614952275 1 -0.00145453506744984
NM_001130535 chr16 72126810 72128810 promoters 0.0118160801438479 0.0100755667506297 0.0123780052368484 3893 5161 4201 0.791474594310006 1 0.000561925093000439
NM_001244350 chr16 72169829 72171829 promoters 0.0114598903836572 0.011611030478955 0.0139565076273937 2007 2756 3081 0.397375287575431 0.873265512135878 0.0024966172437365
NM_001244350 chr16 72170830 72170967 exons_1 0.011353711790393 0.0143575017946877 0.015748031496063 1145 1393 1651 0.337897710271092 0.81656085501266 0.00439431970566998
NM_001278779 chr16 72212017 72212863 introns_1 0.952830188679245 0.954385964912281 0.962406015037594 954 1425 1197 0.263471402229601 0.732695484940213 0.00957582635834864
NM_001278779 chr16 72212864 72213044 exons_2 0.741014799154334 0.780126849894292 0.769681742043551 946 1419 1194 0.151566791975162 0.579621685426267 0.0286669428892171
NM_001278779 chr16 72217974 72218172 exons_8 0.772388059701492 0.79951690821256 0.765873015873016 268 414 504 0.662845205322155 1 -0.00651504382847656
NM_001244300 chr16 79257590 79259590 promoters 0.0153474737023625 0.0164515671535952 0.0205655526992288 5799 7051 6224 0.0275606604261752 0.222751006413762 0.00521807899686631
NM_001244300 chr16 79258591 79258825 exons_1 0.0186583740559751 0.0243263473053892 0.0196618167518679 2251 2672 2543 0.851308217357505 1 0.00100344269589275
NM_001244300 chr16 79258826 79258921 introns_1 0.00539083557951483 0.00604229607250755 0.00987654320987654 371 331 405 0.453662559916049 0.918709223704296 0.00448570763036172
NM_001244300 chr16 79258922 79260269 exons_2 0.513798701298701 0.556002009040683 0.476449275362319 1232 1991 1656 0.0168019267454018 0.163719366082784 -0.0373494259363825
NM_001244300 chr16 79260270 79263034 introns_2 0.693635382955771 0.694507148231753 0.673076923076923 927 1329 936 0.337184810471246 0.815584049799089 -0.0205584598788482
NM_001244300 chr16 79263231 79264236 introns_3 0.775665399239544 0.743612334801762 0.762796504369538 789 1135 801 0.553837899512355 0.988319391119037 -0.0128688948700056
NM_001244300 chr16 79264237 79264417 exons_4 0.853997682502897 0.835702103467879 0.856280193236715 1726 1759 1656 0.870716261745792 1 0.00228251073381813
NM_001244300 chr16 79264418 79265126 introns_4 0.840025094102886 0.811483739837398 0.81875 1594 1968 1760 0.118311026612961 0.511228256334904 -0.0212750941028859
NM_001244300 chr16 79265284 79265305 exons_6 0.75 0.758823529411765 0.792387543252595 240 340 289 0.240016923765849 0.704541656348329 0.0423875432525952
NM_001244300 chr16 79265306 79265816 introns_6 0.623325892857143 0.604741379310345 0.595489443378119 1792 2320 2084 0.0793385289538436 0.422061986293835 -0.0278364494790239
NM_001244300 chr16 79265817 79265975 exons_7 0.595883534136546 0.589949016751639 0.512521588946459 1992 2746 2316 1.56412419531407e-08 1.6098259491459e-06 -0.0833619451900868
NM_001244300 chr16 79265976 79267169 introns_7 0.341232227488152 0.320634920634921 0.32 422 630 600 0.501901157410065 0.956880730494964 -0.0212322274881517
NM_001244300 chr16 79267266 79267708 introns_8 0.716981132075472 0.69031377899045 0.693877551020408 530 733 588 0.412803606274025 0.882038556281075 -0.0231035810550635
NM_001244300 chr16 79267709 79267794 exons_9 0.644351464435146 0.619047619047619 0.643504531722054 239 357 331 0.954975229985674 1 -0.000846932713092108
NM_001244300 chr16 79269332 79271737 introns_12 0.783791285040244 0.788815165876777 0.79684329199549 3603 5275 4435 0.148360371002839 0.574783768810184 0.0130520069552462
NM_001244300 chr16 79271865 79272536 introns_13 0.625754527162978 0.627147766323024 0.629032258064516 497 582 558 0.912160069426585 1 0.00327773090153827
NM_001244300 chr16 79272599 79272905 introns_14 0.819432120674357 0.81864530225783 0.801529961750956 2254 2746 2353 0.116176932455754 0.505454064786033 -0.0179021589234004
NM_001195371 chr16 79459680 79459971 introns_1 0.496376811594203 0.467391304347826 0.461290322580645 276 368 310 0.402438571299563 0.875450088887126 -0.0350864890135577
NM_001195371 chr16 79460042 79460749 introns_2 0.771084337349398 0.771551724137931 0.769230769230769 332 464 403 0.94979372310741 1 -0.00185356811862836
NM_001195371 chr16 79460863 79462588 introns_3 0.898376852505293 0.863647673550634 0.875707814269536 2834 4019 3532 0.0121861536901347 0.132897672776353 -0.0226690382357572
NM_001195371 chr16 79462743 79464323 introns_4 0.806613226452906 0.787755102040816 0.824384080859128 998 1470 1583 0.15535198703644 0.585328413121785 0.0177708544062225
NM_001195371 chr16 79464742 79465350 introns_6 0.867289719626168 0.872340425531915 0.863836017569546 535 799 683 0.832756993623682 1 -0.0034537020566221
NM_001195371 chr16 79469673 79469763 exons_9 0.52258064516129 0.544117647058823 0.552631578947368 155 204 152 0.596694548840243 1 0.0300509337860781
NM_001195371 chr16 79469764 79470494 introns_9 0.850217076700434 0.836344863190501 0.843089921544961 1382 1937 1657 0.629173116214299 1 -0.00712715515547335
NM_001195371 chr16 79472705 79474705 promoters 0.015972894482091 0.0155662593984962 0.0113070686957759 14462 17024 14062 0.000969489332702016 0.0220536767988925 -0.00466582578631515
NM_001195371 chr16 79472955 79473473 introns_12 0.0144358470955076 0.0125542324379212 0.00983899821109123 8659 10833 8944 0.00552267763204759 0.0823028904124378 -0.00459684888441633
NM_001195371 chr16 79473474 79473705 exons_13 0.00741564701520208 0.0128051220488195 0.00515259611573524 2697 2499 2523 0.400998495137158 0.874650723926331 -0.00226305089946684
NM_001123206 chr16 79534103 79536103 promoters 0.0211373930548566 0.0183864915572233 0.0231138246838203 1987 2665 2293 0.616739586400777 1 0.00197643162896375
NM_001123206 chr16 79535122 79547182 introns_1 0.871391917896087 0.85250946969697 0.862817947985139 3118 4224 3499 0.351907813841593 0.829247064839465 -0.00857396991094872
NM_001123206 chr16 79547500 79552756 introns_2 0.75497311827957 0.763035921205098 0.77636761487965 7440 10356 9140 0.00107496865808327 0.0240027747484559 0.02139449660008
NM_001159778 chr17 483635 484686 exons_1 0.224137931034483 0.245026178010471 0.241038318912237 464 955 809 0.569594811411406 0.998380924239991 0.0169003878777546
NM_001159778 chr17 483686 485686 promoters 0.224137931034483 0.245026178010471 0.241038318912237 464 955 809 0.569594811411406 0.998380924239991 0.0169003878777546
NM_001246282 chr17 4694418 4700075 introns_3 0.0111008325624422 0.0133365664403492 0.00918918918918919 3243 4124 3700 0.415653309609849 0.886054482330122 -0.00191164337325299
NM_001246282 chr17 4699367 4701367 promoters 0.0135802469135802 0.0144927536231884 0.0130368098159509 4860 6210 5216 0.804269493783974 1 -0.000543437097629327
NM_001246282 chr17 4700076 4700367 exons_4 0.0185528756957328 0.0167785234899329 0.0224274406332454 1617 2086 1516 0.438370639004674 0.906334037428766 0.00387456493751254
NM_001190170 chr17 8571991 8572128 exons_29 0.3 0.408450704225352 0.38961038961039 110 142 154 0.170908471466419 0.608526541378002 0.0896103896103896
NM_001097513 chr17 9165263 9167263 promoters 0.00736196319018405 0.00580832526621491 0.009000900090009 815 1033 1111 0.62926478821277 1 0.00163893689982495
NM_001097513 chr17 9166206 9166263 exons_20 0.019047619047619 0.00719424460431655 0.0123456790123457 105 139 162 0.694081820688567 1 -0.00670194003527337
NM_001145019 chr17 10713776 10714076 exons_3 0.796195652173913 0.755117513267627 0.783634933123525 736 1319 1271 0.798033255145183 1 -0.0125607190503882
NM_001145019 chr17 10714077 10714771 introns_3 0.75 0.742372881355932 0.734986945169713 644 885 766 0.520480242864083 0.96520364857706 -0.0150130548302873
NM_001099935 chr17 11289333 11291333 promoters 0.0315420560747664 0.0106692531522793 0.0171265461465271 856 1031 1051 0.0327223047657881 0.246052307639551 -0.0144155099282392
NM_001190223 chr17 11548906 11550906 promoters 0.0102241447109713 0.00896682275580353 0.0101021438994275 7629 10037 8909 0.972954270147407 1 -0.000122000811543748
NM_001190224 chr17 11548936 11550936 promoters 0.0102241447109713 0.00896682275580353 0.0101021438994275 7629 10037 8909 0.972954270147407 1 -0.000122000811543748
NM_001190222 chr17 11549216 11551216 promoters 0.0102241447109713 0.00896682275580353 0.0101021438994275 7629 10037 8909 0.972954270147407 1 -0.000122000811543748
NM_001190223 chr17 11549907 11550132 exons_1 0.0255376344086022 0.00723888314374354 0.00976138828633406 744 967 922 0.00774220041295628 0.103234562996241 -0.0157762461222681
NM_001190224 chr17 11549937 11550132 exons_1 0.0255376344086022 0.00723888314374354 0.00976138828633406 744 967 922 0.00774220041295628 0.103234562996241 -0.0157762461222681
NM_001190223 chr17 11550133 11556985 introns_1 0.00856935366739288 0.00915104740904079 0.0101414799048454 6885 9070 7987 0.315045924811881 0.789052283929986 0.00157212623745249
NM_001190224 chr17 11550133 11550336 introns_1 0.0540540540540541 0.0539419087136929 0.0524017467248908 185 241 229 0.938628696969913 1 -0.00165230732916323
NM_001190222 chr17 11550217 11550476 exons_1 0.0106382978723404 0.00633312222925903 0.0132398753894081 1316 1579 1284 0.509460932584478 0.959917992146379 0.00260157751706767
NM_001190224 chr17 11550337 11550476 exons_1 0.0106382978723404 0.00633312222925903 0.0132398753894081 1316 1579 1284 0.509460932584478 0.959917992146379 0.00260157751706767
NM_001190224 chr17 11550477 11556985 introns_1 0.00650074294205052 0.00827586206896552 0.00803212851405622 5384 7250 6474 0.363229421721503 0.843352908311436 0.0015313855720057
NM_001244345 chr17 14135357 14137357 promoters 0.00637958532695375 0.00930108955620516 0.00920542635658915 3135 3763 4128 0.211951634438085 0.675405636560263 0.0028258410296354
NM_001244345 chr17 14136291 14136357 exons_4 0.00978473581213307 0.00849056603773585 0.00470219435736677 1022 1060 1276 0.151703018927415 0.579621685426267 -0.0050825414547663
NM_001166673 chr17 14150809 14152809 promoters 0.0125107851596204 0.0147977638934561 0.0124079100426522 2318 3041 2579 0.951786890509177 1 -0.000102875116968172
NM_001166673 chr17 14151810 14151866 exons_1 0.0140350877192982 0.015748031496063 0.0227272727272727 570 762 660 0.23653731079944 0.69974074282814 0.00869218500797448
NM_001166673 chr17 14151867 14194913 introns_1 0.00887198986058302 0.00925925925925926 0.00617977528089888 1578 2052 1780 0.37202344110706 0.851122148452507 -0.00269221457968414
NM_214081 chr17 14758938 14759710 exons_7 0.104696673189824 0.0848167539267016 0.111416781292985 1022 955 727 0.787326027024833 1 0.006720108103161
NM_001195399 chr17 15749486 15751486 promoters 0.0116024886497394 0.0109412074874769 0.0100095328884652 5947 7586 6294 0.394140692495884 0.870144510832013 -0.00159295576127416
NM_001195399 chr17 15752211 15752560 exons_2 0.0167669819432502 0.0134711779448622 0.00950704225352113 2326 3192 2840 0.0215547939054158 0.191347846884928 -0.00725993968972909
NM_001195399 chr17 15752561 15760312 introns_2 0.00409836065573771 0.00294985250737463 0.00314465408805031 244 339 318 0.856318568738197 1 -0.00095370656768739
NM_001243407 chr17 16880328 16882328 promoters 0.00986059163549813 0.0106865284974093 0.00880902043692741 2941 3088 2838 0.68981743140529 1 -0.00105157119857072
NM_001243407 chr17 16881006 16881328 exons_8 0.00986059163549813 0.0106865284974093 0.00880902043692741 2941 3088 2838 0.68981743140529 1 -0.00105157119857072
NM_001004044 chr17 25680423 25682423 promoters 0.0261904761904762 0.0159489633173844 0.019551466359977 1680 1881 1739 0.174810317690521 0.616751774305016 -0.00663900983049919
NM_001004044 chr17 25681628 25709735 introns_1 0.0200387847446671 0.0242718446601942 0.0250973604500216 1547 2060 2311 0.327741252941668 0.804034127793954 0.00505857570535454
NM_001004031 chr17 25997829 25999829 promoters 0.0101942416310787 0.0111189730112201 0.0119504440302598 7259 9893 9121 0.286866969276982 0.760705606532801 0.00175620239918118
NM_001004031 chr17 25998886 26043391 introns_1 0.0101942416310787 0.0111189730112201 0.0119504440302598 7259 9893 9121 0.286866969276982 0.760705606532801 0.00175620239918118
NM_001130732 chr17 30220377 30223499 exons_2 0.0120126033871603 0.0108162676665705 0.0136893696129796 5078 6934 5917 0.389212821357553 0.865293518716336 0.00167676622581925
NM_001130732 chr17 30222499 30224499 promoters 0.0117610646858558 0.0108375544822712 0.0140670252378982 6462 8489 7251 0.200223459168175 0.656481794694259 0.00230596055204245
NM_001044602 chr17 30471886 30474228 introns_2 0.0239105283455457 0.0110210696920583 0.0156504727746984 2593 3085 3067 0.0225673505494403 0.196368742495592 -0.0082600555708473
NM_001044602 chr17 30473486 30475486 promoters 0.014825064241945 0.00868637610484608 0.011809766996489 5059 6562 6266 0.188399785511572 0.638464340066212 -0.00301529724545606
NM_001044602 chr17 30474229 30474486 exons_3 0.00383877159309021 0.00508552935737402 0.00433839479392625 1563 2163 1844 0.849415081157787 1 0.000499623200836036
NM_001123073 chr17 31516020 31518020 promoters 0.0138021211680953 0.0129536702065585 0.0134483633595534 6883 8569 7882 0.865673746590708 1 -0.000353757808541895
NM_001123073 chr17 31517021 31517187 exons_1 0.0184049079754601 0.0211864406779661 0.00934579439252336 1141 1416 1177 0.0842676863906815 0.433364297549535 -0.00905911358293676
NM_001123073 chr17 31517188 31518130 exons_2 0.03690036900369 0.0192307692307692 0.056657223796034 271 364 353 0.138192759023 0.553022906248179 0.019756854792344
NM_001123073 chr17 31536757 31537361 exons_3 0.0565289256198347 0.027945836934601 0.100662251655629 3025 3471 3775 2.38483742847418e-16 7.48044006731402e-14 0.0441333260357944
NM_001185170 chr17 31556893 31557380 exons_4 0.0795454545454545 0.0646766169154229 0.0561224489795918 176 201 196 0.36697806722755 0.846981264480685 -0.0234230055658627
NM_001171754 chr17 31919879 31920646 introns_15 0.0258780036968577 0.019404915912031 0.022508038585209 541 773 622 0.720096092740255 1 -0.00336996511164867
NM_001171754 chr17 31919948 31921948 promoters 0.022238425082027 0.0184831102613129 0.016414686825054 5486 7845 6945 0.0190054453525795 0.177321343537452 -0.00582373825697298
NM_001171754 chr17 31920647 31920948 exons_16 0.0227342549923195 0.0189139719341062 0.0136674259681093 3255 4917 4390 0.00293399009929538 0.0535351600666445 -0.00906682902421017
NM_214346 chr17 32004054 32004308 exons_5 0.442815249266862 0.467779056386651 0.47522816166884 1023 1738 1534 0.120866793867487 0.518899168569135 0.0324129124019775
NM_213952 chr17 32582792 32582944 introns_2 0.055045871559633 0.073394495412844 0.043859649122807 109 109 114 0.71072854549917 1 -0.011186222436826
NM_213952 chr17 32582945 32583145 exons_3 0.0121678668984356 0.00898203592814371 0.0114133074307916 4027 4676 4118 0.749008055884812 1 -0.000754559467643913
NM_001167589 chr17 32605449 32607449 promoters 0.13915857605178 0.159525379037574 0.0835492227979275 1236 1517 1544 2.7452045356075e-06 0.000161739618096842 -0.0556093532538525
NM_001167589 chr17 32605586 32605746 exons_1 0.0141843971631206 0.0588235294117647 0 141 187 163 0.355213834223736 0.832370517976432 -0.0141843971631206
NM_001167589 chr17 32605747 32605820 introns_1 0.168932038834951 0.207792207792208 0.105333333333333 515 616 750 0.00048007564880604 0.0130134086365654 -0.0635987055016181
NM_001167589 chr17 32605821 32606022 exons_2 0.147887323943662 0.166015625 0.0846325167037862 426 512 449 0.0052559548128328 0.0812698928453747 -0.0632548072398758
NM_001244485 chr17 32741242 32796812 introns_21 0.0178837555886736 0.0172872340425532 0.0345394736842105 671 752 608 0.0493417588721044 0.314023348493287 0.0166557180955369
NM_001244485 chr17 32796095 32798095 promoters 0.0218545113955667 0.0440835266821346 0.0438654791971288 6406 8189 7523 2.89996255690067e-11 4.24490074717883e-09 0.0220109678015621
NM_001244485 chr17 32796813 32797095 exons_22 0.00452360757704269 0.00491299897645855 0.00445235975066785 3537 4885 4492 0.942580479933323 1 -7.12478263748375e-05
NM_001243864 chr17 32825180 32827180 promoters 0.0201375245579568 0.0146883684001588 0.0161113145367997 2036 2519 2731 0.327169601586416 0.803433862098378 -0.00402621002115707
NM_001044575 chr17 32954116 32956116 promoters 0.00892060660124889 0.0137750081994096 0.00881488736532811 2242 3049 3063 0.814045081361849 1 -0.000105719235920775
NM_001044575 chr17 32955288 32955368 exons_2 0.016304347826087 0.0219213410702772 0.012970168612192 920 1551 1542 0.369708774047319 0.850007572303557 -0.003334179213895
NM_001044575 chr17 32955369 32955488 introns_2 0.0037821482602118 0.00534045393858478 0.00460223537146614 1322 1498 1521 0.763550468519196 1 0.00082008711125434
NM_001244305 chr17 32964331 32966331 promoters 0.0125148986889154 0.00900514579759863 0.0115937548307312 5034 6996 6469 0.745583974946178 1 -0.000921143858184197
NM_001244305 chr17 32964707 32965055 introns_10 0.0126329787234043 0.0082954241370083 0.00961810466760962 3008 3737 3535 0.248809937819959 0.715512616923066 -0.00301487405579464
NM_001011508 chr17 33609517 33611517 promoters 0.0109324758842444 0.011692487576732 0.00780995769606248 3110 3421 3073 0.222862720345796 0.68694278845005 -0.00312251818818189
NM_001244443 chr17 33868554 33870554 promoters 0.0530035335689046 0.0373027259684362 0.0812883435582822 566 697 652 0.0241569407084156 0.204002267238889 0.0282848099893776
NM_001244443 chr17 33869704 33872307 introns_1 0.0534351145038168 0.0418250950570342 0.0973451327433628 393 526 452 0.00607406460604942 0.0893077311608203 0.043910018239546
NM_001244863 chr17 33983178 33983336 exons_5 0.0286069651741294 0.0391389432485323 0.0436941410129096 804 1022 1007 0.0973279809446334 0.465553019707401 0.0150871758387803
NM_001244620 chr17 34759378 34761378 promoters 0.0129794370716057 0.00780101752402487 0.00945626477541371 6857 8845 8460 0.0421382403414956 0.285826857845869 -0.00352317229619195
NM_001244620 chr17 34760378 34760378 TSSes 0 0.0053475935828877 0 143 187 188 0.913046002055155 1 0
NM_001244620 chr17 34760379 34760558 exons_1 0.0034965034965035 0 0.00797872340425532 286 374 376 0.28198492163656 0.755083292517392 0.00448221990775182
NM_001244620 chr17 34760559 34767329 introns_1 0.0163800163800164 0.0125080179602309 0.0135455469014561 2442 3118 2953 0.406600053658399 0.877179326601267 -0.00283446947856023
NM_001244700 chr17 35315517 35317517 promoters 0.00741656365883807 0.00409556313993174 0.0049645390070922 2427 2930 2820 0.248014838691025 0.714018244081199 -0.00245202465174587
NM_214285 chr17 35413083 35415083 promoters 0.0200913242009132 0.0136570561456753 0.0170357751277683 1095 1318 1174 0.586562160705056 1 -0.00305554907314493
NM_001129952 chr17 35855667 35857667 promoters 0.0123102866779089 0.0081353305785124 0.0114994704191254 5930 7744 6609 0.718837891195602 1 -0.000810816258783502
NM_001348900 chr17 36344815 36346815 promoters 0.0166270783847981 0.0160965794768612 0.0211505922165821 3368 3976 3546 0.151022273355856 0.57869907771671 0.00452351383178396
NM_001348900 chr17 36345816 36346129 exons_1 0.0185454545454545 0.0180538555691554 0.0243986254295533 2750 3268 2910 0.11342163839303 0.501414987983147 0.00585317088409872
NM_001348900 chr17 36346130 36361304 introns_1 0.0131578947368421 0.00980392156862745 0.00666666666666667 228 306 300 0.448817079976424 0.91720837364417 -0.00649122807017544
NM_001044613 chr17 36389768 36391768 promoters 0.0287299385773727 0.0298752462245568 0.032509246642009 5047 6092 5137 0.265597648486018 0.734476706870624 0.00377930806463625
NM_001044613 chr17 36390843 36396232 introns_1 0.0287299385773727 0.0298752462245568 0.032509246642009 5047 6092 5137 0.265597648486018 0.734476706870624 0.00377930806463625
NM_001011648 chr17 37718401 37718787 exons_4 0.0112389617340112 0.00769230769230769 0.00937571461239424 3737 4420 4373 0.422513185557427 0.890999212327313 -0.001863247121617
NM_001011727 chr17 37738773 37744258 introns_9 0.0130744849445325 0.00931151241534989 0.00976331360946745 2524 3544 3380 0.249574399612924 0.716004603767565 -0.00331117133506503
NM_001011727 chr17 37743378 37745378 promoters 0.0130744849445325 0.00931151241534989 0.00976331360946745 2524 3544 3380 0.249574399612924 0.716004603767565 -0.00331117133506503
NM_001190180 chr17 37922471 37924471 promoters 0.0187590187590188 0.012987012987013 0.0126291618828932 693 924 871 0.331521986188966 0.808491419113927 -0.00612985687612553
NM_001190180 chr17 37923514 37933601 introns_1 0.0187590187590188 0.012987012987013 0.0126291618828932 693 924 871 0.331521986188966 0.808491419113927 -0.00612985687612553
NM_001170827 chr17 37956829 37958829 promoters 0.00782937365010799 0.00765696784073507 0.00846740050804403 3704 3918 3543 0.762915870043276 1 0.00063802685793604
NM_001170827 chr17 37957830 37958021 exons_1 0.00855614973262032 0.00783196867212531 0.00966792770071459 2805 2809 2379 0.687234743465598 1 0.00111177796809427
NM_001244625 chr17 38339472 38342212 introns_12 0.00972762645914397 0.00625782227784731 0.00241837968561064 514 799 827 0.0788677437461993 0.42201610727556 -0.00730924677353333
NM_001244625 chr17 38341253 38343253 promoters 0.00972762645914397 0.00625782227784731 0.00241837968561064 514 799 827 0.0788677437461993 0.42201610727556 -0.00730924677353333
NM_001243577 chr17 38642789 38643268 introns_4 0.0200333889816361 0.0175246440306681 0.0202788339670469 599 913 789 0.942350185164125 1 0.000245444985410834
NM_001243577 chr17 38642895 38644895 promoters 0.0200333889816361 0.0175246440306681 0.0202788339670469 599 913 789 0.942350185164125 1 0.000245444985410834
NM_001172364 chr17 38760402 38775200 introns_9 0.0134408602150538 0.0195121951219512 0.00946372239747634 372 615 634 0.46179164997511 0.927293978387832 -0.00397713781757742
NM_001172364 chr17 38774242 38776242 promoters 0.015028901734104 0.0188284518828452 0.0128378378378378 865 1434 1480 0.541111959675238 0.980551438344098 -0.00219106389626621
NM_001172364 chr17 38775201 38775242 exons_10 0.00269541778975741 0.0032520325203252 0.0062992125984252 371 615 635 0.348901077419434 0.826096338635746 0.00360379480866778
NM_001244297 chr17 38792854 38793728 exons_1 0.652230122818358 0.705476073014307 0.65187891440501 1547 2027 1916 0.774662045179056 1 -0.000351208413347681
NM_001143703 chr17 38964732 38997091 introns_15 0.0203373015873016 0.00790513833992095 0.0158465387823186 2016 2530 2398 0.28290690921138 0.756167138659801 -0.00449076280498299
NM_001143703 chr17 38996189 38998189 promoters 0.0116438356164384 0.00734893848666304 0.0128022759601707 5840 7348 6327 0.477916519128575 0.940357850769148 0.00115844034373234
NM_001143703 chr17 38997092 38997189 exons_16 0.0104338275672707 0.00813356164383562 0.0205792682926829 1821 2336 1312 0.0199636524128896 0.182639692282922 0.0101454407254122
NM_001136510 chr17 39028178 39030178 promoters 0.0147697654213727 0.0124584717607973 0.0141791044776119 1151 1204 1340 0.916607437268319 1 -0.000590660943760778
NM_001097462 chr17 39028220 39030220 promoters 0.0147697654213727 0.0124584717607973 0.0141791044776119 1151 1204 1340 0.916607437268319 1 -0.000590660943760778
NM_001136510 chr17 39028395 39029017 introns_12 0.0147697654213727 0.0124584717607973 0.0141791044776119 1151 1204 1340 0.916607437268319 1 -0.000590660943760778
NM_001243366 chr17 40016356 40018356 promoters 0.00579150579150579 0.00348432055749129 0.0044404973357016 1036 1148 1126 0.651990063974203 1 -0.00135100845580419
NM_001243366 chr17 40017182 40017356 exons_11 0.00579150579150579 0.00348432055749129 0.0044404973357016 1036 1148 1126 0.651990063974203 1 -0.00135100845580419
NM_001292105 chr17 40167708 40171602 introns_15 0.021978021978022 0.00980392156862745 0.0505050505050505 182 204 198 0.0756957185945218 0.410039225643187 0.0285270285270285
NM_001292105 chr17 40170877 40172877 promoters 0.0206073752711497 0.0148809523809524 0.0210526315789474 1844 2016 2090 0.872176280201917 1 0.000445256307797692
NM_001292105 chr17 40171603 40171877 exons_16 0.0204572803850782 0.0154525386313466 0.0179704016913319 1662 1812 1892 0.602244924148842 1 -0.0024868786937463
NM_213941 chr17 40321656 40323656 promoters 0.0194371330228791 0.0158797077009556 0.0125497398224671 4939 7116 6534 0.00327197543015279 0.0577815071271218 -0.00688739320041203
NM_213941 chr17 40322703 40326207 introns_1 0.0210173621687481 0.0165813715455476 0.0137585991244528 3283 4885 4797 0.0134950456930421 0.143373977387207 -0.00725876304429531
NM_001077217 chr17 46118611 46120611 promoters 0.014446227929374 0.00560922405733873 0.00594132937244708 2492 3209 2693 0.000858880982817594 0.0199205951895053 -0.00850489855692691
NM_001077217 chr17 46119719 46119942 introns_1 0.00336700336700337 0 0.00628930817610063 297 372 318 0.487495783304529 0.94719617949667 0.00292230480909726
NM_001077217 chr17 46119943 46120091 exons_2 0.0126382306477093 0.00509121764955452 0.00446650124069479 1899 2357 2015 0.00246373384076202 0.0463674708831412 -0.00817172940701453
NM_001077217 chr17 46120092 46121384 introns_2 0.0371621621621622 0.0125 0.0138888888888889 296 480 360 0.0390193845336084 0.272556400766573 -0.0232732732732733
NM_001244469 chr17 46255244 46257244 promoters 0.0122249388753056 0.0104270109235353 0.0125391849529781 2454 4028 3828 0.810403353761332 1 0.000314246077672432
NM_001244469 chr17 46256245 46256473 exons_1 0.00538876058506543 0.00159489633173844 0.00178997613365155 1299 1881 1676 0.0732296581703657 0.401300963700665 -0.00359878445141388
NM_001244469 chr17 46256474 46261360 introns_1 0.019672131147541 0.0186528497409326 0.0218102508178844 610 965 917 0.733319592190355 1 0.00213811967034342
NM_001128460 chr17 46744898 46746898 promoters 0.0609756097560976 0.0840336134453782 0.0179640718562874 82 119 167 0.063981574069181 0.370272038088805 -0.0430115378998101
NM_214371 chr17 46932505 46934505 promoters 0.0123352957667508 0.0112472384012854 0.0112453144523115 3567 4979 4802 0.661748176738107 1 -0.00108998131443923
NM_214371 chr17 46933534 47008048 introns_1 0.018716577540107 0.0114613180515759 0.00740055504162812 748 1047 1081 0.030548388685774 0.235347644763969 -0.0113160224984788
NM_001190159 chr17 47372194 47376255 introns_6 0.0125786163522013 0.00381679389312977 0 159 262 246 0.0643962235574431 0.370784899102166 -0.0125786163522013
NM_001190159 chr17 47375503 47377503 promoters 0.0178723404255319 0.0143316759286341 0.0148530836293187 2350 3419 3097 0.405273110120726 0.877125071290571 -0.00301925679621322
NM_001190159 chr17 47376256 47376503 exons_7 0.0182565038795071 0.0152043078872347 0.0161346895826026 2191 3157 2851 0.593348849545977 1 -0.00212181429690448
NM_001243672 chr17 47685219 47687219 promoters 0.0134038800705467 0.0136701337295691 0.0162790697674419 2835 3365 3010 0.352370204111987 0.829247064839465 0.00287518969689512
NM_001243672 chr17 47686385 47686602 introns_1 0.0161290322580645 0.0211960635881908 0.017515923566879 744 1321 1256 0.940660602106084 1 0.00138689130881446
NM_001243672 chr17 47686603 47686847 exons_2 0.0124342419894787 0.00880626223091976 0.0153933865450399 2091 2044 1754 0.45370595183089 0.918709223704296 0.00295914455556119
NM_001243672 chr17 47689825 47725131 introns_3 0.015497661990648 0.00995644057249533 0.0106993161261857 7485 9642 9066 0.006631877185308 0.0933422543154354 -0.00479834586446221
NM_213947 chr17 47815451 47817451 promoters 0.0138248847926267 0.0134983127109111 0.00743099787685775 651 889 942 0.207401114661087 0.668044568348449 -0.00639388691576898
NM_213947 chr17 47817317 47820312 introns_2 0.0138248847926267 0.0134983127109111 0.00743099787685775 651 889 942 0.207401114661087 0.668044568348449 -0.00639388691576898
NM_001001862 chr17 48025761 48027761 promoters 0.0647743813682678 0.0970588235294118 0.0725720384204909 1374 2040 1874 0.647960556625177 1 0.0077976570522231
NM_001001862 chr17 48025918 48026054 exons_2 0.0435897435897436 0.0523255813953488 0.0384024577572965 390 688 651 0.566478509842282 0.996868457400661 -0.00518728583244712
NM_001001862 chr17 48026055 48026217 introns_2 0.0731707317073171 0.119822485207101 0.0907604251839738 984 1352 1223 0.252375791564009 0.720056658428248 0.0175896934766568
NM_001243629 chr17 48081479 48083479 promoters 0.214046232574554 0.244118029377356 0.18854415274463 5667 7693 6704 0.000142637679949967 0.00489351248870016 -0.0255020798299244
NM_214283 chr17 48099816 48101816 promoters 0.0199680511182109 0.0240802675585284 0.0194678780012979 1252 1495 1541 0.881356707302239 1 -0.000500173116913003
NM_001038004 chr17 48178689 48180689 promoters 0.0656565656565657 0.0436363636363636 0.0407204385277995 990 1375 1277 0.00829242137624335 0.108592802396252 -0.0249361271287661
NM_001038004 chr17 48180320 48180552 exons_2 0.0581196581196581 0.0433168316831683 0.0310734463276836 585 808 708 0.0176620002420927 0.169782518607112 -0.0270462117919745
NM_001038004 chr17 48180553 48180927 introns_2 0.0765432098765432 0.0440917107583774 0.0527240773286467 405 567 569 0.153989066927799 0.583675146002843 -0.0238191325478965
NM_001038004 chr17 48184467 48184807 introns_10 0.141176470588235 0.112426035502959 0.0758293838862559 170 169 211 0.0395232655214531 0.274041842094538 -0.0653470867019794
NM_001038004 chr17 48184808 48184958 exons_11 0.011986301369863 0.0134003350083752 0.00548320767649075 1168 1194 1459 0.079499552957393 0.422309318814797 -0.00650309369337227
NM_001038004 chr17 48184959 48185049 introns_11 0.0170940170940171 0.0196078431372549 0.0441176470588235 117 153 136 0.169720206857642 0.606261931980093 0.0270236299648064
NM_001038004 chr17 48185050 48185153 exons_12 0.0399113082039911 0.0307167235494881 0.0283553875236295 451 586 529 0.318187483991685 0.793000740466601 -0.0115559206803616
NM_001185159 chr17 48512442 48513383 exons_1 0.812933025404157 0.8 0.812196199734865 1732 2495 2263 0.964292611265858 1 -0.000736825669291785
NM_001185159 chr17 48517811 48517979 exons_5 0.972413793103448 0.968316831683168 0.976911976911977 1160 1515 1386 0.449924396105566 0.917539318002279 0.00449818380852873
NM_001185159 chr17 48517980 48518520 introns_5 0.860364267129228 0.845442536327609 0.856628242074928 1153 1514 1388 0.840556945849969 1 -0.00373602505430015
NM_001185159 chr17 48521348 48525069 introns_9 0.0166204986149584 0.00908455625436757 0.0161507402422611 1083 1431 1486 0.937534067485702 1 -0.000469758372697346
NM_001185159 chr17 48524112 48526112 promoters 0.0148883374689826 0.00704556129638328 0.0117487573429733 1612 2129 2213 0.475310916511878 0.937948773835751 -0.00313958012600929
NM_001185159 chr17 48525070 48525112 exons_10 0.0113421550094518 0.00286532951289398 0.00275103163686382 529 698 727 0.0445485927856251 0.295212857825867 -0.00859112337258797
NM_001243215 chr17 50743955 50745955 promoters 0.0352941176470588 0.0476190476190476 0.0346820809248555 170 189 173 0.973803549031167 1 -0.000612036722203335
NM_001243215 chr17 50745048 50755593 introns_1 0.0352941176470588 0.0476190476190476 0.0346820809248555 170 189 173 0.973803549031167 1 -0.000612036722203335
NM_214218 chr17 51141636 51143636 promoters 0.0151202749140893 0.0110831234256927 0.0206043956043956 2910 3970 3640 0.046993978332129 0.305223040461186 0.00548412069030626
NM_001001869 chr17 51512645 51514645 promoters 0.0341880341880342 0.0303030303030303 0.0378787878787879 117 66 132 0.869126639785557 1 0.00369075369075369
NM_001001869 chr17 51513809 51517847 introns_1 0.0341880341880342 0.0303030303030303 0.0378787878787879 117 66 132 0.869126639785557 1 0.00369075369075369
NM_001205094 chr17 51641677 51664420 introns_3 0.0176419965576592 0.0128907508862391 0.0134057971014493 2324 3103 2760 0.225622400775651 0.687507639828041 -0.00423619945620993
NM_001205094 chr17 51663498 51665498 promoters 0.0166414523449319 0.0118562430529826 0.014288630332721 3966 5398 4899 0.410781435222669 0.880799906839754 -0.00235282201221096
NM_001205094 chr17 51664421 51664498 exons_4 0.0152253349573691 0.0104575163398693 0.0154277699859748 1642 2295 2139 0.85458749837409 1 0.000202435028605692
NM_001205093 chr17 51690385 51697765 introns_5 0.00420609884332282 0.00448833034111311 0.00483558994197292 951 1114 1034 0.834098505284479 1 0.000629491098650103
NM_001205093 chr17 51696981 51698981 promoters 0.00968919088964389 0.00932891965091785 0.0102083333333333 7947 9969 9600 0.705502621472565 1 0.000519142443689443
NM_001205093 chr17 51697766 51697981 exons_6 0.0085672082717873 0.00810881506670154 0.00964187327823691 3385 3823 3630 0.621379294042489 1 0.00107466500644962
NM_001199889 chr17 51721632 51723632 promoters 0.0142325731845382 0.0096408773198361 0.0100571144772784 6183 8298 8054 0.0260233387767713 0.214537837950679 -0.00417545870725988
NM_001199889 chr17 51722633 51723673 exons_1 0.0118611171015743 0.00811738994692476 0.0087719298245614 4637 6406 6042 0.126504166483664 0.532109160043355 -0.00308918727701289
NM_001113435 chr17 52016103 52018103 promoters 0.0105342362678706 0.0154921020656136 0.013109756097561 2658 3292 3280 0.43876578961889 0.906856057803461 0.0025755198296904
NM_001113435 chr17 52017104 52017337 exons_1 0.0115761353517364 0.0166606302064469 0.0132426628489621 2246 2761 2794 0.68688740310084 1 0.00166652749722564
NM_001113435 chr17 52017338 52062225 introns_1 0.00485436893203883 0.00941619585687382 0.0123456790123457 412 531 486 0.235931385907455 0.69974074282814 0.00749131008030684
NM_001130532 chr17 52194359 52196359 promoters 0.0129564193168433 0.00739143825069295 0.00574130361364404 2547 3247 2961 0.00396866735721853 0.0668583424092033 -0.00721511570319931
NM_001123082 chr17 52238398 52240398 promoters 0.0206349206349206 0.0100925147182506 0.0142977291841884 630 1189 1189 0.436115086221595 0.902510233409251 -0.00633719145073224
NM_001123082 chr17 52239399 52239593 exons_1 0.0206349206349206 0.0100925147182506 0.0142977291841884 630 1189 1189 0.436115086221595 0.902510233409251 -0.00633719145073224
NM_001123082 chr17 52277154 52303734 introns_4 0.691973969631236 0.678832116788321 0.721337579617834 461 685 628 0.243802668904229 0.709161243381449 0.0293636099865979
NM_001123082 chr17 52303735 52304259 exons_5 0.965141612200436 0.931034482758621 0.946031746031746 459 667 630 0.243328278100828 0.709161243381449 -0.0191098661686897
NM_001123071 chr17 52326135 52350092 introns_3 0.0115667718191377 0.00871542250852596 0.009391771019678 1902 2639 2236 0.500297448968094 0.954928802188594 -0.00217500079945975
NM_001123071 chr17 52349732 52351732 promoters 0.01145958986731 0.0076303518440017 0.00970245795601552 6632 9436 7730 0.327669383824679 0.804034127793954 -0.00175713191129449
NM_001123071 chr17 52350093 52350732 exons_4 0.0114164904862579 0.00720906282183316 0.00982890425919185 4730 6797 5494 0.465473138988253 0.930522478456941 -0.00158758622706608
NM_001101820 chr17 52376038 52378038 promoters 0.0271041369472183 0.0179704016913319 0.0424581005586592 701 946 895 0.0440165714706065 0.292933425267448 0.015353963611441
NM_001101819 chr17 52376342 52378342 promoters 0.0436835891381346 0.0272407732864675 0.0518234165067179 847 1138 1042 0.282204129601054 0.755083292517392 0.00813982736858326
NM_001101819 chr17 52377343 52379711 exons_1 0.0436835891381346 0.0272407732864675 0.0518234165067179 847 1138 1042 0.282204129601054 0.755083292517392 0.00813982736858326
NM_001113450 chr17 52425253 52426357 exons_1 0.355679702048417 0.238095238095238 0.271331058020478 537 630 586 0.00235336843876784 0.0446733080869273 -0.0843486440279393
NM_001113450 chr17 52431545 52432344 exons_2 0.431020408163265 0.559002770083103 0.44331550802139 1225 1805 1870 0.703278131580818 1 0.012295099858125
NM_001113450 chr17 52432345 52444585 introns_2 0.00378787878787879 0.011070110701107 0.0125 528 542 480 0.137299202795782 0.551775657950115 0.00871212121212121
NM_001113450 chr17 52443832 52445832 promoters 0.0209497206703911 0.0187074829931973 0.0185414091470952 11456 14112 12944 0.18088466309714 0.62575902213247 -0.00240831152329588
NM_001113450 chr17 52444586 52444832 exons_3 0.0160688665710187 0.0135843660629171 0.0145003954653309 3485 4196 3793 0.59066850258819 1 -0.00156847110568778
NM_001113452 chr17 52871515 52872517 exons_10 0.454251386321627 0.450519480519481 0.415948275862069 6492 7700 6496 1.09727694355329e-05 0.000572364572806485 -0.0383031104595576
NM_001113452 chr17 52889236 52891236 promoters 0.0228503723764387 0.0228317499233834 0.0267220902612827 5908 6526 5052 0.19957437704804 0.655005690889607 0.00387171788484393
NM_001113452 chr17 52889876 52890236 exons_11 0.0216679264298312 0.0219941348973607 0.0301003344481605 3969 4092 2990 0.0304340302464308 0.234741167720421 0.00843240801832934
NM_001114672 chr17 52936169 52940754 exons_1 0.880234128770824 0.841811846689896 0.838846153846154 2221 2870 2600 8.0272855808459e-05 0.00297054663601303 -0.0413879749246702
NM_001114672 chr17 52953514 52953658 exons_8 0.403225806451613 0.465848452508004 0.387741935483871 1364 1874 1550 0.29960969265547 0.774179702109712 -0.0154838709677419
NM_001114672 chr17 52974362 52987379 introns_14 0.326656394453005 0.428025477707006 0.403321470937129 649 785 843 0.00515660165221546 0.0804894196283015 0.0766650764841247
NM_001114672 chr17 52997858 52998000 exons_17 0.7426597582038 0.71319018404908 0.762481089258699 579 652 661 0.386576001771969 0.863178347007444 0.0198213310548992
NM_001114672 chr17 52998001 53000431 introns_17 0.972413793103448 0.908536585365854 0.97289156626506 290 328 332 0.841841758818665 1 0.000477773161612016
NM_001114672 chr17 53022294 53037003 introns_24 0.897881586094514 0.870916334661355 0.911828895678743 1841 2510 2291 0.0833879977584962 0.431127196066704 0.0139473095842291
NM_001114672 chr17 53071379 53073379 promoters 0.00994519991881469 0.00829562594268477 0.00748210800260247 9854 10608 9222 0.0639182049542659 0.370272038088805 -0.00246309191621222
NM_001114672 chr17 53072088 53072379 exons_28 0.0104201680672269 0.010455997676445 0.0113558155540262 2975 3443 2906 0.72867591652496 1 0.000935647486799262
NM_001114673 chr17 53089321 53091639 exons_3 0.799145299145299 0.761938702779758 0.782027478648348 2106 2806 2693 0.227583495489483 0.689872289364576 -0.0171178204969517
NM_001114673 chr17 53091640 53102893 introns_3 0.0202991452991453 0.0145502645502645 0.0177988727380599 2808 3780 3371 0.510668113335341 0.959917992146379 -0.00250027256108538
NM_001113449 chr17 53458587 53460587 promoters 0.0128625472887768 0.0101569713758079 0.0126607319485658 3965 5415 5055 0.987237049332601 1 -0.000201815340211022
NM_001113449 chr17 53459399 53459587 exons_6 0.0174987133299022 0.012279355333845 0.021056813667064 1943 2606 2517 0.273501896741901 0.745677563675043 0.00355810033716175
NM_001114674 chr17 54110261 54112261 promoters 0.0229083665338645 0.0188405797101449 0.0156833457804332 1004 1380 1339 0.205104376688141 0.661999982473545 -0.00722502075343138
NM_001114674 chr17 54111302 54371634 introns_1 0.307692307692308 0.253053435114504 0.269662921348315 2327 2620 2581 0.00400774067021454 0.0670025070931553 -0.0380293863439931
NM_001123217 chr17 54611806 54613317 exons_3 0.718447645667598 0.708936987257811 0.63610776035384 9302 11458 9948 1.21733727872359e-35 8.01860065495226e-32 -0.0823398853137584
NM_001123217 chr17 54618941 54620723 exons_5 0.318181818181818 0.292063492063492 0.272072072072072 506 630 555 0.100065175657837 0.47181768937593 -0.0461097461097461
NM_001123217 chr17 54620724 54631550 introns_5 0.013408609738885 0.0133267522211254 0.0132530120481928 1417 2026 1660 0.970085019836294 1 -0.000155597690692198
NM_001123217 chr17 54630755 54632755 promoters 0.0183150183150183 0.016260162601626 0.0150846210448859 2184 2952 2718 0.38132511698856 0.85980043312905 -0.00323039727013237
NM_001123217 chr17 54631551 54631755 exons_6 0.0224438902743142 0.0169385194479297 0.013681592039801 1203 1594 1608 0.0813780763374942 0.424752289092769 -0.00876229823451322
NM_001110175 chr17 54921842 54929169 introns_1 0.835526315789474 0.773504273504274 0.765625 152 234 192 0.127595839914536 0.533729628802368 -0.0699013157894737
NM_214075 chr17 55129328 55131328 promoters 0.018623799255048 0.015008254539997 0.0153695225637672 5101 6663 6116 0.191752216248378 0.644058943122496 -0.00325427669128086
NM_214075 chr17 55129461 55129694 introns_11 0.0250752256770311 0.0127084988085782 0.00856898029134533 997 1259 1167 0.00173212378341075 0.0346793293657344 -0.0165062453856858
NM_214075 chr17 55129695 55130328 exons_12 0.0354609929078014 0.0202020202020202 0.0121951219512195 141 198 164 0.167643350352784 0.604567312100716 -0.0232658709565819
NM_001123107 chr17 55390073 55392073 promoters 0.0139183769757018 0.0109289617486339 0.0113207547169811 4239 5124 4770 0.271005700643638 0.740404209929341 -0.00259762225872068
NM_001123092 chr17 56678776 56681688 introns_2 0.0355871886120996 0.0527522935779817 0.0356234096692112 281 436 393 0.886191267087515 1 3.62210571115476e-05
NM_001123092 chr17 56681689 56683261 exons_3 0.0190905935439084 0.0207399103139013 0.0161240310077519 2881 3568 3225 0.372535071683742 0.851122148452507 -0.00296656253615643
NM_001123092 chr17 56682261 56684261 promoters 0.0173978819969743 0.0146496815286624 0.0191649555099247 1322 1570 1461 0.698604343650428 1 0.00176707351295043
NM_001113701 chr17 56940793 56942793 promoters 0.0126170126170126 0.00784787201931784 0.0107566089334549 4914 6626 5485 0.389167491293933 0.865293518716336 -0.00186040368355774
NM_001113701 chr17 56941793 56941793 TSSes 0.010752688172043 0 0.008 93 147 125 0.871640347261028 1 -0.00275268817204301
NM_001113701 chr17 56941794 56942016 exons_1 0.0148179508890771 0.0103643216080402 0.0105177993527508 2362 3184 2472 0.168849630994061 0.605121066027136 -0.00430015153632624
NM_001110430 chr17 56971522 56973522 promoters 0.0133333333333333 0.0120300751879699 0.0147058823529412 1950 2660 2516 0.650167988204836 1 0.00137254901960784
NM_001110430 chr17 56979797 56983228 introns_6 0.910614525139665 0.935064935064935 0.885780885780886 358 385 429 0.186065451163309 0.633391796802437 -0.024833639358779
NM_001110430 chr17 56983229 56984061 exons_7 0.724614900974536 0.752678155565906 0.701680672268908 3181 4294 4284 0.00864851934266579 0.110221661728401 -0.0229342287056288
NM_001110432 chr17 57039966 57041966 promoters 0.012590799031477 0.00950570342205323 0.0128516846127127 2065 2630 2879 0.836256196988231 1 0.000260885581235749
NM_001110432 chr17 57040967 57041135 exons_1 0.0124610591900312 0.00566893424036281 0.011037527593819 642 882 906 0.894950926729969 1 -0.00142353159621217
NM_001110432 chr17 57083986 57084668 exons_4 0.783011583011583 0.754466858789625 0.770212765957447 1295 1735 1410 0.457739612689546 0.922340418717052 -0.0127988170541362
NM_001123201 chr17 57163399 57165399 promoters 0.0199045895706531 0.018778065042863 0.0200152788388082 6079 7349 6545 0.953777484395165 1 0.000110689268155183
NM_001123201 chr17 57164400 57164688 exons_1 0.00683927699071812 0.0127388535031847 0.00762994754411063 2047 2355 2097 0.80265094690816 1 0.00079067055339251
NM_001123201 chr17 57164689 57166283 introns_1 0.0206140350877193 0.0207553829862337 0.019440353460972 11400 14165 13580 0.495002446347663 0.952635050474703 -0.00117368162674728
NM_001123201 chr17 57166284 57166769 exons_2 0.0367024280067758 0.0449591280653951 0.0409990574929312 1771 2202 2122 0.541463258258194 0.980553565137299 0.00429662948615536
NM_001105290 chr17 57586972 57591315 introns_1 0.883173843700159 0.877296587926509 0.883744855967078 2508 3048 2916 0.918027560435433 1 0.000571012266918691
NM_001105290 chr17 57615395 57641901 introns_4 0.783418723800652 0.747058823529412 0.77615298087739 2147 2720 2667 0.70081134717253 1 -0.00726574292326165
NM_001105290 chr17 57642095 57675543 introns_5 0.257851239669421 0.220169361046959 0.319934372436423 1210 1299 1219 0.000503887761285197 0.0134376869780793 0.0620831327670018
NM_001105290 chr17 57674961 57676961 promoters 0.0346666666666667 0.00866738894907909 0.0139211136890951 750 923 862 0.00257701009500193 0.0479513149598241 -0.0207455529775715
NM_001105313 chr17 57729748 57731748 promoters 0.399665551839465 0.434561037757702 0.430438333787095 2990 4317 3673 0.0162276878381906 0.160498167853095 0.0307727819476301
NM_001105313 chr17 57730749 57730931 exons_1 0.384686346863469 0.382587369711833 0.403628117913832 1084 1631 1323 0.318866311819263 0.793981286547467 0.0189417710503635
NM_001105313 chr17 57730932 57734486 introns_1 0.408184679958027 0.466120625465376 0.445531914893617 1906 2686 2350 0.0253666343987039 0.210972248464978 0.0373472349355898
NM_001105296 chr17 57751180 57753180 promoters 0.00741239892183288 0.00664451827242525 0.00955180014695077 1484 1505 1361 0.528221523869645 0.970408631947258 0.00213940122511789
NM_001105312 chr17 57785093 57796388 introns_3 0.554573170731707 0.503458213256484 0.606789716545814 3280 3470 3034 6.31243940015666e-05 0.00242063359162861 0.0522165458141068
NM_001105312 chr17 57796389 57797992 exons_4 0.885032537960954 0.872500537518813 0.863469481413492 3227 4651 4358 0.00551144070402116 0.0823028904124378 -0.021563056547462
NM_001110174 chr17 57866864 57877531 introns_2 0.739829706717124 0.732195845697329 0.709280303030303 1057 1348 1056 0.114771522424764 0.503599019870883 -0.0305494036868209
NM_001110174 chr17 57890094 57892094 promoters 0.359823399558499 0.371628371628372 0.376306620209059 906 1001 861 0.471168223292553 0.934533299255661 0.0164832206505603
NM_001123203 chr17 58007918 58053145 introns_3 0.379754996776273 0.337666666666667 0.348772836316664 4653 6000 5419 0.00202320894679717 0.0399332715846913 -0.0309821604596098
NM_001123203 chr17 58052674 58054674 promoters 0.0130398373011126 0.0111239326102008 0.0139995805369128 16718 21665 19072 0.361313533364786 0.840089037865813 0.000959743235800179
NM_001123203 chr17 58053146 58053674 exons_4 0.0128306133933596 0.00977318827217407 0.0125168097651805 8885 10846 9667 0.887033765406787 1 -0.000313803628179083
NM_001128449 chr17 58428190 58429660 introns_2 0.538461538461538 0.588296760710554 0.501405810684161 598 957 1067 0.0384092543496919 0.270012548987642 -0.0370557277773772
NM_001128449 chr17 58433669 58435669 promoters 0.079624134520277 0.0858947368421053 0.115049389889599 2022 2375 1721 0.000248743603621909 0.00770853814081107 0.0354252553693221
NM_001128449 chr17 58434385 58434669 exons_4 0.079624134520277 0.0858947368421053 0.115049389889599 2022 2375 1721 0.000248743603621909 0.00770853814081107 0.0354252553693221
NM_001123174 chr17 58513984 58515984 promoters 0.0171149144254279 0.0115774240231548 0.0178541064444822 4908 6910 5881 0.623929749986933 1 0.000739192019054358
NM_001123174 chr17 58516301 58551419 introns_2 0.828517290383704 0.814911463187325 0.816502012440542 4222 5365 5466 0.149873452377475 0.576308482668085 -0.0120152779431628
NM_001123174 chr17 58551502 58559516 introns_3 0.890681003584229 0.870588235294118 0.859704641350211 1674 2040 1896 0.00577061511283494 0.0854180713443679 -0.0309763622340185
NM_001123174 chr17 58560526 58565078 introns_6 0.8897426046869 0.863738738738739 0.870346178967995 2603 3552 3062 0.0378678168262129 0.267634452182687 -0.0193964257189049
NM_001123213 chr17 58593748 58595748 promoters 0.0073033086201173 0.00579493410599121 0.00657327586206897 9037 10699 9280 0.545398781518797 0.980827117318489 -0.00073003275804833
NM_001123213 chr17 58594749 58595143 exons_1 0.00501696916039546 0.00457115361482016 0.005946088794926 6777 8313 7568 0.419520645625245 0.888261810586143 0.000929119634530549
NM_001123213 chr17 58595144 58621630 introns_1 0.114255765199161 0.137800252844501 0.171339563862928 954 791 642 0.00128624314197711 0.0279619920006708 0.0570837986637669
NM_001123213 chr17 58635387 58639039 introns_3 0.807722007722008 0.775 0.795296167247387 1295 1520 1148 0.40677967230444 0.877179326601267 -0.012425840474621
NM_001123213 chr17 58643802 58644925 exons_7 0.485915492957746 0.517133956386293 0.579925650557621 284 321 269 0.0272719101022927 0.22223054136367 0.0940101575998743
NM_001123199 chr17 58855895 58856745 introns_3 0.878571428571429 0.908355795148248 0.868 560 742 750 0.418930797772725 0.888168346397912 -0.0105714285714286
NM_001123199 chr17 58856746 58856911 exons_4 0.754639175257732 0.739788199697428 0.736585365853659 485 661 615 0.50763365310215 0.959917992146379 -0.0180538094040734
NM_001123199 chr17 58860867 58863013 introns_7 0.857763975155279 0.848622253226369 0.851875808538163 6440 8601 7730 0.360851610124084 0.840089037865813 -0.00588816661711644
NM_001123148 chr17 58874683 58876683 promoters 0.0127743203406485 0.0183557394002068 0.0165542611894543 3053 3868 3262 0.244188796725212 0.709161243381449 0.00377994084880578
NM_001123148 chr17 58875684 58875936 exons_1 0.0127743203406485 0.0183557394002068 0.0165542611894543 3053 3868 3262 0.244188796725212 0.709161243381449 0.00377994084880578
NM_001123148 chr17 58876594 58876779 exons_2 0.941793893129771 0.925291828793774 0.932475884244373 1048 1285 1244 0.412877282291364 0.882038556281075 -0.00931800888539802
NM_001123148 chr17 58877474 58880180 introns_3 0.736543909348442 0.74741913282863 0.701795472287276 1059 1453 1281 0.0455893944176098 0.299697945138519 -0.0347484370611664
NM_001123148 chr17 58880271 58880713 introns_4 0.846846846846847 0.831887201735358 0.787383177570093 777 922 856 0.00152723751057298 0.0312419673358517 -0.0594636692767534
NM_001123148 chr17 58880714 58880795 exons_5 0.835543766578249 0.775681341719078 0.750599520383693 377 477 417 0.00376714164909503 0.0646202136525754 -0.0849442461945563
NM_001123148 chr17 58889347 58889487 introns_9 0.912671232876712 0.886676149834045 0.886848341232227 1752 2109 1688 0.0128546393812926 0.138007889986953 -0.0258228916444849
NM_001123148 chr17 58890531 58891247 exons_12 0.844290657439446 0.838937318389373 0.859875657580105 1734 2409 2091 0.156217906523167 0.585328413121785 0.0155850001406589
NM_001130215 chr17 58984579 58986579 promoters 0.395522388059701 0.286713286713287 0.319327731092437 134 143 119 0.181270026211984 0.62575902213247 -0.0761946569672645
NM_001130215 chr17 58985580 58986799 exons_1 0.395522388059701 0.286713286713287 0.319327731092437 134 143 119 0.181270026211984 0.62575902213247 -0.0761946569672645
NM_001130215 chr17 58986800 59038267 introns_1 0.221487705424441 0.217442027711633 0.218802390844814 48558 62573 54876 0.320080605105373 0.79621259283576 -0.00268531457962712
NR_033291 chr17 59030819 59032819 promoters 0.231903485254692 0.216505524861878 0.223194453792825 13428 17376 14857 0.0946382809449459 0.458706664153318 -0.00870903146186675
NR_033291 chr17 59031820 59032048 exons_1 0.25616355983163 0.248135487880671 0.258869395711501 4989 6436 5130 0.745616028509658 1 0.00270583587987139
NR_033291 chr17 59032049 59038267 introns_1 0.0863538166106577 0.0647707903471786 0.0713094917988707 16664 22294 18595 1.96027428402208e-07 1.51909725986511e-05 -0.015044324811787
NM_001171985 chr17 59033105 59035105 promoters 0.0154368932038835 0.012878395381541 0.0147641947186366 10300 13511 11853 0.728193481256729 1 -0.000672698485246863
NM_001171985 chr17 59034106 59034586 exons_1 0.0252844500632111 0.0237226277372263 0.0138376383763838 791 1096 1084 0.071597821930105 0.39441539476024 -0.0114468116868274
NM_001171985 chr17 59034587 59038267 introns_1 0.0122955090132333 0.0109285193880029 0.0125951687188646 9597 12353 10639 0.813792706757538 1 0.000299659705631254
NM_001113698 chr17 59128075 59130075 promoters 0.0193684210526316 0.0119738751814224 0.016772269847186 2375 2756 2683 0.507377982139311 0.959917992146379 -0.00259615120544559
NM_001113698 chr17 59129076 59129197 exons_1 0.0218204488778055 0.0114613180515759 0.0208212839791787 1604 1745 1729 0.871330780552635 1 -0.000999164898626771
NM_001113698 chr17 59129198 59133152 introns_1 0.83633387888707 0.85177733065057 0.894827586206897 1222 1491 1160 4.12467354473851e-05 0.00165666003897516 0.0584937073198262
NM_001113698 chr17 59134769 59135529 introns_4 0.931623931623932 0.887517146776406 0.916666666666667 585 729 732 0.445973721964426 0.914864187661064 -0.014957264957265
NM_001113698 chr17 59137553 59137750 introns_8 0.782006920415225 0.702614379084967 0.694560669456067 289 306 239 0.0206379993168746 0.186734205357491 -0.0874462509591579
NM_001113698 chr17 59137751 59137885 exons_9 0.136645962732919 0.126903553299492 0.178571428571429 161 197 140 0.321974067458459 0.79875830555571 0.0419254658385093
NM_001113698 chr17 59137886 59138302 introns_9 0.906832298136646 0.848484848484849 0.80952380952381 161 198 147 0.0145405332425412 0.150832271604124 -0.0973084886128365
NM_001123104 chr17 59141497 59141983 exons_1 0.796416938110749 0.775992438563327 0.778957528957529 614 1058 1036 0.468705551550596 0.932596481423083 -0.0174594091532202
NM_001123104 chr17 59142974 59143136 exons_2 0.804263565891473 0.810430463576159 0.810909090909091 516 1208 1100 0.779275888244696 1 0.00664552501761806
NM_001123104 chr17 59143137 59143703 introns_2 0.874478732276897 0.870041921960658 0.880744849445325 2398 3101 2524 0.49667194352314 0.954091015452588 0.0062661171684274
NM_001123104 chr17 59143704 59143854 exons_3 0.882571075401731 0.865109269027882 0.892454466608847 809 1327 1153 0.378117429651555 0.857665120218592 0.00988339120711601
NM_001123104 chr17 59145480 59148525 introns_4 0.558823529411765 0.481481481481481 0.574468085106383 102 135 94 0.857494002703206 1 0.0156445556946183
NM_001123104 chr17 59148377 59150377 promoters 0.018095987411487 0.0156323276535876 0.0177383592017738 5084 6397 5863 0.92376673956999 1 -0.000357628209713183
NM_001123104 chr17 59148690 59149104 introns_5 0.026281208935611 0.0210420841683367 0.0211764705882353 761 998 850 0.501067763279381 0.956122061622619 -0.00510473834737574
NM_001123104 chr17 59149105 59149377 exons_6 0.0166551006245663 0.0146323393220967 0.0171553959704768 4323 5399 5013 0.81094253225727 1 0.000500295345910489
NM_001113696 chr17 59165609 59168385 exons_4 0.620338983050847 0.6415770609319 0.663987945755902 1770 2232 1991 0.00524427396625629 0.0812698928453747 0.0436489627050541
NM_001113448 chr17 59172560 59174333 introns_1 0.0118740320082602 0.0122881355932203 0.0101058710298364 1937 2360 2078 0.591767760368613 1 -0.00176816097842382
NM_001113448 chr17 59173469 59175469 promoters 0.00941422594142259 0.0071188717259906 0.0069874543433381 5736 7445 6297 0.135645038221559 0.548596227466423 -0.0024267715980845
NM_001113697 chr17 59180481 59184848 introns_5 0.0122100122100122 0.00659681800543267 0.0126984126984127 1638 2577 2205 0.713686952706192 1 0.000488400488400488
NM_001113697 chr17 59184078 59186078 promoters 0.0109536082474227 0.00657779336958428 0.00985268796632868 9312 11402 10454 0.484870482619644 0.945799879107252 -0.001100920281094
NM_001113697 chr17 59184849 59185078 exons_6 0.0137976346911958 0.00755327758295117 0.0107133524954272 3044 3707 3827 0.273962357201729 0.74600663368656 -0.00308428219576857
NM_001113697 chr17 59185078 59185078 TSSes 0.00819672131147541 0 0.0152671755725191 122 144 131 0.493271752081593 0.952132126889122 0.00707045426104367
NM_001123087 chr17 59311925 59315578 exons_1 0.451975261895747 0.454083588957055 0.472308850414023 7923 10432 9299 0.0062163456510397 0.090191781505283 0.0203335885182765
NM_001123087 chr17 59332440 59377714 introns_3 0.795221843003413 0.750752256770311 0.776507276507276 1758 1994 1924 0.202378776198947 0.658972071037319 -0.0187145664961365
NM_001123087 chr17 59378812 59379651 exons_5 0.792152704135737 0.769685039370079 0.795668549905838 943 1016 1062 0.80686416636889 1 0.003515845770101
NM_001098582 chr17 59424841 59426841 promoters 0.0154347826086957 0.0151466836734694 0.0214221422142214 4600 6272 5555 0.0162250390711888 0.160498167853095 0.00598735960552577
NM_001098582 chr17 59425842 59425920 exons_1 0.0029296875 0.00406173842404549 0.0104166666666667 1024 1231 1248 0.0152200454089917 0.154952765238065 0.00748697916666667
NM_001098582 chr17 59425921 59426525 introns_1 0.0294117647058824 0.0440528634361234 0.040983606557377 204 227 122 0.534216009575025 0.976333955089257 0.0115718418514947
NM_001098582 chr17 59443470 59443643 exons_3 0.934817170111288 0.926593689632968 0.91358024691358 1258 1553 1458 0.0349195737319663 0.257864610058814 -0.0212369231977075
NM_001110176 chr17 59820802 59852221 introns_7 0.228373702422145 0.282809611829945 0.335055986218777 867 1082 1161 1.22451071893734e-07 1.02099393742282e-05 0.106682283796632
NM_001243652 chr17 61568748 61568872 exons_5 0.876923076923077 0.859623733719247 0.862210796915167 1560 2073 1945 0.229616439878339 0.692792623408364 -0.0147122800079098
NM_001243652 chr17 61568873 61569433 introns_5 0.802440709187198 0.787376014427412 0.77438647143741 4343 5545 4849 0.00103268731409687 0.0232785650702375 -0.028054237749788
NM_001243652 chr17 61570516 61572516 promoters 0.00685568208226819 0.00657550623925876 0.0100417578047326 8606 13383 10058 0.00978585460474298 0.118057553629015 0.00318607572246437
NM_001243652 chr17 61571270 61571516 exons_7 0.0181470869149952 0.0151024811218986 0.0207439198855508 1047 1854 1398 0.557326759957973 0.989421676841203 0.00259683297055556
NM_001097480 chr17 61762605 61764605 promoters 0.0142337976983646 0.0139734054541357 0.016260162601626 3302 4437 3567 0.478075455475938 0.940357850769148 0.00202636490326139
NR_035374 chr17 61903780 61905780 promoters 0.608058608058608 0.535626535626536 0.577956989247312 273 407 372 0.554902507474356 0.988410713016112 -0.0301016188112961
NR_035374 chr17 61904781 61904883 exons_1 0.422360248447205 0.323404255319149 0.389671361502347 161 235 213 0.637364749960974 1 -0.0326888869448576
NM_214176 chr17 62904699 62906699 promoters 0.293258426966292 0.327228327228327 0.285314685314685 890 1638 1430 0.425133845142156 0.892117438022102 -0.00794374165160683
NM_214176 chr17 62905815 62906757 introns_1 0.293258426966292 0.327228327228327 0.285314685314685 890 1638 1430 0.425133845142156 0.892117438022102 -0.00794374165160683
NM_214176 chr17 62911874 62913008 exons_4 0.467811158798283 0.421725239616613 0.486238532110092 233 313 327 0.553018585060831 0.987993875724355 0.0184273733118085
NM_001195117 chr18 395378 397378 promoters 0.0208640157093765 0.018160963486905 0.0201748486886348 4074 5231 5948 0.892448078680533 1 -0.000689167020741698
NM_001195117 chr18 396480 399111 introns_1 0.0212694125590817 0.0173529411764706 0.0190428464044099 2962 3400 3991 0.556168767810871 0.989421676841203 -0.00222656615467178
NM_001195117 chr18 399212 423510 introns_2 0.741631305987742 0.736171761280932 0.678241595862578 2121 2748 2707 4.30920549148031e-07 2.98786700761903e-05 -0.0633897101251631
NM_001244513 chr18 2545201 2547201 promoters 0.549900199600798 0.470538720538721 0.507029053420806 1002 1188 1067 0.0588255552234647 0.350981822696523 -0.0428711461799924
NM_001244513 chr18 2546202 2546501 exons_1 0.517385257301808 0.441176470588235 0.480314960629921 719 850 762 0.167358020727274 0.604047826044139 -0.0370702966718868
NM_001244513 chr18 2546502 2551754 introns_1 0.0156742676963853 0.0183809424156814 0.0159252207027869 21883 28671 23108 0.871419713110673 1 0.000250953006401589
NM_001244513 chr18 2551755 2552016 exons_2 0.0248783126014062 0.0279878971255673 0.0231292517006803 1849 2644 2205 0.683334953251435 1 -0.00174906090072589
NM_001244513 chr18 2552017 2554670 introns_2 0.0201767304860088 0.0194666366602903 0.0183759622547802 6790 8887 8054 0.423390016843803 0.890999212327313 -0.0018007682312286
NM_001244513 chr18 2554671 2555334 exons_3 0.0596933187294633 0.0594837261503928 0.0604708798017348 3652 4455 4035 0.882650269072154 1 0.000777561072271518
NM_001244521 chr18 2887446 2893199 introns_2 0.728110599078341 0.714450867052023 0.728671328671329 434 865 715 0.893701323185589 1 0.000560729592987697
NM_001244521 chr18 2897758 2899758 promoters 0.0103288001377173 0.0105412006684664 0.0103870233352305 5809 7779 7028 0.980029212803409 1 5.82231975131721e-05
NM_001244521 chr18 2898064 2898682 introns_6 0.0143198090692124 0.0045766590389016 0.00448430493273543 419 437 446 0.0964055188739688 0.462465193409543 -0.00983550413647698
NM_001244521 chr18 2898683 2898758 exons_7 0.00431654676258993 0.00972222222222222 0.0027027027027027 695 720 740 0.657130824544949 1 -0.00161384405988723
NM_001287846 chr18 5778438 5780438 promoters 0.00954151177199504 0.0091644204851752 0.00945237850611322 8070 11130 9733 0.964132363980544 1 -8.913326588182e-05
NM_001287846 chr18 5779439 5779490 exons_1 0.0260416666666667 0.046875 0.0401785714285714 192 256 224 0.480510115897063 0.942243715004627 0.0141369047619048
NM_001287846 chr18 5779491 5802821 introns_1 0.0132547864506627 0.00723427935447969 0.0126023944549464 1358 1797 1587 0.933981200375707 1 -0.0006523919957163
NR_128441 chr18 5988457 5990457 promoters 0.837872683319903 0.821684482556091 0.803257826418936 6205 8513 7858 9.28326844162094e-08 8.04590647696804e-06 -0.0346148569009672
NM_001244336 chr18 6141450 6143450 promoters 0.0101010101010101 0.00910470409711684 0.00834403080872914 1485 1977 1558 0.611559356797799 1 -0.00175697929228096
NM_001244336 chr18 6142451 6142489 exons_1 0.0285714285714286 0.036697247706422 0.0387596899224806 245 327 258 0.535889069352752 0.976333955089257 0.010188261351052
NM_001244336 chr18 6142490 6143419 introns_1 0.00645161290322581 0.00363636363636364 0.00230769230769231 1240 1650 1300 0.0991123588972515 0.468396447015195 -0.0041439205955335
NM_001143707 chr18 6144266 6146266 promoters 0.00452034153691612 0.00546021840873635 0.00753968253968254 1991 2564 2520 0.178612639418815 0.624064889939027 0.00301934100276642
NM_001143707 chr18 6145267 6145390 exons_1 0.00215866162978953 0.00464527027027027 0.00337552742616034 1853 2368 2370 0.563317065688552 0.995057525258914 0.00121686579637081
NM_001044621 chr18 6165964 6167964 promoters 0.015124016938899 0.00665883274578927 0.0130718954248366 1653 2553 2601 0.814503240551897 1 -0.00205212151406237
NM_001044621 chr18 6169603 6169730 introns_7 0.797480620155039 0.773448773448773 0.782991202346041 1032 1386 1364 0.450769256457102 0.917582954375557 -0.0144894178089977
NM_001044621 chr18 6169731 6169827 exons_8 0.860491071428571 0.824503311258278 0.852622814321399 896 1208 1201 0.78173297690851 1 -0.00786825710717254
NM_001044621 chr18 6169970 6170039 exons_9 0.916376306620209 0.942242355605889 0.933503836317136 574 883 782 0.274916325540242 0.746752097457144 0.0171275296969264
NM_001044621 chr18 6170040 6170542 introns_9 0.5 0.494475138121547 0.503048780487805 236 362 328 0.925631886810278 1 0.00304878048780488
NM_001190280 chr18 6205319 6205700 exons_7 0.0574712643678161 0.0647773279352227 0.0308641975308642 174 247 162 0.287316943749573 0.760894854768524 -0.0266070668369519
NM_001190280 chr18 6205877 6206030 exons_8 0.0196825396825397 0.0185706246482836 0.0214329454990814 1575 1777 1633 0.718446418199454 1 0.00175040581654176
NM_001190280 chr18 6206031 6206224 introns_8 0.0215343203230148 0.0120481927710843 0.0124223602484472 743 747 805 0.148799957387879 0.574783768810184 -0.0091119600745676
NM_214295 chr18 6210071 6210448 introns_2 0.117912371134021 0.222222222222222 0.212280701754386 1552 1908 1710 1.24874410268776e-11 1.95844700104863e-09 0.0943683306203653
NM_214295 chr18 6210449 6210597 exons_3 0.141843971631206 0.238095238095238 0.257861635220126 282 357 318 0.000644263045047319 0.0158349279019653 0.11601766358892
NM_001315574 chr18 6998068 7000068 promoters 0.0254041570438799 0.0154705629565965 0.0213713268032057 1732 2327 2246 0.467620948550243 0.932596481423083 -0.00403283024067421
NM_001315574 chr18 6998336 6998851 introns_7 0.021505376344086 0.0122970978848992 0.0184426229508197 1488 2033 1952 0.606680744041581 1 -0.00306275339326635
NM_001315574 chr18 6998852 6999068 exons_8 0.029585798816568 0.0298507462686567 0.0377358490566038 169 201 212 0.643028399535339 1 0.00815005024003573
NM_001143699 chr18 8361238 8368310 introns_16 0.0105588462528972 0.00736350574712644 0.00930787589498807 3883 5568 4190 0.574949176008819 1 -0.00125097035790918
NM_001143699 chr18 8367349 8369349 promoters 0.0129070691024623 0.00887978142076503 0.0104052573932092 5036 7320 5478 0.226246040205608 0.688352271055122 -0.00250181170925307
NM_001143699 chr18 8368311 8368349 exons_17 0.02081526452732 0.0136986301369863 0.0139751552795031 1153 1752 1288 0.186048024572313 0.633391796802437 -0.00684010924781693
NM_001244154 chr18 9386339 9400685 introns_3 0.0151436031331593 0.0148550724637681 0.0113544201135442 1915 2760 2466 0.264722419352133 0.734200663693686 -0.00378918301961507
NM_214046 chr18 9777185 9780424 introns_7 0.402877697841727 0.354497354497354 0.31638418079096 139 189 177 0.111620610430656 0.496451695413051 -0.0864935170507661
NM_001177489 chr18 10531521 10533521 promoters 0.0111223458038423 0.00901577761081893 0.0107642626480086 2967 3993 3716 0.936994743177311 1 -0.000358083155833652
NM_001177489 chr18 10532522 10532829 exons_1 0.0152838427947598 0.0109603340292276 0.0132065504490227 1374 1916 1893 0.672738123470217 1 -0.00207729234573711
NM_001177489 chr18 10532830 10552844 introns_1 0.00680272108843537 0.00271739130434783 0.0026246719160105 294 368 381 0.403671590053897 0.876207562164884 -0.00417804917242488
NM_214261 chr18 12460778 12599479 introns_1 0.0295165394402036 0.0261106780982073 0.0303687635574837 1965 2566 2305 0.832084143905554 1 0.000852224117280167
NM_214261 chr18 12598557 12600557 promoters 0.0241048443716359 0.0210583153347732 0.0263900080580177 4273 5556 4964 0.426478386635252 0.893799914974993 0.00228516368638187
NM_214261 chr18 12599480 12599557 exons_1 0.00988142292490119 0.00564971751412429 0.0176678445229682 506 708 566 0.191129315855184 0.642630664396163 0.00778642159806701
NM_001256778 chr18 13329263 13331263 promoters 0.0222513089005236 0.019047619047619 0.0192066805845511 2292 2625 2395 0.461771307094522 0.927293978387832 -0.00304462831597241
NM_001256778 chr18 13330404 13369132 introns_1 0.0738255033557047 0.0432098765432099 0.032051282051282 149 162 156 0.0912107359983797 0.4503786491914 -0.0417742213044227
NM_001285970 chr18 14073545 14080286 introns_9 0.0412698412698413 0.0206611570247934 0.0325991189427313 630 726 1135 0.499793983041425 0.95484554966737 -0.00867072232710999
NM_001001539 chr18 14733091 14735091 promoters 0.0103874227961819 0.00858684985279686 0.00511027434104357 3562 4076 3718 0.011120855766395 0.127618600928996 -0.00527714845513835
NM_001001539 chr18 14734174 14743406 introns_1 0.0103874227961819 0.00858684985279686 0.00511027434104357 3562 4076 3718 0.011120855766395 0.127618600928996 -0.00527714845513835
NM_001244176 chr18 16051638 16053638 promoters 0.0133010882708585 0.0199004975124378 0.0163785259326661 827 1005 1099 0.660183841926942 1 0.00307743766180754
NM_001244176 chr18 16052639 16052883 exons_1 0.0133010882708585 0.0199004975124378 0.0163785259326661 827 1005 1099 0.660183841926942 1 0.00307743766180754
NM_001134348 chr18 18146123 18148123 promoters 0.0165067574538327 0.0172792295163232 0.0189351168244593 9693 14121 11513 0.173979491743701 0.61480842924665 0.00242835937062665
NM_001134348 chr18 18147124 18149176 exons_1 0.0347357739442666 0.0372574955908289 0.0362426513340655 12811 18144 15479 0.536751826113131 0.976680739946738 0.00150687738979886
NM_001246238 chr18 18208377 18210377 promoters 0.0346260387811634 0.0280285035629454 0.030403172504957 1444 2105 1513 0.51404789581178 0.961336705073456 -0.0042228662762064
NM_001246238 chr18 18209448 18210636 introns_1 0.0304832713754647 0.0240711669283098 0.0266666666666667 1345 1911 1350 0.53957126730225 0.979098193529879 -0.00381660470879801
NR_128422 chr18 18985829 18987829 promoters 0.778149386845039 0.762684124386252 0.789685737308622 897 1222 1241 0.438956701781324 0.906966058542529 0.0115363504635831
NR_128422 chr18 18986830 18986913 exons_1 0.86783042394015 0.839721254355401 0.862876254180602 401 574 598 0.958487802080527 1 -0.00495416975954766
NM_001145221 chr18 20697635 20699635 promoters 0.0179401993355482 0.0132942767012168 0.0162621966474856 3010 4438 3997 0.672812445728059 1 -0.00167800268806256
NM_001145221 chr18 20697985 20698512 introns_5 0.0177587262706675 0.0161633347511697 0.0183574879227053 1633 2351 2070 0.857411354462362 1 0.00059876165203783
NM_001244673 chr18 26045706 26047706 promoters 0.0096168294515402 0.0126460481099656 0.0108243130724396 6655 7275 6005 0.485867327575325 0.945819809877155 0.00120748362089944
NM_001244673 chr18 26046777 26047027 introns_1 0.0124633431085044 0.0211893369788107 0.0200729927007299 1364 1463 1096 0.135465041720852 0.548437756493703 0.00760964959222553
NM_001244673 chr18 26047028 26047196 exons_2 0.0101949025487256 0.0127206645898235 0.0078007800780078 3335 3852 3333 0.334304977783457 0.813316515119653 -0.00239412247071784
NM_001244673 chr18 26047197 26048132 introns_2 0.00664621676891616 0.00612244897959184 0.0107868020304569 1956 1960 1576 0.181342335770154 0.62575902213247 0.0041405852615407
NM_001104950 chr18 28815971 28817971 promoters 0.0187015762757147 0.0123263110712685 0.0153627983928149 3743 4462 4231 0.255139689281878 0.72310572987213 -0.00333877788289973
[truncated: 503,383 more chars]
